# Supplementary material for: Isoginkgetin protects against degeneration of ALS motor neurons via regulating the GSK-3β–TFEB signaling axis
Source: Pharmacol Res. 2026 May;227:108172. doi: 10.1016/j.phrs.2026.108172 (PMC13132972; doi:10.1016/j.phrs.2026.108172)
Supplement: Supplementary file 1 — Supplementary material [file mmc1.xlsx]

## Sheet: Sheet1
Isoginkgetin		PubChem CID:5318569
Bilobetin		PubChem CID:5315459
Ginkgetin		PubChem CID:5271805
Sciadopitysin		PubChem CID:5281696
Torin1		PubChem CID:49836027
CHIR-99021		PubChem CID:9956119
Adenosine triphosphate		PubChem CID:5957
MG-132		PubChem CID:462382
