# Supplementary material for: Isoginkgetin protects against degeneration of ALS motor neurons via regulating the GSK-3β–TFEB signaling axis
Source: Pharmacol Res. 2026 May;227:108172. doi: 10.1016/j.phrs.2026.108172 (PMC13132972; doi:10.1016/j.phrs.2026.108172)
Supplement: Supplementary file 4 — Supplementary material [file mmc4.xlsx]

## Sheet: name
	Supplemantary Table 2 The component proteins of the mTOR complex

## Sheet: Sheet1
Symbol	Description	Category	UniProt ID	GIFtS	GC id
MTOR	Mechanistic Target Of Rapamycin Kinase	Protein Coding	P42345	68	GC01M011106
RPTOR	Regulatory Associated Protein Of MTOR Complex 1	Protein Coding	Q8N122	57	GC17P080544
RICTOR	RPTOR Independent Companion Of MTOR Complex 2	Protein Coding	Q6R327	56	GC05M038937
MLST8	MTOR Associated Protein, LST8 Homolog	Protein Coding	Q9BVC4	54	GC16P002204
TTI1	TELO2 Interacting Protein 1	Protein Coding	O43156	49	GC20M037983
TTI2	TELO2 Interacting Protein 2	Protein Coding	Q6NXR4	48	GC08M033473
TELO2	Telomere Maintenance 2	Protein Coding	Q9Y4R8	51	GC16P001493
DEPTOR	DEP Domain Containing MTOR Interacting Protein	Protein Coding	Q8TB45	53	GC08P119873
RHEB	Ras Homolog, MTORC1 Binding	Protein Coding	Q15382	63	GC07M151466
RHEBL1	RHEB Like 1	Protein Coding	Q8TAI7	47	GC12M049064
PRR5	Proline Rich 5	Protein Coding	P85299	50	GC22P044668
PRR5L	Proline Rich 5 Like	Protein Coding	Q6MZQ0	39	GC11P036479
MAPKAP1	MAPK Associated Protein 1	Protein Coding	Q9BPZ7	57	GC09M125437
URI1	URI1 Prefoldin Like Chaperone	Protein Coding	O94763	50	GC19P029923
