# Supplementary material for: Isoginkgetin protects against degeneration of ALS motor neurons via regulating the GSK-3β–TFEB signaling axis
Source: Pharmacol Res. 2026 May;227:108172. doi: 10.1016/j.phrs.2026.108172 (PMC13132972; doi:10.1016/j.phrs.2026.108172)
Supplement: Supplementary file 5 — Supplementary material [file mmc5.xlsx]

## Sheet: Supplementary Table 3-Top20 can
Supplementary Table 3 Virtual screening identifies Top 20 potential mTOR-independent TFEB nuclear translocation agonists

## Sheet: Sheet1
Source_idx	top20_mean_energy	Smiles	compound_name				compound_name
118324	-12.484	O=C1CC(c2ccc(Oc3cc(-c4cc(=O)c5c(O)cc(O)cc5o4)ccc3O)cc2)Oc2cc(O)cc(O)c21	2',3'-Dihydroochnaflavone				2',7'-Dihydroochnaflavone
113955	-12.4474	COc1ccc(-c2cc(=O)c3c(OC)c(Oc4ccc(-c5cc(=O)c6c(OC)cc(OC)cc6o5)cc4)c(OC)cc3o2)cc1	6-[4-(5,7-Dimethoxy-4-oxo-4H-1-benzopyran-2-yl)phenoxy]-5,7-dimethoxy-2-(4-methoxyphenyl)-4H-1-benzopyran-4-one				6-[4-(5,7-Dimethoxy-4-oxo-4H-1-benzopyran-2-yl)phenoxy]-5,7-dimethoxy-2-(4-methoxyphenyl)-4H-1-benzopyran-8-one
202040	-12.1517	COc1ccc(-c2cc(=O)c3c(O)cc(O)cc3o2)cc1-c1c(O)cc(O)c2c(=O)cc(-c3ccc(O)cc3)oc12	Bilobetin				Bilobetin
45969	-12.121	COc1ccc(-c2oc3cc(O)cc(O)c3c(=O)c2-c2cc(-c3cc(=O)c4c(O)cc(OC)cc4o3)ccc2O)cc1	5,7-Dihydroxy-3-[2-hydroxy-5-(5-hydroxy-7-methoxy-4-oxochromen-2-yl)phenyl]-2-(4-methoxyphenyl)chromen-4-one				5,7-Dihydroxy-3-[2-hydroxy-5-(5-hydroxy-7-methoxy-4-oxochromen-2-yl)phenyl]-2-(4-methoxyphenyl)chromen-8-one
125077	-12.0628	COc1ccc(-c2cc(=O)c3cc(O)c(-c4c(-c5ccc(O)cc5)oc5cc(OC)cc(O)c5c4=O)c(OC)c3o2)cc1	5-Hydroxy-3-[6-hydroxy-8-methoxy-2-(4-methoxyphenyl)-4-oxochromen-7-yl]-2-(4-hydroxyphenyl)-7-methoxychromen-4-one				5-Hydroxy-3-[6-hydroxy-8-methoxy-2-(4-methoxyphenyl)-4-oxochromen-7-yl]-2-(4-hydroxyphenyl)-7-methoxychromen-8-one
241775	-12.0037	COc1ccc(-c2cc(=O)c3c(O)cc(O)c(-c4cc(-c5cc(=O)c6c(O)cc(O)cc6o5)ccc4OC)c3o2)cc1	Isoginkgetin				Isoginkgetin
149692	-11.9819	COc1ccc(-c2cc(=O)c3c(O)cc(O)cc3o2)cc1-c1c(OC)cc(O)c2c(=O)cc(-c3ccc(O)cc3)oc12	8-[5-(5,7-Dihydroxy-4-oxo-chromen-2-yl)-2-methoxy-phenyl]-5-hydroxy-2-(4-hydroxyphenyl)-7-methoxy-chromen-4-one				8-[5-(5,7-Dihydroxy-4-oxo-chromen-2-yl)-2-methoxy-phenyl]-5-hydroxy-2-(4-hydroxyphenyl)-7-methoxy-chromen-8-one
185209	-11.8848	COc1ccc(-c2cc(=O)c3c(O)c4c(c(-c5cc(-c6cc(=O)c7c(O)cc(OC)cc7o6)ccc5O)c3o2)OC(C)(C)C=C4)cc1	5-Hydroxy-10-[2-hydroxy-5-(5-hydroxy-7-methoxy-4-oxochromen-2-yl)phenyl]-8-(4-methoxyphenyl)-2,2-dimethylpyrano[3,2-g]chromen-6-one				5-Hydroxy-10-[2-hydroxy-5-(5-hydroxy-7-methoxy-4-oxochromen-2-yl)phenyl]-8-(4-methoxyphenyl)-2,2-dimethylpyrano[3,2-g]chromen-10-one
197218	-11.8644	COc1ccc(-c2cc(=O)c3c(O)cc(OC)c(-c4cc(-c5cc(=O)c6c(O)cc(OC)cc6o5)ccc4O)c3o2)cc1	Heveaflavone				Heveaflavone
93856	-11.8614	COc1cc(O)c2c(=O)cc(-c3ccc(O)cc3)oc2c1-c1cc(-c2cc(=O)c3c(O)cc(O)cc3o2)ccc1O	8-(5-(5,7-Dihydroxy-4-oxo-4H-1-benzopyran-2-yl)-2-hydroxyphenyl)-5-hydroxy-2-(4-hydroxyphenyl)-7-methoxy-4H-1-benzopyran-4-one				8-(5-(5,7-Dihydroxy-4-oxo-4H-1-benzopyran-2-yl)-2-hydroxyphenyl)-5-hydroxy-2-(4-hydroxyphenyl)-7-methoxy-4H-1-benzopyran-8-one
183683	-11.8353	COc1ccc(-c2cc(=O)c3c(O)cc(OC)c(-c4cc(-c5cc(=O)c6c(O)cc(O)cc6o5)ccc4O)c3o2)cc1	8-[5-(5,7-Dihydroxy-4-oxochromen-2-yl)-2-hydroxyphenyl]-5-hydroxy-7-methoxy-2-(4-methoxyphenyl)chromen-4-one				8-[5-(5,7-Dihydroxy-4-oxochromen-2-yl)-2-hydroxyphenyl]-5-hydroxy-7-methoxy-2-(4-methoxyphenyl)chromen-8-one
244600	-11.8347	COc1ccc(-c2cc(=O)c3c(O)c4c(c(-c5cc(-c6cc(=O)c7c(O)cc(OC)cc7o6)ccc5OC)c3o2)OC(C)(C)C=C4)cc1	5-Hydroxy-10-[5-(5-hydroxy-7-methoxy-4-oxochromen-2-yl)-2-methoxyphenyl]-8-(4-methoxyphenyl)-2,2-dimethylpyrano[3,2-g]chromen-6-one				5-Hydroxy-10-[5-(5-hydroxy-7-methoxy-4-oxochromen-2-yl)-2-methoxyphenyl]-8-(4-methoxyphenyl)-2,2-dimethylpyrano[3,2-g]chromen-10-one
66133	-11.7972	COc1cc(O)c2c(=O)cc(-c3ccc(OC)c(-c4c(O)cc(O)c5c(=O)cc(-c6ccc(O)cc6)oc45)c3)oc2c1	Ginkgetin				Ginkgetin
130365	-11.7584	COc1cc2oc(-c3ccc(O)cc3)cc(=O)c2c(O)c1-c1c(O)cc(O)c2c(=O)cc(-c3ccc(O)cc3)oc12	5,7-Dihydroxy-8-[5-hydroxy-2-(4-hydroxyphenyl)-7-methoxy-4-oxochromen-6-yl]-2-(4-hydroxyphenyl)chromen-4-one				5,7-Dihydroxy-8-[5-hydroxy-2-(4-hydroxyphenyl)-7-methoxy-4-oxochromen-6-yl]-2-(4-hydroxyphenyl)chromen-8-one
156969	-11.7159	COc1cc(O)c2c(=O)c(-c3cc(-c4cc(=O)c5c(O)cc(O)cc5o4)ccc3OC)c(-c3ccc(O)cc3)oc2c1	3-[5-(5,7-Dihydroxy-4-oxochromen-2-yl)-2-methoxyphenyl]-5-hydroxy-2-(4-hydroxyphenyl)-7-methoxychromen-4-one				3-[5-(5,7-Dihydroxy-4-oxochromen-2-yl)-2-methoxyphenyl]-5-hydroxy-2-(4-hydroxyphenyl)-7-methoxychromen-8-one
53416	-11.7002	COc1cc(O)c2c(=O)cc(-c3ccc(O)c(-c4c(OC)cc(O)c5c(=O)cc(-c6ccc(O)cc6)oc45)c3)oc2c1	5-Hydroxy-8-[2-hydroxy-5-(5-hydroxy-7-methoxy-4-oxochromen-2-yl)phenyl]-2-(4-hydroxyphenyl)-7-methoxychromen-4-one				5-Hydroxy-8-[2-hydroxy-5-(5-hydroxy-7-methoxy-4-oxochromen-2-yl)phenyl]-2-(4-hydroxyphenyl)-7-methoxychromen-8-one
42039	-11.6544	COc1cc(O)c2c(=O)cc(-c3ccc(OC)c(-c4c(OC)cc(O)c5c(=O)cc(-c6ccc(O)cc6)oc45)c3)oc2c1	5-Hydroxy-8-[5-(5-hydroxy-7-methoxy-4-oxochromen-2-yl)-2-methoxyphenyl]-2-(4-hydroxyphenyl)-7-methoxychromen-4-one				5-Hydroxy-8-[5-(5-hydroxy-7-methoxy-4-oxochromen-2-yl)-2-methoxyphenyl]-2-(4-hydroxyphenyl)-7-methoxychromen-8-one
139833	-11.6494	COc1ccc(-c2cc(=O)c3c(O)cc(O)c(-c4cc(-c5cc(=O)c6c(O)cc(OC)cc6o5)ccc4OC)c3o2)cc1	Sciadopitysin				Sciadopitysin
61327	-11.6347	COc1ccc(-c2cc(=O)c3c(O)cc(O)cc3o2)cc1-c1c(O)cc(O)c2c1OC(c1ccc(O)cc1)CC2=O	2-[3-[5,7-Dihydroxy-2-(4-hydroxyphenyl)-4-oxo-2,3-dihydrochromen-8-yl]-4-methoxyphenyl]-5,7-dihydroxychromen-4-one				2-[3-[5,7-Dihydroxy-2-(4-hydroxyphenyl)-4-oxo-2,3-dihydrochromen-8-yl]-4-methoxyphenyl]-5,7-dihydroxychromen-8-one
217958	-11.6182	COc1ccc(CCNC(=O)COc2cc(O)c3c(=O)cc(-c4ccccc4)oc3c2)cc1	2-[(5-hydroxy-4-oxo-2-phenyl-4H-chromen-7-yl)oxy]-N-[2-(4-methoxyphenyl)ethyl]acetamide				2-[(5-hydroxy-4-oxo-2-phenyl-4H-chromen-7-yl)oxy]-N-[2-(8-methoxyphenyl)ethyl]acetamide
