# Supplementary material for: Isoginkgetin protects against degeneration of ALS motor neurons via regulating the GSK-3β–TFEB signaling axis
Source: Pharmacol Res. 2026 May;227:108172. doi: 10.1016/j.phrs.2026.108172 (PMC13132972; doi:10.1016/j.phrs.2026.108172)
Supplement: Supplementary file 6 — Supplementary material [file mmc6.xlsx]

## Sheet: name
		Supplementary Table 5 Thermal proteome profiling result of Isoginkgetin

## Sheet: Sheet1
Protein_ID	Description	Gene Symbol	Ratio_37_37_DMSO	Ratio_41_37_DMSO	Ratio_44_37_DMSO	Ratio_47_37_DMSO	Ratio_50_37_DMSO	Ratio_53_37_DMSO	Ratio_56_37_DMSO	Ratio_59_37_DMSO	Ratio_63_37_DMSO	Ratio_67_37_DMSO	Ratio_37_37_Isoginkgetin	Ratio_41_37_Isoginkgetin	Ratio_44_37_Isoginkgetin	Ratio_47_37_Isoginkgetin	Ratio_50_37_Isoginkgetin	Ratio_53_37_Isoginkgetin	Ratio_56_37_Isoginkgetin	Ratio_59_37_Isoginkgetin	Ratio_63_37_Isoginkgetin	Ratio_67_37_Isoginkgetin	meltPoint_DMSO	inflPoint_DMSO	slope_DMSO	plateau_DMSO	R_sq_DMSO	meltPoint_Isoginkgetin	inflPoint_Isoginkgetin	slope_Isoginkgetin	plateau_Isoginkgetin	R_sq_Isoginkgetin	diff_meltP_Isoginkgetin_vs_DMSO	min_slope_Isoginkgetin_vs_DMSO	passed_filter_Isoginkgetin_vs_DMSO
Q96I51	RCC1-like G exchanging factor-like protein OS=Homo sapiens OX=9606 GN=RCC1L PE=1 SV=3	RCC1L	1	0.781243	0.987672	0.715361	0.918662	0.574654	0.36744	0.311821	0.249221	0.246527	1	0.958971	1.07573	1.09675	1.13869	1.04459	0.786127	0.762237	0.529115	0.459483	54.6154	51.7831	-0.0514087	0.147155	0.87523	64.3468	58.6291	-0.0598219	0.436748	0.894515	9.73139	-0.0598219	TRUE
Q8TED0	U3 small nucleolar RNA-associated protein 15 homolog OS=Homo sapiens OX=9606 GN=UTP15 PE=1 SV=3	UTP15	1	0.701366	1.00403	0.703869	0.962758	0.566474	0.347187	0.22357	0.203211	0.222422	1	1.12428	1.13412	1.23743	1.1043	1.09173	0.964985	0.674404	0.46986	0.279935	54.0301	52.4456	-0.0818364	0.172147	0.824162	61.5125	59.586	-0.0955735	0.295226	0.870937	7.48239	-0.0955735	TRUE
Q16566	Calcium/calmodulin-dependent protein kinase type IV OS=Homo sapiens OX=9606 GN=CAMK4 PE=1 SV=1	CAMK4	1	0.603954	0.785049	0.563096	0.509201	0.480583	0.331757	0.246123	0.211838	0.311172	1	1.10362	0.885034	0.919334	0.799115	0.648134	0.501227	0.433055	0.352046	0.27764	49.66	44.0317	-0.0348322	0.143258	0.870489	56.4707	52.4684	-0.0481412	0.245522	0.972622	6.81068	-0.0481412	TRUE
Q8N3C0	Activating signal cointegrator 1 complex subunit 3 OS=Homo sapiens OX=9606 GN=ASCC3 PE=1 SV=3	ASCC3	1	0.679935	0.95587	0.52479	0.711832	0.372196	0.22085	0.174541	0.161994	0.285971	1	1.12616	1.01186	0.894245	0.808817	0.761768	0.455982	0.424653	0.292791	0.21454	50.3433	47.2591	-0.0473185	0.111742	0.822143	56.5136	53.8826	-0.0562943	0.173759	0.966215	6.17025	-0.0562943	TRUE
Q8N4Q0	Prostaglandin reductase 3 OS=Homo sapiens OX=9606 GN=PTGR3 PE=1 SV=1	PTGR3	1	0.658504	0.924977	0.617681	0.855668	0.486718	0.315362	0.210822	0.186916	0.241049	1	1.09047	1.0593	1.08421	0.957879	0.888028	0.622822	0.528525	0.367383	0.294849	52.7418	49.5447	-0.0389488	0	0.805271	58.7386	55.9414	-0.0705629	0.296821	0.969448	5.99683	-0.0705629	TRUE
P48729	Casein kinase I isoform alpha OS=Homo sapiens OX=9606 GN=CSNK1A1 PE=1 SV=2	CSNK1A1	1	0.845535	0.958596	0.813041	0.791624	0.623735	0.447486	0.347121	0.272226	0.348425	1	1.39103	1.01368	1.17739	0.875851	0.862776	0.743003	0.671349	0.380628	0.297144	55.2343	51.2011	-0.0473266	0.235968	0.950574	61.1327	58.6561	-0.0545803	0.150943	0.800328	5.89832	-0.0545803	TRUE
P27695	DNA repair nuclease/redox regulator APEX1 OS=Homo sapiens OX=9606 GN=APEX1 PE=1 SV=2	APEX1	1	0.655582	0.941332	0.521917	0.753828	0.378331	0.240138	0.215725	0.167745	0.254197	1	1.38445	1.06022	1.08331	0.799115	0.76766	0.516073	0.384937	0.287911	0.164634	50.7763	47.3843	-0.0416126	0.0620851	0.80721	56.5851	54.6548	-0.0692979	0.168571	0.87298	5.80874	-0.0692979	TRUE
Q96MG7	Non-structural maintenance of chromosomes element 3 homolog OS=Homo sapiens OX=9606 GN=NSMCE3 PE=1 SV=1	NSMCE3	1	0.820208	0.907713	0.778566	0.792674	0.551136	0.373226	0.27554	0.257848	0.285971	1	1.20036	1.04562	1.13707	0.893491	0.936007	0.665239	0.576642	0.354138	0.224292	53.9392	50.5426	-0.0475922	0.168335	0.940091	59.7233	57.7001	-0.0644871	0.159112	0.921964	5.78414	-0.0644871	TRUE
O43929	Origin recognition complex subunit 4 OS=Homo sapiens OX=9606 GN=ORC4 PE=1 SV=2	ORC4	1	0.739356	0.893175	0.706742	0.742279	0.518416	0.372262	0.265734	0.213755	0.257484	1	0.989967	0.948902	0.940839	0.865267	0.761768	0.540109	0.540745	0.420364	0.263299	53.3461	49.7436	-0.0375834	0.0244571	0.917411	59.1262	55.3367	-0.041022	0.14083	0.981313	5.78009	-0.041022	TRUE
P35626	G protein-coupled receptor kinase 3 OS=Homo sapiens OX=9606 GN=GRK3 PE=1 SV=2	GRK3	1	0.828975	0.908622	0.754625	0.786375	0.560339	0.344294	0.266715	0.219506	0.277206	1	1.15997	1.01277	1.03403	0.974638	0.803855	0.613632	0.559076	0.405725	0.262152	53.6566	50.5578	-0.0484371	0.142811	0.939677	59.2991	56.1231	-0.0557858	0.240433	0.951715	5.64257	-0.0557858	TRUE
P57076	Cilia- and flagella-associated protein 298 OS=Homo sapiens OX=9606 GN=CFAP298 PE=1 SV=1	CFAP298	1	0.776373	1.01675	0.681844	0.83992	0.509213	0.288358	0.212783	0.166786	0.233379	1	1.24075	1.07299	1.1523	0.902312	0.897287	0.603027	0.520124	0.340195	0.241501	52.9781	50.9167	-0.0611554	0.12471	0.888572	58.5592	56.2198	-0.0700042	0.235692	0.906457	5.58106	-0.0700042	TRUE
O14972	Vacuolar protein sorting-associated protein 26C OS=Homo sapiens OX=9606 GN=VPS26C PE=1 SV=1	VPS26C	1	0.767606	0.838658	0.504679	0.780076	0.580789	0.178416	0.202978	0.00958542	0.167638	1	0.992784	1.08029	0.964136	0.874969	0.684329	0.498399	0.461314	0.361109	0.229455	51.1721	48.8371	-0.046125	0	0.8349	56.7019	53.6108	-0.0595843	0.256174	0.978503	5.52972	-0.0595843	TRUE
Q99986	Serine/threonine-protein kinase VRK1 OS=Homo sapiens OX=9606 GN=VRK1 PE=1 SV=1	VRK1	1	0.841639	0.915891	0.671309	0.677185	0.45093	0.317291	0.213764	0.192667	0.191743	1	1.15433	1.05292	1.03851	0.875851	0.795438	0.569094	0.429236	0.289305	0.211672	51.9096	49.2603	-0.0492195	0.0879401	0.967767	57.3762	55.2557	-0.0677694	0.18936	0.967561	5.4666	-0.0677694	TRUE
O95235	Kinesin-like protein KIF20A OS=Homo sapiens OX=9606 GN=KIF20A PE=1 SV=1	KIF20A	1	0.830924	0.740527	0.845601	0.603692	0.60124	0.472561	0.441256	0.248262	0.270632	1	0.958032	0.801092	0.819874	0.712676	0.744092	0.622115	0.579697	0.432215	0.292555	55.1397	49.9663	-0.0301717	0	0.939472	60.0973	53.8647	-0.0263945	0	0.948582	4.95755	-0.0301717	TRUE
P20585	DNA mismatch repair protein Msh3 OS=Homo sapiens OX=9606 GN=MSH3 PE=1 SV=4	MSH3	1	0.797804	0.833206	0.887737	0.863018	0.732122	0.368404	0.404975	0.33549	0.295833	1	0.959911	0.885946	0.982057	0.867913	0.892237	0.552834	0.688152	0.483802	0.273051	56.6094	52.5659	-0.0400582	0.140814	0.86968	61.509	58.6266	-0.0378762	0	0.902289	4.89955	-0.0400582	TRUE
P07437	Tubulin beta chain OS=Homo sapiens OX=9606 GN=TUBB PE=1 SV=2	TUBB	1	0.689676	0.918616	0.583206	0.751728	0.420254	0.270999	0.227492	0.157201	0.245431	1	0.917644	0.988135	0.918438	0.850272	0.684329	0.470828	0.441456	0.250964	0.236912	51.4774	48.2379	-0.0409438	0.0356111	0.85527	56.3495	53.6491	-0.0552705	0.173192	0.984748	4.8721	-0.0552705	TRUE
Q13347	Eukaryotic translation initiation factor 3 subunit I OS=Homo sapiens OX=9606 GN=EIF3I PE=1 SV=1	EIF3I	1	0.630255	0.920434	0.510425	0.720231	0.436614	0.24496	0.198075	0.155284	0.193935	1	0.971182	0.9708	0.887973	0.786766	0.669178	0.423462	0.3773	0.23005	0.209377	50.6709	47.4395	-0.0395515	0	0.825637	55.4129	52.9627	-0.0558952	0.143592	0.993634	4.742	-0.0558952	TRUE
O14773	Tripeptidyl-peptidase 1 OS=Homo sapiens OX=9606 GN=TPP1 PE=1 SV=2	TPP1	1	0.693573	0.893175	0.656945	0.911313	0.530686	0.352974	0.281423	0.229091	0.277206	1	1.00969	0.954376	0.723998	0.846744	0.620357	0.613632	0.512486	0.379931	0.342461	54.1072	50.3222	-0.0354134	0	0.802003	58.8282	52.8143	-0.0317393	0.157646	0.942546	4.72099	-0.0354134	TRUE
Q7L775	EPM2A-interacting protein 1 OS=Homo sapiens OX=9606 GN=EPM2AIP1 PE=1 SV=1	EPM2AIP1	1	0.736434	1.0222	0.685674	0.922862	0.481605	0.345258	0.227492	0.208962	0.337468	1	1.03129	1.24361	1.06449	1.06372	0.82069	0.592423	0.51936	0.377143	0.32812	53.3854	51.0907	-0.0697667	0.219164	0.813488	57.9246	55.0212	-0.0811035	0.357696	0.913933	4.53915	-0.0811035	TRUE
Q8IXH7	Negative elongation factor C/D OS=Homo sapiens OX=9606 GN=NELFCD PE=1 SV=2	NELFCD	1	0.666297	0.887723	0.498933	0.744379	0.392646	0.26039	0.239259	0.183081	0.245431	1	0.793664	0.962588	0.814498	0.933183	0.617832	0.414272	0.355914	0.229353	0.251826	50.7128	46.8374	-0.0379839	0.0447199	0.823841	55.168	52.7887	-0.0641427	0.197775	0.912001	4.45512	-0.0641427	TRUE
Q7L5D6	Golgi to ER traffic protein 4 homolog OS=Homo sapiens OX=9606 GN=GET4 PE=1 SV=1	GET4	1	0.736434	0.939515	0.679928	0.83257	0.563407	0.438806	0.356927	0.325904	0.456897	1	1.18157	0.9708	1.06718	0.863503	0.891395	0.666653	0.558312	0.431518	0.263873	55.8193	48.2717	-0.0321165	0.259781	0.804584	60.2245	57.3016	-0.0514635	0.175118	0.932585	4.40523	-0.0514635	TRUE
Q9ULJ7	Ankyrin repeat domain-containing protein 50 OS=Homo sapiens OX=9606 GN=ANKRD50 PE=1 SV=4	ANKRD50	1	0.665323	0.826846	0.51234	0.73598	0.436614	0.218921	0.191211	0.164869	0.270632	1	0.819024	0.94799	0.783137	0.875851	0.567328	0.439015	0.301687	0.202165	0.279361	50.3689	46.527	-0.0378845	0.0354264	0.824447	54.7501	51.9554	-0.052647	0.155595	0.924285	4.38126	-0.052647	TRUE
Q9P2K8	eIF-2-alpha kinase GCN2 OS=Homo sapiens OX=9606 GN=EIF2AK4 PE=1 SV=3	EIF2AK4	1	1.09004	0.991306	0.937535	0.845169	0.838463	0.62783	0.452042	0.334531	0.317746	1	0.895103	1.12043	1.31269	0.92348	0.92759	0.918327	0.685861	0.521447	0.248385	58.4167	55.1219	-0.0551614	0.246324	0.976908	62.7566	61.8462	-0.0663118	0	0.834374	4.33994	-0.0663118	TRUE
Q6UN15	Pre-mRNA 3'-end-processing factor FIP1 OS=Homo sapiens OX=9606 GN=FIP1L1 PE=1 SV=1	FIP1L1	1	0.760787	0.948601	0.737387	0.891365	0.623735	0.476418	0.401052	0.362329	0.462375	1	0.927037	0.957114	0.946215	0.928772	0.836683	0.650393	0.620177	0.476134	0.374011	57.6656	49.8936	-0.0319327	0.276728	0.81167	61.9623	56.8443	-0.0369972	0.208707	0.977219	4.29669	-0.0369972	TRUE
Q7Z3E5	LisH domain-containing protein ARMC9 OS=Homo sapiens OX=9606 GN=ARMC9 PE=1 SV=3	ARMC9	1	0.814364	0.947692	0.708658	0.801073	0.539889	0.369369	0.323587	0.217589	0.294737	1	1.12146	1.03741	0.978473	0.889963	0.794596	0.570508	0.508667	0.31719	0.266741	53.938	50.3077	-0.0440367	0.146991	0.921876	58.1345	55.2457	-0.0574851	0.219228	0.974269	4.19645	-0.0574851	TRUE
Q8NB90	ATPase family gene 2 protein homolog A OS=Homo sapiens OX=9606 GN=AFG2A PE=1 SV=3	AFG2A	1	0.68578	0.820485	0.620554	0.752778	0.574654	0.348152	0.259851	0.172538	0.281589	1	0.993723	0.969887	0.944423	0.950823	0.741567	0.514659	0.44833	0.264209	0.238059	52.7438	48.2946	-0.0331911	0	0.855428	56.9005	54.5914	-0.067181	0.211663	0.990083	4.15678	-0.067181	TRUE
O60504	Vinexin OS=Homo sapiens OX=9606 GN=SORBS3 PE=1 SV=2	SORBS3	1	0.794881	1.07126	0.697166	0.985856	0.658501	0.454237	0.308879	0.232926	0.267345	1	0.945822	1.08485	0.964136	0.961407	0.836683	0.622822	0.567477	0.354835	0.273625	55.423	53.2448	-0.0696084	0.205312	0.852075	59.3518	56.4736	-0.0561292	0.209436	0.975732	3.92885	-0.0696084	TRUE
Q15119	[Pyruvate dehydrogenase (acetyl-transferring)] kinase isozyme 2, mitochondrial OS=Homo sapiens OX=9606 GN=PDK2 PE=1 SV=2	PDK2	1	0.86794	1.00312	0.869542	0.912363	0.729054	0.451344	0.339277	0.246345	0.326511	1	1.15152	1.1916	1.19531	1.04079	0.962101	0.657463	0.586571	0.380628	0.337872	55.5242	53.4406	-0.0849683	0.271074	0.956778	59.3696	56.506	-0.0789093	0.345669	0.883686	3.84532	-0.0849683	TRUE
P27635	Large ribosomal subunit protein uL16 OS=Homo sapiens OX=9606 GN=RPL10 PE=1 SV=5	RPL10	1	0.710133	0.970408	0.705785	0.846219	0.43866	0.298002	0.212783	0.220465	0.242144	1	1.01345	0.957114	1.02148	0.902312	0.80133	0.512538	0.380355	0.267695	0.230028	52.7204	50.2036	-0.0550235	0.135867	0.852762	56.5314	54.6508	-0.0814487	0.22457	0.993985	3.81104	-0.0814487	TRUE
O15357	Phosphatidylinositol 3,4,5-trisphosphate 5-phosphatase 2 OS=Homo sapiens OX=9606 GN=INPPL1 PE=1 SV=2	INPPL1	1	0.760787	0.964048	0.688547	0.823121	0.542956	0.30186	0.252006	0.200335	0.244336	1	1.04726	0.985398	0.941735	0.859092	0.753351	0.523849	0.436873	0.291397	0.219703	53.3386	50.5804	-0.0483099	0.0976193	0.8872	57.1356	54.6233	-0.0568536	0.164769	0.99395	3.79704	-0.0568536	TRUE
Q9BXW7	Haloacid dehalogenase-like hydrolase domain-containing 5 OS=Homo sapiens OX=9606 GN=HDHD5 PE=1 SV=1	HDHD5	1	0.67409	0.859556	0.562138	0.739129	0.427412	0.291252	0.237297	0.178289	0.213657	1	0.83593	0.98996	0.815394	0.844098	0.594263	0.418514	0.33682	0.223776	0.191021	51.2609	47.6115	-0.0370628	0	0.866868	54.9888	52.6402	-0.053166	0.103288	0.958753	3.72788	-0.053166	TRUE
Q9NZI7	Upstream-binding protein 1 OS=Homo sapiens OX=9606 GN=UBP1 PE=1 SV=1	UBP1	1	0.804622	1.05582	0.794846	0.991105	0.564429	0.371298	0.319665	0.23676	0.268441	1	1.1008	1.04927	1.01252	1.01168	0.829107	0.58394	0.461314	0.269089	0.287392	53.7421	52.5496	-0.140604	0.278308	0.905596	57.4592	55.3696	-0.0836239	0.268204	0.979144	3.71714	-0.140604	TRUE
Q9UBB4	Ataxin-10 OS=Homo sapiens OX=9606 GN=ATXN10 PE=1 SV=1	ATXN10	1	0.745201	0.964956	0.749836	0.916562	0.611465	0.390586	0.319665	0.261682	0.326511	1	1.02848	0.983573	1.00804	0.967582	0.821531	0.597372	0.528525	0.351349	0.26502	54.9978	51.6725	-0.0520391	0.212943	0.845187	58.6434	55.8167	-0.0610914	0.240283	0.989308	3.64565	-0.0610914	TRUE
Q13769	THO complex subunit 5 homolog OS=Homo sapiens OX=9606 GN=THOC5 PE=1 SV=2	THOC5	1	0.91275	1.02129	0.972968	0.94071	0.78836	0.531389	0.368694	0.272226	0.327607	1	1.22102	1.06569	1.12363	0.97993	0.911597	0.68362	0.579697	0.40433	0.255842	56.3698	54.3203	-0.0905313	0.290358	0.986983	59.9859	57.4431	-0.0640286	0.227769	0.917824	3.61614	-0.0905313	TRUE
P10746	Uroporphyrinogen-III synthase OS=Homo sapiens OX=9606 GN=UROS PE=1 SV=1	UROS	1	0.733512	0.713268	0.437644	0.662487	0.287327	0.200597	0.231414	0.158159	0.223518	1	0.63587	0.888683	0.57884	0.829986	0.412449	0.33368	0.232948	0.191708	0.192742	48.3019	44.7878	-0.0442509	0.106829	0.882435	51.9117	48.3188	-0.0371019	0	0.808642	3.60985	-0.0442509	TRUE
Q96K76	Ubiquitin carboxyl-terminal hydrolase 47 OS=Homo sapiens OX=9606 GN=USP47 PE=1 SV=3	USP47	1	0.760787	0.959504	0.672267	0.859868	0.596127	0.394443	0.285345	0.240594	0.360477	1	1.05008	1.00182	0.978473	0.875851	0.763452	0.588888	0.493392	0.347864	0.286245	54.6289	50.3086	-0.0400486	0.159415	0.837067	58.2364	54.844	-0.0529853	0.237154	0.993875	3.60743	-0.0529853	TRUE
Q7Z2T5	TRMT1-like protein OS=Homo sapiens OX=9606 GN=TRMT1L PE=1 SV=2	TRMT1L	1	0.764683	0.987672	0.664606	0.825221	0.470358	0.259426	0.179444	0.142823	0.174213	1	0.814327	0.924267	0.899621	0.947295	0.656552	0.492036	0.387229	0.258632	0.248385	52.486	50.7096	-0.0583355	0.0573807	0.895667	56.0691	53.6247	-0.0645054	0.211003	0.935781	3.5831	-0.0645054	TRUE
Q8IY67	Ribonucleoprotein PTB-binding 1 OS=Homo sapiens OX=9606 GN=RAVER1 PE=1 SV=1	RAVER1	1	0.771502	1.0013	0.62247	0.871417	0.563407	0.33465	0.209842	0.192667	0.303502	1	0.855654	1.09306	1.17112	0.955233	0.776919	0.595251	0.392575	0.296277	0.234044	53.4963	50.5881	-0.0497076	0.133828	0.832717	57.0671	55.1391	-0.0832387	0.241129	0.937376	3.57083	-0.0832387	TRUE
Q9BYG3	MKI67 FHA domain-interacting nucleolar phosphoprotein OS=Homo sapiens OX=9606 GN=NIFK PE=1 SV=1	NIFK	1	0.831898	0.940423	0.610978	0.875616	0.490808	0.354903	0.253967	0.246345	0.307885	1	0.876318	1.03649	0.888869	0.867913	0.727257	0.513952	0.433818	0.30743	0.299438	53.3631	49.6614	-0.0447186	0.162097	0.858455	56.9158	53.5836	-0.0550706	0.246471	0.968638	3.55266	-0.0550706	TRUE
Q9BZE1	Large ribosomal subunit protein mL37 OS=Homo sapiens OX=9606 GN=MRPL37 PE=1 SV=2	MRPL37	1	0.716952	0.964956	0.627258	0.878766	0.429457	0.270999	0.208861	0.193625	0.239953	1	0.841565	0.958938	0.939943	0.892609	0.624566	0.501934	0.385701	0.255146	0.213966	52.4694	49.8338	-0.0492825	0.0895227	0.823457	56.0086	53.5918	-0.0594271	0.170052	0.96373	3.53924	-0.0594271	TRUE
Q9Y2L5	Trafficking protein particle complex subunit 8 OS=Homo sapiens OX=9606 GN=TRAPPC8 PE=1 SV=2	TRAPPC8	1	0.820208	0.984946	0.733556	0.84202	0.527618	0.377084	0.335354	0.283728	0.281589	1	0.989967	1.04562	0.912166	0.978166	0.754193	0.552834	0.480408	0.336012	0.245516	54.2042	50.6689	-0.0493774	0.205485	0.917159	57.7023	54.9347	-0.0611864	0.232146	0.980359	3.49811	-0.0611864	TRUE
Q6P9B6	MTOR-associated protein MEAK7 OS=Homo sapiens OX=9606 GN=MEAK7 PE=1 SV=2	MEAK7	1	0.885474	0.943149	1.04	0.882966	0.676906	0.539105	0.403013	0.280853	0.323224	1	0.939247	1.10584	1.12363	1.08048	0.819848	0.649686	0.604902	0.40433	0.310337	56.2542	53.4435	-0.0694349	0.288791	0.96784	59.7482	56.3885	-0.0624521	0.308975	0.924645	3.49408	-0.0694349	TRUE
Q8NAV1	Pre-mRNA-splicing factor 38A OS=Homo sapiens OX=9606 GN=PRPF38A PE=1 SV=1	PRPF38A	1	0.730589	0.891358	0.628215	0.784275	0.500011	0.393479	0.226511	0.208962	0.241049	1	0.989027	0.906019	1.00894	0.887317	0.696113	0.468	0.46055	0.301156	0.219129	53.0321	49.4632	-0.0368157	0	0.884355	56.5227	53.874	-0.0613226	0.216037	0.976405	3.49064	-0.0613226	TRUE
Q9UNI6	Dual specificity protein phosphatase 12 OS=Homo sapiens OX=9606 GN=DUSP12 PE=1 SV=1	DUSP12	1	0.858199	0.960413	0.813041	0.927061	0.659523	0.431091	0.290248	0.254014	0.241049	1	1.06792	1.04562	1.05105	1.07607	0.973043	0.60939	0.5438	0.331133	0.275919	55.1244	53.0964	-0.0738415	0.206827	0.94428	58.4637	56.3447	-0.0887844	0.295545	0.960063	3.33933	-0.0887844	TRUE
P52735	Guanine nucleotide exchange factor VAV2 OS=Homo sapiens OX=9606 GN=VAV2 PE=1 SV=2	VAV2	1	0.808519	0.885906	0.780481	0.756978	0.497965	0.32597	0.251025	0.191708	0.220231	1	1.13273	1.02189	1.0636	0.912014	0.712106	0.511124	0.418543	0.308825	0.226586	53.0639	50.4462	-0.0494324	0.0916347	0.951369	56.3998	54.0948	-0.0741015	0.250816	0.970599	3.33593	-0.0741015	TRUE
Q5SQI0	Alpha-tubulin N-acetyltransferase 1 OS=Homo sapiens OX=9606 GN=ATAT1 PE=1 SV=1	ATAT1	1	0.829949	0.934972	0.739302	0.824171	0.566474	0.384799	0.306918	0.249221	0.4054	1	0.914827	0.883209	1.03851	0.902312	0.730624	0.571215	0.468951	0.30743	0.288539	54.2393	50.0646	-0.047948	0.253492	0.894978	57.5582	54.5005	-0.0584962	0.245682	0.963501	3.31885	-0.0584962	TRUE
Q6Y288	Beta-1,3-glucosyltransferase OS=Homo sapiens OX=9606 GN=B3GLCT PE=1 SV=2	B3GLCT	1	0.770528	0.936789	0.676098	0.816822	0.47956	0.385764	0.299073	0.229091	0.254197	1	0.996541	1.03832	0.9722	0.892609	0.720523	0.511124	0.46055	0.30743	0.224866	53.6735	50.0873	-0.0400052	0.0743511	0.89884	56.9795	54.3318	-0.0605591	0.211165	0.990543	3.30596	-0.0605591	TRUE
P42345	Serine/threonine-protein kinase mTOR OS=Homo sapiens OX=9606 GN=MTOR PE=1 SV=1	MTOR	1	0.76858	0.921342	0.632046	0.807373	0.460132	0.27775	0.217686	0.172538	0.265154	1	0.922341	1.04106	0.914854	0.903194	0.661602	0.443964	0.371953	0.21541	0.204215	52.2567	49.3369	-0.0467901	0.0935405	0.877741	55.512	53.5889	-0.0725503	0.184099	0.984461	3.25534	-0.0725503	TRUE
P22830	Ferrochelatase, mitochondrial OS=Homo sapiens OX=9606 GN=FECH PE=1 SV=2	FECH	1	0.91762	0.927703	0.843686	0.845169	0.630893	0.351045	0.29417	0.220465	0.270632	1	1.09141	1.03376	1.08869	1.01609	0.880453	0.595958	0.455967	0.310219	0.278787	54.3236	52.193	-0.0717424	0.20894	0.96952	57.5487	55.5664	-0.0926018	0.289446	0.976826	3.22512	-0.0926018	TRUE
O75449	Katanin p60 ATPase-containing subunit A1 OS=Homo sapiens OX=9606 GN=KATNA1 PE=1 SV=1	KATNA1	1	0.855277	0.94951	0.840813	0.804223	0.657478	0.440735	0.265734	0.264558	0.272823	1	1.05947	1.01824	1.00804	0.922598	0.828265	0.557783	0.512486	0.35832	0.271904	54.9622	52.18	-0.0560915	0.187013	0.957681	58.1838	55.1952	-0.0622296	0.266342	0.983638	3.22157	-0.0622296	TRUE
Q15173	Serine/threonine-protein phosphatase 2A 56 kDa regulatory subunit beta isoform OS=Homo sapiens OX=9606 GN=PPP2R5B PE=1 SV=1	PPP2R5B	1	1.01211	0.825028	1.00074	0.789525	0.644185	0.442664	0.360849	0.245387	0.273919	1	1.06511	1.06569	0.957864	0.961407	0.842575	0.564145	0.533871	0.363897	0.295996	55.188	52.5238	-0.062674	0.225122	0.962582	58.408	55.2631	-0.0636359	0.293146	0.974525	3.22004	-0.0636359	TRUE
Q52LJ0	Protein FAM98B OS=Homo sapiens OX=9606 GN=FAM98B PE=1 SV=2	FAM98B	1	0.751046	0.927703	0.669394	0.822071	0.594082	0.30186	0.232395	0.19746	0.295833	1	0.937369	1.04562	0.969512	0.958761	0.740725	0.514659	0.419307	0.270483	0.209377	53.477	50.2192	-0.0431232	0.0880622	0.85555	56.6713	54.642	-0.0736117	0.208397	0.987206	3.19423	-0.0736117	TRUE
O43823	A-kinase anchor protein 8 OS=Homo sapiens OX=9606 GN=AKAP8 PE=1 SV=1	AKAP8	1	0.880604	0.965865	0.751752	0.878766	0.660546	0.390586	0.288287	0.252096	0.406496	1	0.993723	1.06295	1.02865	1.01786	0.815639	0.60939	0.488809	0.342287	0.313206	54.7954	51.7221	-0.0628177	0.274253	0.895238	57.9643	55.2536	-0.0758638	0.313663	0.985562	3.16892	-0.0758638	TRUE
Q9H0P0	Cytosolic 5'-nucleotidase 3A OS=Homo sapiens OX=9606 GN=NT5C3A PE=1 SV=3	NT5C3A	1	0.873785	0.954053	0.788142	0.804223	0.559316	0.364547	0.235336	0.215672	0.23557	1	1.10268	1.06478	1.05732	0.952587	0.781128	0.540816	0.416252	0.301854	0.219129	53.7265	51.4316	-0.060529	0.155856	0.964208	56.8921	54.8732	-0.0795682	0.237835	0.977856	3.16562	-0.0795682	TRUE
Q6P1R4	tRNA-dihydrouridine(16/17) synthase [NAD(P)(+)]-like OS=Homo sapiens OX=9606 GN=DUS1L PE=1 SV=1	DUS1L	1	0.703314	0.915891	0.651199	0.855668	0.505123	0.319219	0.2069	0.172538	0.239953	1	1.0172	0.943428	0.956968	0.875851	0.722207	0.453154	0.425417	0.2663	0.238633	53.0216	50.2326	-0.0415215	0	0.841392	56.1778	53.7365	-0.0656061	0.218184	0.989416	3.15621	-0.0656061	TRUE
O00442	RNA 3'-terminal phosphate cyclase OS=Homo sapiens OX=9606 GN=RTCA PE=1 SV=1	RTCA	1	0.694547	0.914073	0.504679	0.659337	0.335385	0.221814	0.140221	0.145698	0.198317	1	0.709132	0.957114	0.698909	0.793823	0.464637	0.318127	0.228366	0.139424	0.184711	49.6983	47.0874	-0.0475445	0.0489828	0.875032	52.7765	50.584	-0.0468344	0	0.891183	3.07819	-0.0475445	TRUE
Q66K74	Microtubule-associated protein 1S OS=Homo sapiens OX=9606 GN=MAP1S PE=1 SV=2	MAP1S	1	0.871837	0.894084	0.732599	0.808423	0.554204	0.379013	0.339277	0.278936	0.388965	1	0.815267	0.987223	0.834211	0.928772	0.728099	0.503348	0.465133	0.280243	0.287966	54.2948	49.5418	-0.043759	0.253968	0.924478	57.3682	54.1203	-0.0487222	0.176253	0.920243	3.07335	-0.0487222	TRUE
Q9UJA5	tRNA (adenine(58)-N(1))-methyltransferase non-catalytic subunit TRM6 OS=Homo sapiens OX=9606 GN=TRMT6 PE=1 SV=1	TRMT6	1	0.797804	0.994941	0.781439	0.93756	0.713716	0.460023	0.304957	0.286604	0.358286	1	1.11676	1.07299	1.13349	1.0011	0.912438	0.642617	0.497975	0.380628	0.277066	55.436	53.1866	-0.0846526	0.293526	0.879635	58.4648	56.0629	-0.082408	0.307093	0.95338	3.02875	-0.0846526	TRUE
Q9UI26	Importin-11 OS=Homo sapiens OX=9606 GN=IPO11 PE=1 SV=1	IPO11	1	0.790011	0.931337	0.759413	0.94176	0.59715	0.433984	0.316723	0.245387	0.292546	1	0.952397	0.954376	0.938151	0.897902	0.716315	0.550006	0.520124	0.354835	0.278214	55.2766	52.1993	-0.0506034	0.170543	0.877339	58.3028	54.6086	-0.0459939	0.195532	0.986772	3.02618	-0.0506034	TRUE
Q8TEX9	Importin-4 OS=Homo sapiens OX=9606 GN=IPO4 PE=1 SV=2	IPO4	1	0.826053	0.951327	0.791973	0.932311	0.710649	0.487991	0.331432	0.240594	0.293641	1	1.08859	1.06295	1.11825	1.00904	0.914122	0.687154	0.535399	0.319979	0.268462	56.0075	53.4702	-0.0621958	0.206963	0.911904	59.0168	56.9122	-0.0788625	0.250021	0.967558	3.00926	-0.0788625	TRUE
Q9H2H9	Sodium-coupled neutral amino acid symporter 1 OS=Homo sapiens OX=9606 GN=SLC38A1 PE=1 SV=1	SLC38A1	1	0.732538	1.04401	0.746963	1.14334	0.733144	0.445557	0.337315	0.234843	0.304598	1	0.92328	0.996347	1.02327	0.996688	0.790387	0.595251	0.497211	0.370171	0.279935	55.1362	53.8761	-0.137992	0.288952	0.823028	58.1346	55.1919	-0.0668101	0.290767	0.979751	2.99832	-0.137992	TRUE
Q92925	SWI/SNF-related matrix-associated actin-dependent regulator of chromatin subfamily D member 2 OS=Homo sapiens OX=9606 GN=SMARCD2 PE=1 SV=3	SMARCD2	1	0.842613	0.95587	0.832194	0.83782	0.610442	0.404087	0.284365	0.229091	0.282684	1	1.15058	0.991785	1.0394	0.929654	0.799646	0.556369	0.459023	0.313705	0.243796	54.5152	52.0156	-0.0628252	0.203281	0.952676	57.4597	55.071	-0.0701433	0.241541	0.969561	2.9445	-0.0701433	TRUE
Q00535	Cyclin-dependent kinase 5 OS=Homo sapiens OX=9606 GN=CDK5 PE=1 SV=3	CDK5	1	0.656556	0.919525	0.535324	0.707632	0.418209	0.268106	0.215725	0.203211	0.193935	1	0.737309	0.946165	0.745503	0.759424	0.563119	0.374683	0.291758	0.19868	0.188153	50.9845	47.5853	-0.0384687	0	0.851128	53.9263	51.2566	-0.0420543	0	0.924735	2.94183	-0.0420543	TRUE
Q13309	S-phase kinase-associated protein 2 OS=Homo sapiens OX=9606 GN=SKP2 PE=1 SV=2	SKP2	1	0.890345	0.831389	0.77282	0.771676	0.526596	0.375155	0.306918	0.215672	0.289258	1	0.940186	1.03376	0.980265	0.941121	0.779445	0.518194	0.400213	0.28094	0.236912	53.7428	50.156	-0.0439296	0.139719	0.960048	56.6171	54.5948	-0.0795128	0.237704	0.992733	2.87432	-0.0795128	TRUE
Q7Z392	Trafficking protein particle complex subunit 11 OS=Homo sapiens OX=9606 GN=TRAPPC11 PE=1 SV=2	TRAPPC11	1	0.802674	0.905896	0.738345	0.901864	0.530686	0.389621	0.300054	0.207045	0.281589	1	1.10174	1.0885	1.10213	0.982576	0.842575	0.569094	0.444511	0.355532	0.279361	54.3902	51.2846	-0.0464403	0.121641	0.88991	57.2562	55.002	-0.0885335	0.312334	0.965835	2.86604	-0.0885335	TRUE
O15027	Protein transport protein Sec16A OS=Homo sapiens OX=9606 GN=SEC16A PE=1 SV=4	SEC16A	1	0.790011	0.961322	0.773778	0.898714	0.62987	0.430127	0.353985	0.270309	0.344042	1	1.09704	1.01824	1.13618	0.976402	0.957892	0.586768	0.534635	0.381325	0.270183	55.5401	51.8135	-0.0492517	0.228065	0.885195	58.4041	55.9498	-0.0822684	0.313076	0.944783	2.86402	-0.0822684	TRUE
Q9H0R6	Glutamyl-tRNA(Gln) amidotransferase subunit A, mitochondrial OS=Homo sapiens OX=9606 GN=QRSL1 PE=1 SV=2	QRSL1	1	0.752994	0.869551	0.660775	0.726531	0.472403	0.294145	0.256909	0.179247	0.216944	1	0.803056	0.906019	0.797473	0.814109	0.595105	0.424876	0.333765	0.228656	0.195036	52.2166	49.0973	-0.0401675	0.0109686	0.926163	55.0534	52.4422	-0.0420684	0	0.952301	2.83678	-0.0420684	TRUE
Q9Y6Y0	Influenza virus NS1A-binding protein OS=Homo sapiens OX=9606 GN=IVNS1ABP PE=1 SV=3	IVNS1ABP	1	0.898138	1.03583	0.797719	0.795824	0.604307	0.40023	0.280442	0.256889	0.345138	1	0.984331	1.03193	0.956968	0.924362	0.723049	0.532333	0.452912	0.343681	0.286245	54.1808	51.3063	-0.0638416	0.257367	0.95449	57.0054	53.9271	-0.0643088	0.288387	0.993545	2.82458	-0.0643088	TRUE
Q15233	Non-POU domain-containing octamer-binding protein OS=Homo sapiens OX=9606 GN=NONO PE=1 SV=4	NONO	1	0.673116	0.925885	0.584164	0.818922	0.496943	0.339472	0.237297	0.202252	0.29912	1	0.845322	1.04744	0.848547	0.908486	0.657393	0.448206	0.384174	0.256541	0.241501	52.8374	48.7346	-0.0353289	0.0235037	0.801849	55.6618	53.2157	-0.0645632	0.2108	0.949853	2.82441	-0.0645632	TRUE
O75400	Pre-mRNA-processing factor 40 homolog A OS=Homo sapiens OX=9606 GN=PRPF40A PE=1 SV=2	PRPF40A	1	0.832872	0.977677	0.84177	0.881916	0.674861	0.483169	0.366732	0.291397	0.348425	1	0.790846	0.880472	0.77776	0.872323	0.793754	0.610804	0.475825	0.308825	0.285097	55.976	52.5683	-0.0575469	0.272992	0.936083	58.7889	54.9912	-0.0338774	0	0.88806	2.81293	-0.0575469	TRUE
Q9P016	Thymocyte nuclear protein 1 OS=Homo sapiens OX=9606 GN=THYN1 PE=1 SV=1	THYN1	1	0.758839	0.947692	0.676098	0.805273	0.514326	0.335614	0.298093	0.224299	0.27611	1	0.895103	0.957114	0.86826	0.852918	0.693588	0.464465	0.396394	0.260026	0.216835	53.4745	49.8472	-0.0417813	0.109266	0.888091	56.272	53.6956	-0.0513051	0.119341	0.980079	2.79754	-0.0513051	TRUE
Q7L3B6	Hsp90 co-chaperone Cdc37-like 1 OS=Homo sapiens OX=9606 GN=CDC37L1 PE=1 SV=1	CDC37L1	1	0.776373	1.00584	0.722065	0.982706	0.656456	0.477383	0.346141	0.288521	0.379104	1	1.16467	1.09854	1.08152	1.04785	0.897287	0.633426	0.521651	0.37784	0.291407	55.7721	52.6644	-0.06526	0.295835	0.816774	58.5664	56.002	-0.0800923	0.317007	0.941478	2.79423	-0.0800923	TRUE
Q9UKZ1	CCR4-NOT transcription complex subunit 11 OS=Homo sapiens OX=9606 GN=CNOT11 PE=1 SV=1	CNOT11	1	1.01601	1.00948	1.05533	0.906063	0.762797	0.495706	0.408897	0.290438	0.29912	1	1.18533	1.21989	1.21234	1.06372	0.974727	0.665946	0.544564	0.333224	0.219703	56.2345	53.9734	-0.0837322	0.291938	0.991417	59.0257	57.2414	-0.08548	0.230093	0.881902	2.79121	-0.08548	TRUE
Q9Y2Z4	Tyrosine--tRNA ligase, mitochondrial OS=Homo sapiens OX=9606 GN=YARS2 PE=1 SV=2	YARS2	1	0.678961	0.860465	0.612893	0.755928	0.488763	0.311504	0.240239	0.185957	0.248718	1	0.862229	0.983573	0.866468	0.902312	0.598472	0.419221	0.336056	0.238415	0.209377	52.1209	48.289	-0.0358885	0	0.864859	54.9118	52.8188	-0.0695871	0.19162	0.965217	2.79087	-0.0695871	TRUE
Q5JSL3	Dedicator of cytokinesis protein 11 OS=Homo sapiens OX=9606 GN=DOCK11 PE=1 SV=2	DOCK11	1	0.784166	0.939515	0.719192	0.931261	0.47138	0.344294	0.213764	0.164869	0.227901	1	0.886649	1.04653	0.959656	1.00992	0.705372	0.504055	0.44833	0.250267	0.305175	53.4484	51.5545	-0.0651036	0.129079	0.876463	56.2315	53.9715	-0.0833791	0.290195	0.960462	2.78308	-0.0833791	TRUE
P39748	Flap endonuclease 1 OS=Homo sapiens OX=9606 GN=FEN1 PE=1 SV=1	FEN1	1	0.608824	0.908622	0.424237	0.662487	0.297552	0.182273	0.144144	0.127486	0.178595	1	0.672501	0.963501	0.637979	0.752367	0.399823	0.255916	0.203161	0.125482	0.164634	48.8032	46.0888	-0.044365	0.00809691	0.813757	51.5859	49.3926	-0.0473721	0	0.87103	2.78273	-0.0473721	TRUE
Q9BQ69	ADP-ribose glycohydrolase MACROD1 OS=Homo sapiens OX=9606 GN=MACROD1 PE=1 SV=2	MACROD1	1	0.621488	0.964956	0.547773	0.73178	0.368106	0.242067	0.265734	0.203211	0.19503	1	0.759851	0.958026	0.774176	0.84498	0.5345	0.319541	0.283357	0.191011	0.182416	51.0321	47.6279	-0.0392011	0.0173619	0.807362	53.7807	51.6377	-0.0547446	0.0852605	0.914727	2.74863	-0.0547446	TRUE
O94804	Serine/threonine-protein kinase 10 OS=Homo sapiens OX=9606 GN=STK10 PE=1 SV=1	STK10	1	0.822156	0.998575	0.966264	0.724431	0.585902	0.438806	0.367713	0.26264	0.197222	1	1.14964	0.985398	0.946215	0.871441	0.750826	0.531626	0.470479	0.340892	0.218556	54.8468	52.1805	-0.056433	0.175012	0.956045	57.5895	54.7745	-0.0540253	0.179447	0.967876	2.74269	-0.056433	TRUE
O15066	Kinesin-like protein KIF3B OS=Homo sapiens OX=9606 GN=KIF3B PE=1 SV=1	KIF3B	1	0.72377	0.889541	0.618639	0.846219	0.596127	0.324041	0.272598	0.278936	0.325416	1	0.922341	0.931566	0.938151	0.854682	0.756718	0.469414	0.421598	0.302551	0.210525	54.0588	49.1516	-0.0332138	0.062978	0.807451	56.785	54.2148	-0.0553393	0.158372	0.979804	2.72616	-0.0553393	TRUE
P04040	Catalase OS=Homo sapiens OX=9606 GN=CAT PE=1 SV=3	CAT	1	0.725719	0.973134	0.684717	0.916562	0.622712	0.40023	0.358888	0.313443	0.289258	1	0.913887	0.963501	0.900517	0.877615	0.749984	0.565559	0.516305	0.361109	0.216261	56.0282	51.9293	-0.0342556	0.0215682	0.816199	58.7543	56.3361	-0.0422623	0	0.984622	2.72614	-0.0422623	TRUE
Q9UBD5	Origin recognition complex subunit 3 OS=Homo sapiens OX=9606 GN=ORC3 PE=1 SV=1	ORC3	1	0.626359	0.908622	0.604274	0.784275	0.381399	0.233387	0.171599	0.126528	0.232283	1	0.765486	0.962588	0.787617	0.807935	0.508407	0.369027	0.282593	0.19868	0.211672	51.0498	48.2857	-0.0425188	0	0.811929	53.7599	51.2685	-0.0519278	0.105433	0.927115	2.71006	-0.0519278	TRUE
Q9UNX4	WD repeat-containing protein 3 OS=Homo sapiens OX=9606 GN=WDR3 PE=1 SV=1	WDR3	1	0.761761	0.959504	0.663648	0.914463	0.563407	0.394443	0.247103	0.212796	0.305694	1	0.882892	0.986311	1.05374	0.929654	0.808064	0.569094	0.378827	0.325556	0.204788	54.3378	51.0752	-0.0446796	0.116125	0.832405	57.0453	55.0957	-0.0794053	0.226493	0.975138	2.70744	-0.0794053	TRUE
Q9BYV8	Centrosomal protein of 41 kDa OS=Homo sapiens OX=9606 GN=CEP41 PE=1 SV=1	CEP41	1	0.968274	0.974951	0.880076	0.881916	0.660546	0.425304	0.298093	0.258806	0.295833	1	0.942065	0.942515	0.805538	0.833514	0.695271	0.496985	0.489573	0.31719	0.22716	54.8996	52.7981	-0.0805561	0.252442	0.986863	57.5291	54.5182	-0.0383619	0	0.980116	2.62948	-0.0805561	TRUE
P49841	Glycogen synthase kinase-3 beta OS=Homo sapiens OX=9606 GN=GSK3B PE=1 SV=2	GSK3B	1	1.0462	0.991306	1.09459	0.827321	0.684063	0.442664	0.302015	0.235801	0.222422	1	1.13837	0.989048	1.10123	0.924362	0.778603	0.597372	0.446039	0.329738	0.221424	55.0917	53.3894	-0.0864554	0.215241	0.982101	57.6919	55.3741	-0.0681985	0.220582	0.963373	2.60025	-0.0864554	TRUE
Q70J99	Protein unc-13 homolog D OS=Homo sapiens OX=9606 GN=UNC13D PE=1 SV=1	UNC13D	1	0.712081	0.816851	0.526705	0.766427	0.368106	0.249782	0.266715	0.208962	0.269536	1	0.727917	0.996347	0.727582	0.838806	0.481471	0.303281	0.287175	0.156852	0.201346	50.6666	46.3861	-0.0382299	0.0962838	0.840254	53.2638	51.0511	-0.054235	0.088327	0.883955	2.59712	-0.054235	TRUE
Q8NE71	ATP-binding cassette sub-family F member 1 OS=Homo sapiens OX=9606 GN=ABCF1 PE=1 SV=2	ABCF1	1	0.742279	0.819577	0.647368	0.700283	0.505123	0.351045	0.266715	0.24347	0.28378	1	0.866925	0.885034	0.857508	0.809699	0.596789	0.411444	0.34904	0.239113	0.205936	52.5046	47.7614	-0.0343711	0.0654182	0.923286	55.0779	52.3952	-0.0468218	0.0772907	0.972878	2.57325	-0.0468218	TRUE
O94822	E3 ubiquitin-protein ligase listerin OS=Homo sapiens OX=9606 GN=LTN1 PE=1 SV=6	LTN1	1	0.61954	0.926794	0.585121	0.756978	0.423322	0.259426	0.204939	0.176372	0.254197	1	0.824659	0.994522	0.887077	0.807053	0.563119	0.366906	0.276483	0.145698	0.215114	51.366	47.8896	-0.0384022	0.011465	0.805919	53.9268	52.1991	-0.0733319	0.1537	0.964042	2.56081	-0.0733319	TRUE
Q13613	Myotubularin-related protein 1 OS=Homo sapiens OX=9606 GN=MTMR1 PE=1 SV=4	MTMR1	1	0.666297	0.880454	0.56118	0.791624	0.464222	0.322113	0.231414	0.173496	0.252006	1	0.763608	0.962588	0.853027	0.810581	0.552177	0.410737	0.305506	0.18892	0.187006	51.9564	48.103	-0.0358502	0	0.826885	54.4748	52.2841	-0.0532509	0.0804685	0.937925	2.51847	-0.0532509	TRUE
Q9HBL0	Tensin-1 OS=Homo sapiens OX=9606 GN=TNS1 PE=1 SV=3	TNS1	1	0.885474	0.987672	0.921255	0.829421	0.716784	0.497635	0.329471	0.254014	0.298024	1	1.06605	1.08668	1.12453	0.90584	0.861935	0.587475	0.530816	0.329738	0.294276	55.8534	53.278	-0.0649346	0.230776	0.975476	58.3684	55.589	-0.0681213	0.28027	0.95453	2.51508	-0.0681213	TRUE
P51148	Ras-related protein Rab-5C OS=Homo sapiens OX=9606 GN=RAB5C PE=1 SV=2	RAB5C	1	0.803648	0.937698	0.790058	0.893465	0.611465	0.405052	0.32751	0.275101	0.360477	1	0.978696	1.04379	0.956968	0.928772	0.778603	0.545058	0.465133	0.318584	0.262726	54.9381	51.6134	-0.0576523	0.26314	0.891503	57.4506	54.74	-0.0644543	0.247471	0.991953	2.51249	-0.0644543	TRUE
Q15717	ELAV-like protein 1 OS=Homo sapiens OX=9606 GN=ELAVL1 PE=1 SV=2	ELAVL1	1	0.832872	0.956779	0.726853	0.821022	0.547046	0.372262	0.265734	0.209921	0.224614	1	0.949579	0.977187	0.892453	0.816755	0.72389	0.490623	0.381882	0.243992	0.1893	53.886	51.2455	-0.0497251	0.10155	0.939509	56.3912	54.234	-0.0535851	0.086004	0.993846	2.50521	-0.0535851	TRUE
Q9Y496	Kinesin-like protein KIF3A OS=Homo sapiens OX=9606 GN=KIF3A PE=1 SV=4	KIF3A	1	0.977041	0.905896	0.92317	0.873517	0.704514	0.491849	0.363791	0.26264	0.29912	1	1.11113	1.00182	1.017	0.968464	0.910755	0.627064	0.499502	0.349258	0.263873	55.9956	53.3446	-0.0653377	0.243411	0.985878	58.4988	56.1513	-0.0757463	0.268137	0.978698	2.50321	-0.0757463	TRUE
Q5SY16	Polynucleotide 5'-hydroxyl-kinase NOL9 OS=Homo sapiens OX=9606 GN=NOL9 PE=1 SV=1	NOL9	1	0.728641	0.878637	0.737387	0.873517	0.608397	0.461952	0.277501	0.261682	0.384582	1	1.0529	1.11222	1.16037	1.18544	0.978935	0.628478	0.506376	0.296277	0.240354	55.6635	50.5783	-0.0329365	0.085841	0.816817	58.1519	56.537	-0.102757	0.265109	0.920437	2.48837	-0.102757	TRUE
O75586	Mediator of RNA polymerase II transcription subunit 6 OS=Homo sapiens OX=9606 GN=MED6 PE=1 SV=2	MED6	1	0.778321	0.974042	0.768032	0.813672	0.531709	0.34333	0.252987	0.220465	0.305694	1	0.962728	0.99361	0.982057	0.885553	0.746617	0.477897	0.367371	0.253752	0.272477	53.4637	50.7929	-0.0599497	0.201375	0.907607	55.9488	53.8673	-0.0796761	0.246591	0.995881	2.48515	-0.0796761	TRUE
Q9HA77	Probable cysteine--tRNA ligase, mitochondrial OS=Homo sapiens OX=9606 GN=CARS2 PE=1 SV=1	CARS2	1	0.936128	0.993123	0.866669	0.868267	0.710649	0.475454	0.334374	0.231967	0.285971	1	1.00969	0.977187	0.970408	0.903194	0.778603	0.628478	0.455967	0.30743	0.228307	55.7284	53.3587	-0.0670572	0.21708	0.980411	58.1964	55.8491	-0.0571415	0.148009	0.999466	2.46798	-0.0670572	TRUE
Q9BYD1	Large ribosomal subunit protein uL13m OS=Homo sapiens OX=9606 GN=MRPL13 PE=1 SV=1	MRPL13	1	0.791959	0.943149	0.712488	0.801073	0.533754	0.345258	0.238278	0.192667	0.268441	1	0.803056	0.923355	0.858404	0.940239	0.735675	0.434067	0.376536	0.23005	0.242648	53.3636	50.4921	-0.0487747	0.117752	0.913804	55.8306	53.8366	-0.075301	0.210699	0.921119	2.46691	-0.075301	TRUE
Q96HY7	2-oxoadipate dehydrogenase complex component E1 OS=Homo sapiens OX=9606 GN=DHTKD1 PE=1 SV=2	DHTKD1	1	0.74033	0.921342	0.515213	0.853568	0.417187	0.257497	0.203958	0.183081	0.209274	1	0.785211	0.887771	0.808226	0.7753	0.538709	0.376097	0.307033	0.237718	0.209951	51.7277	48.8441	-0.0421491	0.0141821	0.819325	54.1896	51.2457	-0.0419639	0.0350374	0.946722	2.46194	-0.0421491	TRUE
P07738	Bisphosphoglycerate mutase OS=Homo sapiens OX=9606 GN=BPGM PE=1 SV=2	BPGM	1	0.705262	0.921342	0.639707	0.864067	0.47138	0.289323	0.227492	0.185957	0.280493	1	0.957093	1.02189	0.973993	0.884671	0.620357	0.463758	0.350568	0.211228	0.224292	52.7584	49.5286	-0.0421946	0.0653954	0.819615	55.2088	53.2683	-0.076025	0.205145	0.992563	2.45048	-0.076025	TRUE
P51153	Ras-related protein Rab-13 OS=Homo sapiens OX=9606 GN=RAB13 PE=1 SV=1	RAB13	1	0.83482	0.986763	0.773778	0.798974	0.669748	0.434949	0.342218	0.258806	0.292546	1	1.02941	1.15784	1.11019	0.99316	0.877927	0.586768	0.484227	0.343681	0.238633	55.4706	51.9345	-0.045073	0.157391	0.939749	57.9092	55.7496	-0.0814774	0.269171	0.952497	2.43864	-0.0814774	TRUE
O60241	Adhesion G protein-coupled receptor B2 OS=Homo sapiens OX=9606 GN=ADGRB2 PE=1 SV=2	ADGRB2	1	1.02672	1.03401	0.90306	0.878766	0.769955	0.459059	0.358888	0.286604	0.281589	1	1.1008	0.983573	0.904998	0.796469	0.904863	0.562731	0.450621	0.341589	0.230028	55.9258	53.7072	-0.0784628	0.260679	0.986288	58.3632	55.8358	-0.0514923	0.121773	0.948598	2.4374	-0.0784628	TRUE
P14324	Farnesyl pyrophosphate synthase OS=Homo sapiens OX=9606 GN=FDPS PE=1 SV=4	FDPS	1	0.637074	0.885906	0.57363	0.761177	0.465245	0.319219	0.235336	0.181164	0.232283	1	0.772061	1.01003	0.770592	0.829104	0.54881	0.378925	0.298632	0.211925	0.193889	51.775	47.8613	-0.0356469	0	0.831684	54.2119	51.8348	-0.0527351	0.100041	0.923333	2.43698	-0.0527351	TRUE
P31321	cAMP-dependent protein kinase type I-beta regulatory subunit OS=Homo sapiens OX=9606 GN=PRKAR1B PE=1 SV=4	PRKAR1B	1	0.985808	0.990398	0.927001	0.928111	0.712694	0.452308	0.350063	0.257848	0.278302	1	1.10455	1.05565	1.18994	0.91025	0.882136	0.634133	0.445275	0.306733	0.256416	55.4968	53.5641	-0.0878925	0.260421	0.994851	57.9135	55.9182	-0.083108	0.252106	0.9466	2.41667	-0.0878925	TRUE
O00139	Kinesin-like protein KIF2A OS=Homo sapiens OX=9606 GN=KIF2A PE=1 SV=3	KIF2A	1	0.637074	0.879546	0.548731	0.73598	0.45093	0.311504	0.233375	0.19746	0.254197	1	0.742005	0.877734	0.775968	0.793823	0.52945	0.388115	0.285648	0.176372	0.210525	51.4752	47.244	-0.0344345	0	0.829172	53.8841	51.1343	-0.041467	0	0.920647	2.40886	-0.041467	TRUE
Q9UNS1	Protein timeless homolog OS=Homo sapiens OX=9606 GN=TIMELESS PE=1 SV=2	TIMELESS	1	0.878655	0.917708	0.849432	0.897664	0.65441	0.487991	0.330451	0.263599	0.29912	1	1.19097	1.06843	0.970408	0.928772	0.978935	0.547885	0.517832	0.298368	0.228307	55.7226	52.8707	-0.0591372	0.222877	0.954487	58.1184	56.1728	-0.0803581	0.231906	0.929636	2.3958	-0.0803581	TRUE
Q12824	SWI/SNF-related matrix-associated actin-dependent regulator of chromatin subfamily B member 1 OS=Homo sapiens OX=9606 GN=SMARCB1 PE=1 SV=2	SMARCB1	1	0.762735	0.940423	0.703869	0.812622	0.530686	0.360689	0.237297	0.183081	0.252006	1	0.901677	0.890508	0.885285	0.810581	0.634667	0.465172	0.381119	0.246084	0.206509	53.5026	50.6707	-0.0453318	0.068672	0.90026	55.8964	53.3141	-0.0458257	0.055521	0.985073	2.39375	-0.0458257	TRUE
P46783	Small ribosomal subunit protein eS10 OS=Homo sapiens OX=9606 GN=RPS10 PE=1 SV=1	RPS10	1	0.90106	1.0013	0.72398	0.921812	0.603285	0.377084	0.252006	0.266475	0.29145	1	0.796482	0.897807	0.86378	0.824694	0.667494	0.471535	0.428472	0.269089	0.247237	54.3407	52.1042	-0.0725413	0.229125	0.914983	56.7146	53.6223	-0.0381417	0	0.942622	2.37392	-0.0725413	TRUE
P62829	Large ribosomal subunit protein uL14 OS=Homo sapiens OX=9606 GN=RPL23 PE=1 SV=1	RPL23	1	0.729615	0.973134	0.659818	0.787425	0.577722	0.36744	0.22455	0.200335	0.301311	1	0.862229	0.998172	0.936359	0.891727	0.663286	0.460224	0.394866	0.274666	0.187006	53.5778	50.1052	-0.0415806	0.0886865	0.855391	55.9452	53.6913	-0.0633648	0.176617	0.972436	2.36748	-0.0633648	TRUE
Q8IXT5	RNA-binding protein 12B OS=Homo sapiens OX=9606 GN=RBM12B PE=1 SV=2	RBM12B	1	0.721822	1.02947	0.709615	0.894515	0.543979	0.361653	0.248084	0.17062	0.269536	1	0.841565	0.89142	0.925607	0.795587	0.661602	0.460224	0.39563	0.267695	0.177254	53.8784	51.628	-0.0607735	0.151878	0.847042	56.2329	53.9375	-0.0443367	0	0.966765	2.35455	-0.0607735	TRUE
P18074	General transcription and DNA repair factor IIH helicase subunit XPD OS=Homo sapiens OX=9606 GN=ERCC2 PE=1 SV=1	ERCC2	1	0.650712	0.916799	0.50851	0.767477	0.422299	0.26039	0.220628	0.168703	0.181882	1	0.764547	0.865873	0.648731	0.83175	0.521874	0.357009	0.303215	0.19868	0.158897	51.0276	47.7721	-0.039267	0	0.822401	53.379	50.3213	-0.0395601	0	0.90363	2.35136	-0.0395601	TRUE
Q9BQC6	Large ribosomal subunit protein mL63 OS=Homo sapiens OX=9606 GN=MRPL57 PE=1 SV=1	MRPL57	1	0.567911	0.715085	0.334218	0.566946	0.270967	0.162021	0.123552	0.120776	0.187361	1	0.803996	0.833939	0.47938	0.5054	0.330801	0.210671	0.174138	0.111539	0.135378	46.3367	43.2533	-0.0456514	0.061332	0.839218	48.6711	46.4074	-0.0531923	0.0640673	0.965732	2.33437	-0.0531923	TRUE
Q96JB2	Conserved oligomeric Golgi complex subunit 3 OS=Homo sapiens OX=9606 GN=COG3 PE=1 SV=3	COG3	1	0.852354	1.01947	0.808253	0.895564	0.587947	0.43302	0.324568	0.247304	0.298024	1	1.04726	1.03376	0.991017	0.902312	0.772711	0.513245	0.462078	0.291397	0.237486	54.7679	52.2086	-0.0672075	0.241686	0.940799	57.0926	54.6486	-0.0661512	0.223802	0.988537	2.32464	-0.0672075	TRUE
Q96FV9	THO complex subunit 1 OS=Homo sapiens OX=9606 GN=THOC1 PE=1 SV=1	THOC1	1	0.924439	0.981311	0.778566	0.865117	0.6176	0.454237	0.376538	0.284687	0.322129	1	0.979635	1.02919	0.96772	0.931419	0.776078	0.571922	0.47888	0.32207	0.250106	55.5436	51.8302	-0.0506201	0.241079	0.958983	57.8655	55.17	-0.0605526	0.21891	0.994345	2.32193	-0.0605526	TRUE
Q9NWY4	Histone PARylation factor 1 OS=Homo sapiens OX=9606 GN=HPF1 PE=1 SV=2	HPF1	1	0.960481	0.920434	0.800592	0.803173	0.608397	0.411803	0.306918	0.247304	0.280493	1	1.01251	0.992698	0.978473	0.868795	0.755034	0.509003	0.441456	0.297671	0.247811	54.5988	51.5499	-0.0530838	0.190461	0.979974	56.9114	54.2565	-0.0621389	0.223523	0.994943	2.31265	-0.0621389	TRUE
P46779	Large ribosomal subunit protein eL28 OS=Homo sapiens OX=9606 GN=RPL28 PE=1 SV=3	RPL28	1	0.61954	0.897718	0.565968	0.764327	0.386511	0.24496	0.22455	0.150491	0.231188	1	0.647141	0.859486	0.767904	0.752367	0.525241	0.352061	0.262735	0.22517	0.195036	50.9405	47.5629	-0.0386051	0	0.810706	53.2187	49.7565	-0.0372953	0	0.87314	2.27816	-0.0386051	TRUE
P09543	2',3'-cyclic-nucleotide 3'-phosphodiesterase OS=Homo sapiens OX=9606 GN=CNP PE=1 SV=2	CNP	1	0.859173	0.986763	0.77282	0.923912	0.694289	0.453272	0.315743	0.256889	0.303502	1	1.02941	1.03376	1.0403	0.945531	0.803013	0.592423	0.46666	0.318584	0.243222	55.562	53.0382	-0.0661726	0.231756	0.921247	57.837	55.4569	-0.0687064	0.232428	0.991562	2.27501	-0.0687064	TRUE
P11182	Lipoamide acyltransferase component of branched-chain alpha-keto acid dehydrogenase complex, mitochondrial OS=Homo sapiens OX=9606 GN=DBT PE=1 SV=4	DBT	1	0.946844	0.915891	0.823575	0.845169	0.671793	0.389621	0.296132	0.214713	0.319937	1	0.927037	1.01368	0.927399	0.986104	0.736516	0.537988	0.44833	0.273969	0.243796	54.778	52.2878	-0.0652429	0.219582	0.957868	57.0455	54.7275	-0.0688107	0.223245	0.979488	2.26752	-0.0688107	TRUE
P62249	Small ribosomal subunit protein uS9 OS=Homo sapiens OX=9606 GN=RPS16 PE=1 SV=2	RPS16	1	0.810467	0.93588	0.749836	0.751728	0.525573	0.499564	0.27554	0.205128	0.225709	1	0.86129	0.956201	0.934567	0.843216	0.720523	0.511124	0.394103	0.256541	0.194463	54.4463	51.5422	-0.0401603	0	0.94807	56.6957	54.5059	-0.0537432	0.0929759	0.977406	2.24936	-0.0537432	TRUE
Q9Y3D3	Small ribosomal subunit protein bS16m OS=Homo sapiens OX=9606 GN=MRPS16 PE=1 SV=1	MRPS16	1	0.846509	0.964956	0.779523	0.951209	0.556249	0.411803	0.289268	0.219506	0.300215	1	0.927037	0.968063	0.950696	0.844098	0.765135	0.452447	0.433818	0.288608	0.232896	54.3339	52.3268	-0.0812328	0.240477	0.912307	56.5577	53.9464	-0.0599751	0.201193	0.979536	2.22376	-0.0812328	TRUE
Q9HCD5	Nuclear receptor coactivator 5 OS=Homo sapiens OX=9606 GN=NCOA5 PE=1 SV=2	NCOA5	1	0.86794	0.974951	0.974883	0.861968	0.799608	0.535247	0.421644	0.303858	0.302407	1	1.07168	1.18795	1.16485	1.21719	1.06143	0.646858	0.603374	0.416879	0.312058	57.1041	54.2749	-0.0647309	0.263069	0.968783	59.3223	56.7106	-0.0905709	0.364438	0.849642	2.21813	-0.0905709	TRUE
Q13045	Protein flightless-1 homolog OS=Homo sapiens OX=9606 GN=FLII PE=1 SV=2	FLII	1	0.861121	0.943149	0.755582	0.786375	0.507168	0.402159	0.284365	0.204169	0.293641	1	0.949579	1.00821	0.943527	0.884671	0.706214	0.465172	0.368898	0.273272	0.222571	53.6434	50.5273	-0.0512721	0.176947	0.952349	55.8528	53.6791	-0.0714224	0.216179	0.995056	2.20937	-0.0714224	TRUE
P57740	Nuclear pore complex protein Nup107 OS=Homo sapiens OX=9606 GN=NUP107 PE=1 SV=1	NUP107	1	0.689676	0.910439	0.612893	0.847269	0.486718	0.350081	0.254948	0.259765	0.314459	1	0.817145	0.979924	0.905894	0.860857	0.614465	0.468	0.367371	0.257935	0.23347	53.311	48.6148	-0.0346344	0.0742872	0.800661	55.5203	52.9116	-0.0588185	0.189369	0.956582	2.2093	-0.0588185	TRUE
Q9BV79	Enoyl-[acyl-carrier-protein] reductase, mitochondrial OS=Homo sapiens OX=9606 GN=MECR PE=1 SV=2	MECR	1	0.694547	0.943149	0.602359	0.817872	0.424344	0.297038	0.243181	0.208962	0.293641	1	0.753276	0.989048	0.818082	0.84498	0.590897	0.369027	0.300159	0.18404	0.201346	52.2186	48.4639	-0.0410926	0.104698	0.816096	54.3992	52.3327	-0.0597231	0.118713	0.920138	2.18061	-0.0597231	TRUE
Q93034	Cullin-5 OS=Homo sapiens OX=9606 GN=CUL5 PE=1 SV=4	CUL5	1	0.78514	0.98858	0.769947	0.964858	0.697356	0.423376	0.319665	0.254972	0.293641	1	0.864107	0.998172	0.942631	0.956115	0.773553	0.590302	0.414724	0.259329	0.224866	55.1795	53.3234	-0.0907506	0.259519	0.881335	57.3539	55.3453	-0.0692724	0.181822	0.975071	2.17444	-0.0907506	TRUE
Q14644	Ras GTPase-activating protein 3 OS=Homo sapiens OX=9606 GN=RASA3 PE=1 SV=3	RASA3	1	0.69065	0.914073	0.543943	0.801073	0.49183	0.274857	0.163755	0.193625	0.208178	1	0.721342	0.979011	0.739231	0.791177	0.547968	0.38458	0.274955	0.182646	0.239206	51.7924	48.7296	-0.0401437	0	0.826958	53.9592	51.1749	-0.0440345	0.0462676	0.894125	2.16674	-0.0440345	TRUE
P49642	DNA primase small subunit OS=Homo sapiens OX=9606 GN=PRIM1 PE=1 SV=1	PRIM1	1	0.932232	1.00675	0.856135	0.927061	0.595105	0.385764	0.297112	0.231967	0.280493	1	1.00499	0.994522	0.957864	0.928772	0.728941	0.497692	0.410142	0.254449	0.238633	54.2444	52.5882	-0.0980503	0.252195	0.974848	56.3801	54.2242	-0.0725737	0.22104	0.995788	2.13576	-0.0980503	TRUE
Q5TCY1	Tau-tubulin kinase 1 OS=Homo sapiens OX=9606 GN=TTBK1 PE=1 SV=2	TTBK1	1	1.07348	0.972225	1.02468	0.865117	0.864026	0.615293	0.487342	0.327821	0.345138	1	1.20224	0.976274	1.0618	0.833514	0.863618	0.682913	0.561367	0.444763	0.304601	58.3859	55.2135	-0.064068	0.29875	0.97682	60.5165	56.8164	-0.0471401	0.215386	0.918294	2.13059	-0.064068	TRUE
Q96BP3	Peptidylprolyl isomerase domain and WD repeat-containing protein 1 OS=Homo sapiens OX=9606 GN=PPWD1 PE=1 SV=1	PPWD1	1	0.710133	0.987672	0.761328	0.983756	0.561361	0.36744	0.296132	0.241553	0.318842	1	0.896981	1.05383	0.936359	0.927008	0.683487	0.44962	0.420834	0.255844	0.255842	53.6176	52.4573	-0.149926	0.290937	0.826656	55.7443	53.4955	-0.0761338	0.252813	0.973492	2.1267	-0.149926	TRUE
Q9UFC0	Leucine-rich repeat and WD repeat-containing protein 1 OS=Homo sapiens OX=9606 GN=LRWD1 PE=1 SV=2	LRWD1	1	0.72377	0.932246	0.597571	0.795824	0.443772	0.267141	0.195133	0.172538	0.239953	1	0.778636	1.02463	0.752671	0.825576	0.593422	0.34287	0.260444	0.197285	0.203641	51.8791	49.0014	-0.0444544	0.0524544	0.856719	53.9968	51.8695	-0.0585143	0.116618	0.917561	2.11777	-0.0585143	TRUE
Q96AG4	Leucine-rich repeat-containing protein 59 OS=Homo sapiens OX=9606 GN=LRRC59 PE=1 SV=1	LRRC59	1	0.73546	0.995849	0.737387	0.865117	0.571587	0.331757	0.269656	0.244428	0.35719	1	0.832173	1.00456	0.969512	0.926126	0.67507	0.480725	0.390284	0.268392	0.207656	53.8538	50.9768	-0.0613227	0.238753	0.839945	55.9706	53.8515	-0.0718798	0.210994	0.962719	2.1168	-0.0718798	TRUE
P42694	Probable helicase with zinc finger domain OS=Homo sapiens OX=9606 GN=HELZ PE=1 SV=2	HELZ	1	0.756891	0.906804	0.801549	0.93966	0.700424	0.45713	0.378499	0.264558	0.32432	1	1.02472	0.840326	1.1532	0.817637	0.939374	0.655342	0.503321	0.297671	0.293702	56.5887	53.0106	-0.0447085	0.161329	0.85324	58.7003	56.358	-0.0717309	0.246159	0.903593	2.11163	-0.0717309	TRUE
Q9Y5S2	Serine/threonine-protein kinase MRCK beta OS=Homo sapiens OX=9606 GN=CDC42BPB PE=1 SV=2	CDC42BPB	1	0.767606	0.928611	0.671309	0.83782	0.532731	0.346223	0.261812	0.215672	0.260771	1	0.968364	0.963501	0.846755	0.835278	0.645609	0.469414	0.365079	0.232839	0.190447	53.6387	50.3757	-0.0418199	0.0683531	0.884049	55.7471	53.4457	-0.0525549	0.0936783	0.993628	2.10841	-0.0525549	TRUE
Q16854	Deoxyguanosine kinase, mitochondrial OS=Homo sapiens OX=9606 GN=DGUOK PE=1 SV=2	DGUOK	1	0.755916	0.925885	0.801549	0.93861	0.75973	0.647119	0.567749	0.428468	0.383487	1	1.144	1.05748	1.07704	1.02227	0.973885	0.802387	0.776749	0.58837	0.317795	61.8007	55.874	-0.0266401	0	0.839509	63.9043	62.6994	-0.0571686	0	0.930333	2.10354	-0.0571686	TRUE
Q96HN2	Adenosylhomocysteinase 3 OS=Homo sapiens OX=9606 GN=AHCYL2 PE=1 SV=1	AHCYL2	1	0.888397	0.941332	0.869542	0.790575	0.749505	0.537176	0.420664	0.320153	0.335277	1	1.13837	0.960763	1.04657	0.90584	0.826582	0.645444	0.581225	0.357623	0.282229	57.5967	53.1974	-0.0402131	0.182586	0.969161	59.6805	56.7152	-0.0525422	0.188921	0.960623	2.08385	-0.0525422	TRUE
Q6L8Q7	2',5'-phosphodiesterase 12 OS=Homo sapiens OX=9606 GN=PDE12 PE=1 SV=2	PDE12	1	0.719874	0.924068	0.686632	0.878766	0.509213	0.298002	0.239259	0.220465	0.29145	1	0.864107	0.964413	0.901413	0.863503	0.643926	0.426997	0.365079	0.245387	0.193889	53.3507	50.0973	-0.0446158	0.109437	0.828399	55.423	53.1878	-0.0613913	0.158489	0.974364	2.0723	-0.0613913	TRUE
Q96AB6	Protein N-terminal asparagine amidohydrolase OS=Homo sapiens OX=9606 GN=NTAN1 PE=1 SV=3	NTAN1	1	0.783192	1.07217	0.669394	0.853568	0.584879	0.463881	0.378499	0.33549	0.373626	1	1.05759	1.05474	1.01342	0.920834	0.764293	0.548592	0.499502	0.340892	0.236338	55.7455	50.3541	-0.0407199	0.267766	0.832258	57.7975	55.0232	-0.0606338	0.229095	0.981042	2.05203	-0.0606338	TRUE
Q9Y5V3	Melanoma-associated antigen D1 OS=Homo sapiens OX=9606 GN=MAGED1 PE=1 SV=3	MAGED1	1	0.792933	0.910439	0.744091	0.852519	0.65032	0.402159	0.319665	0.306733	0.396635	1	0.931733	0.968063	0.898725	0.912896	0.728099	0.54223	0.470479	0.313705	0.268462	55.6001	50.3896	-0.0385767	0.219667	0.862018	57.6425	54.4784	-0.0510826	0.192475	0.984877	2.04248	-0.0510826	TRUE
P57737	Coronin-7 OS=Homo sapiens OX=9606 GN=CORO7 PE=1 SV=2	CORO7	1	0.694547	0.92316	0.644495	0.83257	0.486718	0.311504	0.246123	0.19075	0.293641	1	0.877257	0.942515	0.843171	0.799997	0.614465	0.416393	0.331474	0.22029	0.203067	52.9142	49.307	-0.0393876	0.0599361	0.826876	54.9394	52.4851	-0.0516583	0.102221	0.980863	2.02526	-0.0516583	TRUE
Q96ES7	SAGA-associated factor 29 OS=Homo sapiens OX=9606 GN=SGF29 PE=1 SV=1	SGF29	1	0.83482	0.960413	0.819745	0.933361	0.710649	0.414696	0.321626	0.241553	0.304598	1	1.0003	0.999084	0.8593	0.895256	0.781128	0.518194	0.413197	0.306036	0.221997	55.1582	53.308	-0.0908112	0.258779	0.926431	57.1778	54.6646	-0.0568292	0.164771	0.983488	2.01957	-0.0908112	TRUE
P54098	DNA polymerase subunit gamma-1 OS=Homo sapiens OX=9606 GN=POLG PE=1 SV=1	POLG	1	0.544533	0.765059	0.542985	0.700283	0.380376	0.21217	0.200036	0.119818	0.21037	1	0.607693	0.925179	0.681884	0.724143	0.387197	0.249553	0.19476	0.115722	0.156603	49.2008	45.2892	-0.0366095	0	0.804911	51.2201	48.8651	-0.0459108	0	0.852502	2.01932	-0.0459108	TRUE
P51665	26S proteasome non-ATPase regulatory subunit 7 OS=Homo sapiens OX=9606 GN=PSMD7 PE=1 SV=2	PSMD7	1	0.874759	0.952235	0.834109	0.922862	0.695311	0.492813	0.347121	0.279894	0.353903	1	1.11019	1.07481	1.09227	1.0108	0.805538	0.622115	0.468951	0.301156	0.243796	55.8935	53.0733	-0.0686465	0.284748	0.940407	57.912	55.8036	-0.0765545	0.237666	0.966694	2.01847	-0.0765545	TRUE
P27361	Mitogen-activated protein kinase 3 OS=Homo sapiens OX=9606 GN=MAPK3 PE=1 SV=4	MAPK3	1	0.672142	0.884997	0.56118	0.749628	0.414119	0.297038	0.216706	0.165828	0.216944	1	0.790846	0.986311	0.73027	0.797351	0.504198	0.33368	0.252042	0.158247	0.173238	51.2794	47.8849	-0.0383803	0	0.856503	53.2932	51.2504	-0.0535944	0.0579919	0.934734	2.01378	-0.0535944	TRUE
Q7L523	Ras-related GTP-binding protein A OS=Homo sapiens OX=9606 GN=RRAGA PE=1 SV=1	RRAGA	1	0.689676	0.937698	0.732599	0.892415	0.607375	0.475454	0.354966	0.211838	0.268441	1	0.958032	1.08668	1.01073	1.07783	0.846783	0.591716	0.486518	0.2907	0.267888	55.7274	52.3002	-0.0366039	0	0.837114	57.7366	55.6903	-0.0853494	0.269646	0.97021	2.00923	-0.0853494	TRUE
P05423	DNA-directed RNA polymerase III subunit RPC4 OS=Homo sapiens OX=9606 GN=POLR3D PE=1 SV=2	POLR3D	1	0.826053	0.88318	0.769947	0.899764	0.588969	0.462916	0.389286	0.280853	0.426218	1	0.968364	0.927917	0.980265	0.915542	0.786179	0.545058	0.518596	0.333921	0.248958	56.2962	50.6047	-0.0375335	0.242648	0.867555	58.277	55.3711	-0.0532279	0.184826	0.982043	1.98075	-0.0532279	TRUE
P11831	Serum response factor OS=Homo sapiens OX=9606 GN=SRF PE=1 SV=1	SRF	1	0.784166	0.984946	0.773778	0.923912	0.608397	0.375155	0.268676	0.206086	0.252006	1	0.936429	1.01642	0.917542	0.952587	0.691063	0.496985	0.406323	0.273272	0.196757	54.4157	52.5784	-0.077417	0.194409	0.901696	56.3905	54.2484	-0.0675207	0.189052	0.983503	1.97483	-0.077417	TRUE
Q15126	Phosphomevalonate kinase OS=Homo sapiens OX=9606 GN=PMVK PE=1 SV=3	PMVK	1	0.596161	0.884089	0.562138	0.670886	0.385489	0.242067	0.169638	0.134196	0.190648	1	0.643384	0.913318	0.663964	0.767362	0.429284	0.314592	0.225311	0.158944	0.176106	50.0388	46.9353	-0.0405974	0	0.844955	52.0111	49.147	-0.0413911	0	0.860642	1.97228	-0.0413911	TRUE
A5PLN9	Trafficking protein particle complex subunit 13 OS=Homo sapiens OX=9606 GN=TRAPPC13 PE=1 SV=2	TRAPPC13	1	1.1066	0.865916	1.00936	0.745429	0.740302	0.611435	0.442236	0.342199	0.265154	1	1.14025	1.04927	1.05374	0.936711	0.88382	0.677964	0.557548	0.434307	0.332136	58.0297	54.624	-0.0441973	0.141037	0.945553	59.9992	56.2457	-0.0587513	0.320802	0.959599	1.96956	-0.0587513	TRUE
P17812	CTP synthase 1 OS=Homo sapiens OX=9606 GN=CTPS1 PE=1 SV=2	CTPS1	1	0.761761	0.925885	0.69142	0.849369	0.570564	0.398301	0.295151	0.259765	0.308981	1	0.976817	0.991785	0.861988	0.84498	0.711264	0.488502	0.405559	0.299762	0.219129	54.6418	50.4693	-0.0374402	0.094553	0.872181	56.6044	53.8203	-0.0512947	0.146538	0.991213	1.96263	-0.0512947	TRUE
Q8NFW8	N-acylneuraminate cytidylyltransferase OS=Homo sapiens OX=9606 GN=CMAS PE=1 SV=2	CMAS	1	0.926387	0.968591	0.954773	0.903964	0.608397	0.439771	0.288287	0.24347	0.342947	1	0.958032	0.923355	0.934567	0.807053	0.703689	0.534453	0.346749	0.286517	0.221997	54.4736	52.6044	-0.0967541	0.284307	0.982622	56.433	53.8206	-0.0528196	0.139539	0.991849	1.95942	-0.0967541	TRUE
Q15796	Mothers against decapentaplegic homolog 2 OS=Homo sapiens OX=9606 GN=SMAD2 PE=1 SV=1	SMAD2	1	0.982886	1.00584	1.01319	0.885065	0.672816	0.471596	0.353985	0.248262	0.277206	1	0.967425	1.09032	1.00983	0.926126	0.776078	0.569801	0.439165	0.316493	0.244369	55.4171	53.3314	-0.0816656	0.256081	0.996267	57.3718	54.9439	-0.0688112	0.238755	0.986388	1.95473	-0.0816656	TRUE
Q68CP9	AT-rich interactive domain-containing protein 2 OS=Homo sapiens OX=9606 GN=ARID2 PE=1 SV=2	ARID2	1	0.677013	0.928611	0.587994	0.812622	0.506146	0.390586	0.378499	0.298106	0.280493	1	0.939247	0.957114	0.86826	0.898784	0.685171	0.444671	0.443747	0.303248	0.277066	54.3266	48.7509	-0.0293428	0	0.81106	56.2736	53.0749	-0.0565641	0.243299	0.973717	1.94695	-0.0565641	TRUE
Q16513	Serine/threonine-protein kinase N2 OS=Homo sapiens OX=9606 GN=PKN2 PE=1 SV=1	PKN2	1	0.90106	0.978585	0.853262	0.855668	0.644185	0.467738	0.367713	0.258806	0.287067	1	1.09047	1.03832	1.03761	0.924362	0.826582	0.55142	0.470479	0.288608	0.228881	55.6231	52.6299	-0.0565699	0.218455	0.977084	57.5617	55.4019	-0.0712944	0.216292	0.980719	1.93852	-0.0712944	TRUE
Q9Y2R5	Small ribosomal subunit protein uS17m OS=Homo sapiens OX=9606 GN=MRPS17 PE=1 SV=1	MRPS17	1	1.01114	1.02129	1.1779	0.901864	0.727009	0.542962	0.403994	0.287563	0.313363	1	1.20224	1.06295	1.08689	0.895256	0.909913	0.598786	0.489573	0.352046	0.254695	56.3645	53.9947	-0.0819596	0.298758	0.958151	58.2912	55.8826	-0.0729613	0.261329	0.933505	1.92674	-0.0819596	TRUE
Q7Z2W4	Zinc finger CCCH-type antiviral protein 1 OS=Homo sapiens OX=9606 GN=ZC3HAV1 PE=1 SV=3	ZC3HAV1	1	0.753968	0.925885	0.662691	0.797924	0.623735	0.378048	0.29319	0.284687	0.358286	1	0.867864	0.975362	0.987433	0.904076	0.722207	0.528798	0.397921	0.253055	0.237486	54.6437	49.3953	-0.0346995	0.139925	0.851408	56.5617	54.3488	-0.0680959	0.203194	0.977811	1.91805	-0.0680959	TRUE
O00159	Unconventional myosin-Ic OS=Homo sapiens OX=9606 GN=MYO1C PE=1 SV=4	MYO1C	1	0.714029	0.786866	0.594698	0.716032	0.509213	0.305718	0.253967	0.222382	0.249814	1	0.749519	0.81934	0.736543	0.795587	0.56817	0.369027	0.293286	0.204954	0.200773	51.8773	47.4304	-0.0334863	0	0.897586	53.7701	50.4723	-0.0379867	0	0.916568	1.89284	-0.0379867	TRUE
P53396	ATP-citrate synthase OS=Homo sapiens OX=9606 GN=ACLY PE=1 SV=3	ACLY	1	0.675065	0.947692	0.613851	0.858818	0.469335	0.296074	0.219647	0.183081	0.204891	1	0.762669	0.991785	0.814498	0.882907	0.571537	0.38458	0.303215	0.212622	0.178975	52.6507	49.8779	-0.0417896	0	0.821104	54.543	52.516	-0.0610609	0.123557	0.919633	1.89233	-0.0610609	TRUE
Q9NQR4	Omega-amidase NIT2 OS=Homo sapiens OX=9606 GN=NIT2 PE=1 SV=1	NIT2	1	0.886448	0.994032	0.806338	0.969057	0.737234	0.438806	0.303976	0.246345	0.237762	1	1.05665	1.08576	1.11557	0.986986	0.859409	0.569801	0.432291	0.309522	0.225439	55.4165	53.8838	-0.0975611	0.228901	0.948224	57.2912	55.4646	-0.0899388	0.253726	0.971702	1.8747	-0.0975611	TRUE
Q9Y5Z4	Heme-binding protein 2 OS=Homo sapiens OX=9606 GN=HEBP2 PE=1 SV=1	HEBP2	1	0.845535	0.924068	0.788142	0.859868	0.752572	0.577681	0.492245	0.4208	0.455801	1	1.02002	0.954376	1.03134	0.956115	0.902338	0.677964	0.657601	0.543755	0.383763	61.0645	52.4699	-0.0263626	0.192194	0.912417	62.9274	57.263	-0.0418778	0.317953	0.965624	1.86294	-0.0418778	TRUE
P35244	Replication protein A 14 kDa subunit OS=Homo sapiens OX=9606 GN=RPA3 PE=1 SV=1	RPA3	1	0.792933	0.984946	0.72398	0.989006	0.667703	0.426269	0.297112	0.222382	0.260771	1	0.950518	1.01003	0.927399	0.942885	0.733149	0.528091	0.433055	0.275363	0.210525	55.143	53.3325	-0.0823073	0.215097	0.866507	56.9994	54.7705	-0.0638696	0.178878	0.989672	1.85636	-0.0823073	TRUE
Q15642	Cdc42-interacting protein 4 OS=Homo sapiens OX=9606 GN=TRIP10 PE=1 SV=3	TRIP10	1	0.726693	0.963139	0.752709	0.888215	0.529663	0.38287	0.269656	0.252096	0.300215	1	0.974939	1.0146	0.900517	0.899666	0.656552	0.488502	0.408614	0.295579	0.277066	54.1525	51.0683	-0.0526687	0.189211	0.851481	56.0024	53.1425	-0.0639506	0.259653	0.990714	1.8499	-0.0639506	TRUE
Q96DG6	Carboxymethylenebutenolidase homolog OS=Homo sapiens OX=9606 GN=CMBL PE=1 SV=1	CMBL	1	0.757865	0.933154	0.726853	0.971157	0.673838	0.41566	0.281423	0.215672	0.269536	1	0.956154	1.00365	0.91127	0.912896	0.788704	0.521021	0.405559	0.260723	0.193316	55.1156	53.1651	-0.0746547	0.19924	0.840811	56.9639	55.0204	-0.0664808	0.154215	0.990904	1.84833	-0.0746547	TRUE
P08243	Asparagine synthetase [glutamine-hydrolyzing] OS=Homo sapiens OX=9606 GN=ASNS PE=1 SV=4	ASNS	1	0.931258	0.936789	0.80921	0.810523	0.559316	0.397337	0.29417	0.218548	0.236666	1	1.04632	0.987223	0.934567	0.872323	0.706214	0.463758	0.382646	0.258632	0.192742	54.1783	51.6414	-0.0570851	0.161903	0.982514	56.0141	53.9029	-0.0660125	0.174145	0.994411	1.83578	-0.0660125	TRUE
Q86UA1	Pre-mRNA-processing factor 39 OS=Homo sapiens OX=9606 GN=PRPF39 PE=1 SV=3	PRPF39	1	0.645841	0.914982	0.594698	0.779026	0.456042	0.308611	0.248084	0.202252	0.245431	1	0.717585	0.962588	0.778656	0.847626	0.528608	0.358423	0.281065	0.172886	0.191595	52.1724	48.3512	-0.035919	0	0.825307	54.0041	51.8279	-0.0503225	0.0462605	0.894623	1.8317	-0.0503225	TRUE
O43324	Eukaryotic translation elongation factor 1 epsilon-1 OS=Homo sapiens OX=9606 GN=EEF1E1 PE=1 SV=1	EEF1E1	1	0.843587	0.890449	0.730684	0.802123	0.60533	0.402159	0.280442	0.222382	0.289258	1	1.09798	0.954376	1.00983	0.862621	0.724732	0.50971	0.384937	0.264906	0.247237	54.453	50.9581	-0.0416352	0.0970056	0.935218	56.2803	53.9821	-0.0693555	0.222466	0.985303	1.82721	-0.0693555	TRUE
Q8WWY3	U4/U6 small nuclear ribonucleoprotein Prp31 OS=Homo sapiens OX=9606 GN=PRPF31 PE=1 SV=2	PRPF31	1	0.822156	0.997667	0.726853	0.886115	0.528641	0.33465	0.298093	0.21663	0.308981	1	0.88571	1.0146	0.916646	0.870559	0.651501	0.453154	0.384174	0.263512	0.243222	53.7344	51.179	-0.0640557	0.217831	0.8957	55.5583	53.0819	-0.0658086	0.223069	0.980359	1.82388	-0.0658086	TRUE
Q13895	Bystin OS=Homo sapiens OX=9606 GN=BYSL PE=1 SV=3	BYSL	1	0.631229	0.901353	0.523832	0.703433	0.346633	0.219885	0.165716	0.14474	0.279397	1	0.653716	0.91788	0.661276	0.746193	0.418341	0.271468	0.226074	0.140121	0.181269	49.8653	46.5373	-0.0429445	0.0718554	0.81053	51.6872	49.0302	-0.043075	0	0.86966	1.82188	-0.043075	TRUE
Q9NU22	Midasin OS=Homo sapiens OX=9606 GN=MDN1 PE=1 SV=2	MDN1	1	0.820208	0.967682	0.678971	0.774826	0.540911	0.364547	0.32849	0.224299	0.241049	1	0.803056	0.9708	0.857508	0.862621	0.671703	0.422049	0.368135	0.24469	0.215687	53.8339	50.4486	-0.0424966	0.0950686	0.932367	55.6491	53.1868	-0.0550594	0.138449	0.94306	1.81521	-0.0550594	TRUE
O76003	Glutaredoxin-3 OS=Homo sapiens OX=9606 GN=GLRX3 PE=1 SV=2	GLRX3	1	0.786114	0.966773	0.761328	0.965908	0.694289	0.527532	0.339277	0.273184	0.330894	1	1.0266	1.00182	0.91575	0.940239	0.798805	0.58394	0.491864	0.302551	0.222571	56.4298	53.3404	-0.0567423	0.232858	0.859062	58.243	55.9398	-0.0573534	0.143893	0.991096	1.81317	-0.0573534	TRUE
O75884	Serine hydrolase RBBP9 OS=Homo sapiens OX=9606 GN=RBBP9 PE=1 SV=2	RBBP9	1	0.869888	0.950418	0.831236	0.906063	0.632938	0.362618	0.281423	0.204169	0.24324	1	1.08389	1.02463	1.06449	0.964053	0.759243	0.488502	0.403268	0.299065	0.208804	54.437	52.7813	-0.0856698	0.202706	0.955414	56.2455	54.384	-0.0879594	0.250068	0.980704	1.80842	-0.0879594	TRUE
Q9Y2D4	Exocyst complex component 6B OS=Homo sapiens OX=9606 GN=EXOC6B PE=1 SV=3	EXOC6B	1	0.876707	0.901353	0.856135	0.756978	0.541934	0.360689	0.283384	0.21663	0.214753	1	0.937369	0.9708	0.92023	0.843216	0.656552	0.45881	0.341403	0.204954	0.172665	53.7169	51.2752	-0.0569214	0.146297	0.980265	55.5207	53.6504	-0.0630166	0.116833	0.995577	1.80377	-0.0630166	TRUE
O95071	E3 ubiquitin-protein ligase UBR5 OS=Homo sapiens OX=9606 GN=UBR5 PE=1 SV=2	UBR5	1	0.74033	0.869551	0.6263	0.823121	0.497965	0.291252	0.227492	0.204169	0.275015	1	0.761729	0.977187	0.770592	0.882907	0.559752	0.387408	0.289467	0.207045	0.220276	52.6239	49.0513	-0.0389955	0.0458826	0.855449	54.4232	52.0536	-0.0547789	0.119466	0.903383	1.79931	-0.0547789	TRUE
Q92598	Heat shock protein 105 kDa OS=Homo sapiens OX=9606 GN=HSPH1 PE=1 SV=1	HSPH1	1	0.743253	0.966773	0.594698	0.880866	0.47956	0.351045	0.281423	0.220465	0.311172	1	0.739188	0.994522	0.80733	0.874087	0.575745	0.42629	0.363552	0.222382	0.231176	53.4289	49.4589	-0.0401979	0.119418	0.808351	55.2262	52.4819	-0.0485339	0.106545	0.896792	1.79728	-0.0485339	TRUE
Q5MIZ7	Serine/threonine-protein phosphatase 4 regulatory subunit 3B OS=Homo sapiens OX=9606 GN=PPP4R3B PE=1 SV=2	PPP4R3B	1	0.75202	0.873185	0.724938	0.843069	0.577722	0.377084	0.248084	0.252096	0.335277	1	0.851897	0.958938	0.749983	0.826458	0.678437	0.443257	0.38952	0.250267	0.256416	54.2981	50.0753	-0.0379091	0.107479	0.857229	56.0947	52.9386	-0.0398175	0.0353171	0.944737	1.79654	-0.0398175	TRUE
P13929	Beta-enolase OS=Homo sapiens OX=9606 GN=ENO3 PE=1 SV=5	ENO3	1	0.837742	1.01675	0.937535	0.990055	0.842553	0.610471	0.410858	0.292355	0.308981	1	1.06229	1.00638	1.00267	0.959643	0.920014	0.684327	0.533108	0.310916	0.234044	57.3619	55.2881	-0.0882722	0.285778	0.959675	59.1546	57.2268	-0.0722629	0.189613	0.991904	1.79265	-0.0882722	TRUE
Q9Y6W3	Calpain-7 OS=Homo sapiens OX=9606 GN=CAPN7 PE=1 SV=1	CAPN7	1	0.715003	1.05218	0.688547	0.749628	0.440705	0.280643	0.205919	0.161035	0.200509	1	0.830294	1.11496	0.791201	0.861739	0.544601	0.354888	0.304742	0.204257	0.181269	52.1895	50.1518	-0.0601184	0.110513	0.884473	53.9803	52.1449	-0.0725398	0.167031	0.932363	1.79081	-0.0725398	TRUE
Q8IX18	Probable ATP-dependent RNA helicase DHX40 OS=Homo sapiens OX=9606 GN=DHX40 PE=1 SV=2	DHX40	1	0.902034	0.984946	0.819745	0.83467	0.62169	0.387693	0.336335	0.259765	0.354999	1	1.11301	0.996347	1.01969	0.929654	0.776919	0.485674	0.416252	0.28094	0.248958	54.568	51.603	-0.0645312	0.273357	0.958526	56.356	54.3067	-0.0830552	0.258237	0.981517	1.78794	-0.0830552	TRUE
Q9BV38	WD repeat-containing protein 18 OS=Homo sapiens OX=9606 GN=WDR18 PE=1 SV=2	WDR18	1	0.731563	0.986763	0.766116	0.998455	0.690199	0.501493	0.326529	0.257848	0.354999	1	0.826538	1.00182	0.927399	1.02315	0.740725	0.556369	0.475062	0.301156	0.255268	55.669	53.4789	-0.0856015	0.28959	0.819363	57.4405	54.9189	-0.0673187	0.242037	0.937616	1.77151	-0.0856015	TRUE
O95372	Acyl-protein thioesterase 2 OS=Homo sapiens OX=9606 GN=LYPLA2 PE=1 SV=1	LYPLA2	1	0.777347	0.989489	0.748879	0.980606	0.671793	0.427233	0.377519	0.279894	0.273919	1	1.14212	1.02737	1.03403	1.00992	0.905705	0.586061	0.442983	0.299762	0.207083	55.8137	53.072	-0.0610113	0.22394	0.857839	57.5835	55.9252	-0.0922143	0.234272	0.971391	1.76981	-0.0922143	TRUE
P41743	Protein kinase C iota type OS=Homo sapiens OX=9606 GN=PRKCI PE=1 SV=2	PRKCI	1	0.908853	0.926794	0.883907	0.882966	0.673838	0.476418	0.368694	0.300982	0.347329	1	1.02754	0.98996	0.993705	0.92789	0.780286	0.562024	0.44833	0.342984	0.238633	55.799	52.6399	-0.0637795	0.291764	0.970273	57.5551	54.9388	-0.064496	0.236138	0.994937	1.75608	-0.064496	TRUE
P46777	Large ribosomal subunit protein uL18 OS=Homo sapiens OX=9606 GN=RPL5 PE=1 SV=3	RPL5	1	0.805596	0.937698	0.629173	0.707632	0.428434	0.27775	0.225531	0.164869	0.234475	1	0.816206	0.945252	0.790305	0.733845	0.517666	0.355595	0.248987	0.173583	0.169796	51.5762	48.8494	-0.0503641	0.110244	0.931415	53.3262	51.1794	-0.0520377	0.0573513	0.96738	1.74996	-0.0520377	TRUE
Q8WVY7	Ubiquitin-like domain-containing CTD phosphatase 1 OS=Homo sapiens OX=9606 GN=UBLCP1 PE=1 SV=2	UBLCP1	1	0.837742	0.997667	0.709615	0.797924	0.518416	0.40023	0.300054	0.233884	0.270632	1	1.06792	0.981749	0.953384	0.781474	0.673386	0.450326	0.3773	0.252358	0.195036	53.8349	50.5687	-0.0488823	0.168504	0.933381	55.5833	53.2515	-0.0605274	0.165883	0.990164	1.74839	-0.0605274	TRUE
Q15555	Microtubule-associated protein RP/EB family member 2 OS=Homo sapiens OX=9606 GN=MAPRE2 PE=1 SV=1	MAPRE2	1	0.824105	0.865008	0.63875	0.873517	0.568519	0.402159	0.324568	0.285645	0.319937	1	1.05477	0.981749	0.971304	0.90584	0.761768	0.51678	0.390284	0.260723	0.201346	54.8863	49.9562	-0.0338271	0.0889314	0.870979	56.6327	54.6809	-0.0711637	0.18281	0.995442	1.74635	-0.0711637	TRUE
O43427	Acidic fibroblast growth factor intracellular-binding protein OS=Homo sapiens OX=9606 GN=FIBP PE=1 SV=3	FIBP	1	0.721822	0.898627	0.631088	0.805273	0.484673	0.309575	0.217686	0.17733	0.249814	1	0.72416	1.0146	0.793889	0.84939	0.583321	0.372562	0.290994	0.195891	0.23347	52.5548	49.4199	-0.0399574	0.0113541	0.865544	54.2982	52.033	-0.0598358	0.147819	0.891905	1.74336	-0.0598358	TRUE
Q9H7B4	Histone-lysine N-methyltransferase SMYD3 OS=Homo sapiens OX=9606 GN=SMYD3 PE=1 SV=4	SMYD3	1	0.800726	0.815942	0.709615	0.72968	0.404916	0.315362	0.232395	0.198418	0.225709	1	0.805874	0.839413	0.697117	0.740901	0.531133	0.393771	0.329183	0.232839	0.194463	51.9328	48.7817	-0.043352	0.0699077	0.942345	53.6712	50.0635	-0.0363982	0	0.962221	1.73841	-0.043352	TRUE
Q13547	Histone deacetylase 1 OS=Homo sapiens OX=9606 GN=HDAC1 PE=1 SV=1	HDAC1	1	0.890345	0.895901	0.85805	0.802123	0.632938	0.455201	0.353005	0.250179	0.262962	1	1.02284	0.958938	0.990121	0.822929	0.772711	0.537281	0.43611	0.278151	0.220276	55.5134	52.3244	-0.0465205	0.137112	0.978466	57.2512	54.8409	-0.0565938	0.149453	0.990769	1.73782	-0.0565938	TRUE
O15031	Plexin-B2 OS=Homo sapiens OX=9606 GN=PLXNB2 PE=1 SV=3	PLXNB2	1	0.881578	0.80413	0.683759	0.638339	0.60533	0.388657	0.388305	0.287563	0.39773	1	0.781454	0.929742	0.815394	0.843216	0.585846	0.450326	0.370426	0.269089	0.348771	53.8463	47.1005	-0.0352354	0.26497	0.953253	55.5722	51.2082	-0.0423459	0.204034	0.906516	1.72584	-0.0423459	TRUE
Q9UL26	Ras-related protein Rab-22A OS=Homo sapiens OX=9606 GN=RAB22A PE=1 SV=2	RAB22A	1	0.716952	0.881363	0.648326	0.853568	0.565452	0.406981	0.295151	0.251138	0.352808	1	0.836869	0.958938	0.861988	0.939357	0.678437	0.468707	0.429999	0.295579	0.273051	54.6705	49.4772	-0.0313329	0.0390475	0.818199	56.3825	53.3819	-0.058315	0.23539	0.937701	1.712	-0.058315	TRUE
P04818	Thymidylate synthase OS=Homo sapiens OX=9606 GN=TYMS PE=1 SV=3	TYMS	1	0.673116	0.930429	0.654072	0.766427	0.477515	0.29318	0.234356	0.18404	0.225709	1	0.761729	0.89872	0.767008	0.794705	0.537867	0.365493	0.309325	0.222382	0.212246	52.4164	49.3474	-0.0398591	0	0.861662	54.1246	51.2131	-0.0402318	0	0.928932	1.70826	-0.0402318	TRUE
O60701	UDP-glucose 6-dehydrogenase OS=Homo sapiens OX=9606 GN=UGDH PE=1 SV=1	UGDH	1	0.730589	0.937698	0.631088	0.795824	0.515348	0.33465	0.25887	0.17733	0.254197	1	0.857533	0.955289	0.826146	0.814109	0.601839	0.41003	0.321545	0.199377	0.197331	53.0768	49.8472	-0.0394748	0.0174408	0.872236	54.7825	52.4957	-0.0528142	0.0906499	0.972243	1.70565	-0.0528142	TRUE
Q8TDQ7	Glucosamine-6-phosphate isomerase 2 OS=Homo sapiens OX=9606 GN=GNPDA2 PE=1 SV=1	GNPDA2	1	1.04426	1.02311	1.17407	0.996355	1.19941	0.898829	0.683456	0.509944	0.28378	1	1.15152	1.20164	1.18277	1.08577	0.940216	0.77623	0.779804	0.552817	0.37229	62.0997	59.9606	-0.081669	0.271488	0.888317	63.8036	60.6193	-0.0528851	0.22518	0.829521	1.70399	-0.081669	TRUE
Q9BTC8	Metastasis-associated protein MTA3 OS=Homo sapiens OX=9606 GN=MTA3 PE=1 SV=2	MTA3	1	0.821182	0.974042	0.771862	0.956459	0.562384	0.338508	0.290248	0.274143	0.310076	1	0.8735	1.02189	0.901413	0.876733	0.590055	0.460931	0.365079	0.241901	0.204788	53.5711	52.3491	-0.142212	0.288818	0.901025	55.2717	52.9904	-0.0639662	0.183148	0.973132	1.70061	-0.142212	TRUE
Q9BSD7	Cancer-related nucleoside-triphosphatase OS=Homo sapiens OX=9606 GN=NTPCR PE=1 SV=1	NTPCR	1	0.825079	0.992215	0.855177	0.982706	0.669748	0.436877	0.29319	0.248262	0.314459	1	0.924219	1.02646	0.897829	0.91907	0.746617	0.508296	0.399449	0.255146	0.238633	54.872	53.2879	-0.108533	0.275413	0.935862	56.5644	54.3461	-0.0677934	0.202094	0.98408	1.69237	-0.108533	TRUE
Q8TBC4	NEDD8-activating enzyme E1 catalytic subunit OS=Homo sapiens OX=9606 GN=UBA3 PE=1 SV=2	UBA3	1	0.751046	1.01039	0.680886	0.915513	0.555226	0.406981	0.391247	0.290438	0.350616	1	0.995602	1.0146	0.956072	0.912014	0.760085	0.53516	0.437637	0.303945	0.236338	55.4645	50.6419	-0.0396943	0.204509	0.810624	57.1509	54.6504	-0.0637863	0.215645	0.996691	1.68641	-0.0637863	TRUE
O95758	Polypyrimidine tract-binding protein 3 OS=Homo sapiens OX=9606 GN=PTBP3 PE=1 SV=2	PTBP3	1	0.75202	1.02765	0.847516	1.0079	0.595105	0.374191	0.255928	0.224299	0.277206	1	0.917644	1.02463	0.869156	0.887317	0.654868	0.439015	0.368135	0.248872	0.181269	53.9099	52.8507	-0.146838	0.258935	0.906173	55.5947	53.477	-0.0632925	0.155786	0.980711	1.68487	-0.146838	TRUE
P21953	2-oxoisovalerate dehydrogenase subunit beta, mitochondrial OS=Homo sapiens OX=9606 GN=BCKDHB PE=1 SV=2	BCKDHB	1	0.670194	0.917708	0.672267	0.878766	0.573632	0.395408	0.271617	0.187874	0.257484	1	0.901677	0.965325	0.999978	0.834396	0.682645	0.466586	0.386465	0.282334	0.204215	54.2215	50.829	-0.0373059	0	0.815718	55.9058	53.5356	-0.0637435	0.195327	0.983058	1.68422	-0.0637435	TRUE
P78362	SRSF protein kinase 2 OS=Homo sapiens OX=9606 GN=SRPK2 PE=1 SV=3	SRPK2	1	0.959507	1.00221	0.936577	0.889265	0.707581	0.496671	0.350063	0.249221	0.27611	1	1.04444	1.0593	1.03672	0.964936	0.853517	0.56768	0.462841	0.365292	0.270756	55.8826	53.6571	-0.0736658	0.236416	0.995352	57.5651	55.1149	-0.0803304	0.302993	0.984671	1.6825	-0.0803304	TRUE
P48735	Isocitrate dehydrogenase [NADP], mitochondrial OS=Homo sapiens OX=9606 GN=IDH2 PE=1 SV=2	IDH2	1	0.829949	0.880454	0.739302	0.73493	0.516371	0.360689	0.250045	0.201294	0.25091	1	0.927976	0.91788	0.804641	0.794705	0.591738	0.422049	0.3246	0.218896	0.187579	53.1339	50.0068	-0.0447568	0.0952155	0.958115	54.8015	52.3638	-0.0482972	0.0623129	0.988767	1.66758	-0.0482972	TRUE
P19174	1-phosphatidylinositol 4,5-bisphosphate phosphodiesterase gamma-1 OS=Homo sapiens OX=9606 GN=PLCG1 PE=1 SV=1	PLCG1	1	0.649737	0.932246	0.559265	0.763277	0.390601	0.24496	0.18925	0.17733	0.239953	1	0.704435	0.983573	0.738335	0.762952	0.44191	0.320248	0.238295	0.142213	0.172665	51.0302	47.8322	-0.0414803	0.0372622	0.816724	52.6954	50.6012	-0.0508487	0.0342206	0.900829	1.66525	-0.0508487	TRUE
Q15181	Inorganic pyrophosphatase OS=Homo sapiens OX=9606 GN=PPA1 PE=1 SV=2	PPA1	1	0.778321	0.968591	0.671309	0.928111	0.59715	0.364547	0.244161	0.215672	0.312268	1	0.924219	0.999084	0.925607	0.920834	0.728941	0.521021	0.307033	0.225867	0.230028	54.328	51.4298	-0.0520654	0.16118	0.833551	55.991	54.2669	-0.0806478	0.194121	0.989247	1.66302	-0.0806478	TRUE
Q8NEY8	Periphilin-1 OS=Homo sapiens OX=9606 GN=PPHLN1 PE=1 SV=2	PPHLN1	1	0.765658	0.916799	0.743133	0.848319	0.669748	0.439771	0.386344	0.321111	0.455801	1	0.889467	1.03923	0.898725	0.99316	0.794596	0.597372	0.542273	0.362503	0.380895	57.09	49.8842	-0.0316176	0.233023	0.82873	58.746	54.6958	-0.0598625	0.350354	0.94971	1.656	-0.0598625	TRUE
Q8WZ82	Esterase OVCA2 OS=Homo sapiens OX=9606 GN=OVCA2 PE=1 SV=1	OVCA2	1	0.849432	0.942241	0.856135	1.00055	0.456042	0.326935	0.30986	0.210879	0.287067	1	0.766426	0.994522	0.840483	0.749721	0.59258	0.378218	0.339111	0.202862	0.193316	52.8313	52.3511	-0.330101	0.283169	0.944843	54.4764	52.0157	-0.0496457	0.0795197	0.939043	1.64508	-0.330101	TRUE
P78406	mRNA export factor RAE1 OS=Homo sapiens OX=9606 GN=RAE1 PE=1 SV=1	RAE1	1	0.866966	0.986763	0.846559	0.93861	0.634983	0.426269	0.291229	0.227174	0.287067	1	0.916705	1.02828	0.9498	1.02668	0.774394	0.489209	0.427708	0.243295	0.230602	54.7703	52.9809	-0.089601	0.243135	0.954507	56.409	54.6564	-0.0898085	0.239747	0.974421	1.63876	-0.0898085	TRUE
Q00341	Vigilin OS=Homo sapiens OX=9606 GN=HDLBP PE=1 SV=3	HDLBP	1	0.730589	0.94951	0.630131	0.794774	0.482628	0.356831	0.252987	0.209921	0.262962	1	0.779575	0.996347	0.827938	0.84939	0.590897	0.382459	0.331474	0.197982	0.19561	53.0128	49.4566	-0.0397772	0.0622774	0.869137	54.6504	52.4839	-0.0583025	0.122555	0.933822	1.63759	-0.0583025	TRUE
P67870	Casein kinase II subunit beta OS=Homo sapiens OX=9606 GN=CSNK2B PE=1 SV=1	CSNK2B	1	0.751046	0.967682	0.697166	0.894515	0.556249	0.331757	0.225531	0.208962	0.270632	1	1.02096	1.01095	0.976681	0.933183	0.697797	0.42629	0.342167	0.237021	0.17037	53.7586	51.2125	-0.0546551	0.139831	0.854274	55.3892	53.8563	-0.0887734	0.195093	0.995068	1.6306	-0.0887734	TRUE
O15145	Actin-related protein 2/3 complex subunit 3 OS=Homo sapiens OX=9606 GN=ARPC3 PE=1 SV=3	ARPC3	1	0.716952	0.920434	0.669394	0.858818	0.608397	0.459059	0.25887	0.231009	0.301311	1	0.952397	1.05839	0.965032	0.917306	0.686012	0.494157	0.462841	0.246781	0.209951	54.9764	51.0779	-0.0346246	0	0.832868	56.6039	54.3339	-0.0638511	0.183689	0.980228	1.62755	-0.0638511	TRUE
P13804	Electron transfer flavoprotein subunit alpha, mitochondrial OS=Homo sapiens OX=9606 GN=ETFA PE=1 SV=1	ETFA	1	0.751046	0.951327	0.698124	0.893465	0.560339	0.37612	0.266715	0.218548	0.308981	1	0.841565	1.00821	0.890661	0.889081	0.648134	0.485674	0.376536	0.24469	0.224292	54.277	50.9379	-0.0453084	0.133498	0.846726	55.9033	53.5114	-0.0603553	0.173597	0.963923	1.62637	-0.0603553	TRUE
P52565	Rho GDP-dissociation inhibitor 1 OS=Homo sapiens OX=9606 GN=ARHGDIA PE=1 SV=3	ARHGDIA	1	0.862095	0.998575	0.816872	0.910263	0.596127	0.378048	0.248084	0.242511	0.325416	1	0.741066	1.01642	0.878117	0.939357	0.663286	0.45881	0.386465	0.207742	0.247811	54.0864	52.3743	-0.0970287	0.258214	0.940546	55.7074	53.5861	-0.0705544	0.203143	0.902057	1.62099	-0.0970287	TRUE
Q3B7T1	Erythroid differentiation-related factor 1 OS=Homo sapiens OX=9606 GN=EDRF1 PE=1 SV=1	EDRF1	1	0.683832	0.95587	0.634919	0.786375	0.444795	0.25364	0.22357	0.182123	0.296928	1	0.653716	1.01095	0.749087	0.864385	0.523558	0.322369	0.24135	0.15267	0.190447	51.9733	48.7264	-0.0453991	0.113145	0.82567	53.5914	51.707	-0.0581236	0.0762355	0.844333	1.61811	-0.0581236	TRUE
P00374	Dihydrofolate reductase OS=Homo sapiens OX=9606 GN=DHFR PE=1 SV=2	DHFR	1	0.68578	0.859556	0.663648	0.755928	0.571587	0.380942	0.303976	0.24347	0.269536	1	0.804935	0.913318	0.822562	0.829986	0.608573	0.393064	0.370426	0.257238	0.216835	53.7303	48.9807	-0.0318583	0	0.876824	55.3466	52.4394	-0.0423956	0.0442913	0.942918	1.61638	-0.0423956	TRUE
Q96KB5	Lymphokine-activated killer T-cell-originated protein kinase OS=Homo sapiens OX=9606 GN=PBK PE=1 SV=3	PBK	1	0.716952	0.942241	0.621512	0.83362	0.44275	0.30186	0.286326	0.208004	0.245431	1	0.765486	0.991785	0.800161	0.845862	0.574904	0.364079	0.316199	0.200771	0.201346	52.7654	49.3301	-0.040262	0.0555822	0.843466	54.3815	52.1168	-0.0560962	0.116788	0.92145	1.6161	-0.0560962	TRUE
Q5GLZ8	Probable E3 ubiquitin-protein ligase HERC4 OS=Homo sapiens OX=9606 GN=HERC4 PE=1 SV=1	HERC4	1	0.804622	0.931337	0.838897	0.952259	0.615555	0.429162	0.326529	0.253055	0.290354	1	0.954275	1.04288	0.870052	0.90584	0.71884	0.50052	0.393339	0.260026	0.219129	54.8427	52.7848	-0.0835372	0.259855	0.913894	56.4531	54.1747	-0.0626196	0.175937	0.984029	1.61038	-0.0835372	TRUE
Q9BTW9	Tubulin-specific chaperone D OS=Homo sapiens OX=9606 GN=TBCD PE=1 SV=2	TBCD	1	0.711107	0.96223	0.65503	0.867217	0.569542	0.388657	0.261812	0.228133	0.303502	1	0.819963	1.08668	0.928295	0.943767	0.69443	0.484967	0.388756	0.229353	0.243796	54.3474	50.5831	-0.037798	0.0552451	0.820629	55.955	53.9436	-0.0769512	0.222218	0.948149	1.60761	-0.0769512	TRUE
Q4G0J3	La-related protein 7 OS=Homo sapiens OX=9606 GN=LARP7 PE=1 SV=1	LARP7	1	0.72377	0.92316	0.677055	0.854618	0.556249	0.295109	0.261812	0.23676	0.295833	1	0.89792	0.979924	0.850339	0.829986	0.630458	0.423462	0.362024	0.253055	0.240354	53.6164	49.964	-0.0408433	0.0967967	0.833795	55.2022	52.4643	-0.0562076	0.183116	0.980611	1.58578	-0.0562076	TRUE
Q8N1F7	Nuclear pore complex protein Nup93 OS=Homo sapiens OX=9606 GN=NUP93 PE=1 SV=2	NUP93	1	0.807545	0.977677	0.833152	0.83362	0.64214	0.392515	0.271617	0.231009	0.268441	1	0.939247	1.01095	0.965928	0.888199	0.739883	0.451033	0.414724	0.260723	0.212819	54.5713	52.2611	-0.0653658	0.19529	0.938342	56.1569	54.0287	-0.0709142	0.207093	0.987808	1.58559	-0.0709142	TRUE
Q6PI48	Aspartate--tRNA ligase, mitochondrial OS=Homo sapiens OX=9606 GN=DARS2 PE=1 SV=1	DARS2	1	0.692599	0.894084	0.594698	0.764327	0.48774	0.317291	0.250045	0.212796	0.260771	1	0.782393	0.928829	0.7688	0.787648	0.542076	0.361251	0.296341	0.194497	0.180122	52.3989	48.4267	-0.0355596	0.0105141	0.857269	53.9838	51.6205	-0.0446224	0	0.944074	1.58485	-0.0446224	TRUE
O43432	Eukaryotic translation initiation factor 4 gamma 3 OS=Homo sapiens OX=9606 GN=EIF4G3 PE=1 SV=2	EIF4G3	1	0.865992	0.946784	0.746006	0.873517	0.641118	0.431091	0.32751	0.290438	0.365956	1	1.0003	0.999084	0.860196	0.833514	0.712948	0.502641	0.439928	0.331133	0.251253	55.4421	51.3295	-0.0471909	0.24252	0.911848	57.0242	53.6234	-0.0477519	0.181213	0.990471	1.58206	-0.0477519	TRUE
Q9NS91	E3 ubiquitin-protein ligase RAD18 OS=Homo sapiens OX=9606 GN=RAD18 PE=1 SV=2	RAD18	1	0.808519	0.944058	0.796761	0.905014	0.649298	0.487991	0.352024	0.275101	0.415261	1	0.912009	1.00547	0.944423	0.907604	0.728099	0.578991	0.465896	0.310219	0.332709	56.0177	51.9405	-0.0516701	0.286606	0.876351	57.5929	54.1197	-0.0571493	0.279411	0.983667	1.57522	-0.0571493	TRUE
Q9Y657	Spindlin-1 OS=Homo sapiens OX=9606 GN=SPIN1 PE=1 SV=3	SPIN1	1	0.710133	0.914982	0.633004	0.858818	0.559316	0.341401	0.220628	0.201294	0.306789	1	0.974939	1.05018	0.956072	0.882025	0.65571	0.422755	0.363552	0.26142	0.221997	53.5572	49.9046	-0.0377078	0.0347445	0.812632	55.1283	53.1252	-0.0798307	0.234174	0.993209	1.57101	-0.0798307	TRUE
Q9NV88	Integrator complex subunit 9 OS=Homo sapiens OX=9606 GN=INTS9 PE=1 SV=2	INTS9	1	0.971197	0.972225	0.947111	0.927061	0.741324	0.447486	0.347121	0.261682	0.277206	1	1.05196	1.01733	1.03492	0.945531	0.811431	0.534453	0.439165	0.299065	0.228881	55.5375	53.7373	-0.0941264	0.263991	0.995153	57.1037	55.0123	-0.0775961	0.239329	0.989481	1.56619	-0.0941264	TRUE
P43897	Elongation factor Ts, mitochondrial OS=Homo sapiens OX=9606 GN=TSFM PE=1 SV=2	TSFM	1	0.955611	0.898627	0.798676	0.751728	0.628848	0.381906	0.315743	0.255931	0.295833	1	0.970242	0.950727	0.894245	0.807935	0.698638	0.476484	0.364316	0.241901	0.219129	54.4056	50.9788	-0.0495201	0.19587	0.977668	55.9694	53.5188	-0.0545926	0.133649	0.995507	1.56378	-0.0545926	TRUE
Q9H944	Mediator of RNA polymerase II transcription subunit 20 OS=Homo sapiens OX=9606 GN=MED20 PE=1 SV=1	MED20	1	0.828001	0.948601	0.778566	0.854618	0.59306	0.401194	0.312801	0.22334	0.269536	1	0.991845	1.05383	0.981161	0.981694	0.6414	0.543644	0.423126	0.280243	0.284524	54.6941	51.7991	-0.0514123	0.155235	0.935208	56.2439	53.7282	-0.0744243	0.280523	0.977343	1.54975	-0.0744243	TRUE
P51513	RNA-binding protein Nova-1 OS=Homo sapiens OX=9606 GN=NOVA1 PE=1 SV=2	NOVA1	1	0.809493	0.835023	0.838897	0.84202	0.587947	0.374191	0.318685	0.247304	0.298024	1	0.937369	0.929742	0.866468	0.938475	0.630458	0.494864	0.397158	0.306036	0.226586	54.7452	51.2365	-0.0446349	0.145451	0.912006	56.2944	53.4688	-0.0551416	0.187458	0.969324	1.54919	-0.0551416	TRUE
P49590	Histidine--tRNA ligase, mitochondrial OS=Homo sapiens OX=9606 GN=HARS2 PE=1 SV=1	HARS2	1	0.731563	0.865916	0.595655	0.852519	0.494898	0.30186	0.2422	0.19075	0.266249	1	0.793664	0.925179	0.808226	0.799997	0.54881	0.379632	0.315435	0.194497	0.193889	52.754	49.2088	-0.0370353	0	0.834833	54.2948	51.8645	-0.0468026	0.0404107	0.948647	1.54077	-0.0468026	TRUE
O75147	Obscurin-like protein 1 OS=Homo sapiens OX=9606 GN=OBSL1 PE=1 SV=4	OBSL1	1	0.663375	0.817759	0.612893	0.791624	0.504101	0.342365	0.300054	0.26935	0.312268	1	0.6988	0.942515	0.73027	0.814991	0.566486	0.381045	0.341403	0.243992	0.247811	53.1272	47.3798	-0.0294808	0.00932449	0.823987	54.6674	51.0757	-0.0361333	0	0.873546	1.5402	-0.0361333	TRUE
Q92973	Transportin-1 OS=Homo sapiens OX=9606 GN=TNPO1 PE=1 SV=2	TNPO1	1	0.743253	0.990398	0.88678	0.993205	0.734167	0.409874	0.332413	0.268392	0.31665	1	0.97306	1.03832	0.887077	0.977284	0.719682	0.501227	0.410142	0.274666	0.224292	54.9226	53.5569	-0.132486	0.2988	0.903958	56.4606	54.3013	-0.0722483	0.21984	0.979782	1.53798	-0.132486	TRUE
P04062	Lysosomal acid glucosylceramidase OS=Homo sapiens OX=9606 GN=GBA1 PE=1 SV=3	GBA1	1	0.759813	0.951327	0.669394	0.887165	0.490808	0.352009	0.246123	0.195543	0.302407	1	0.730734	0.989048	0.77328	0.884671	0.527767	0.415686	0.37119	0.212622	0.231176	53.4757	50.3433	-0.0474995	0.13456	0.845482	55.013	52.1505	-0.0443892	0.0669031	0.87711	1.53728	-0.0474995	TRUE
P31939	Bifunctional purine biosynthesis protein ATIC OS=Homo sapiens OX=9606 GN=ATIC PE=1 SV=3	ATIC	1	0.902034	0.974951	0.735472	0.776926	0.49183	0.348152	0.226511	0.187874	0.221327	1	0.857533	1.00091	0.829731	0.806171	0.590897	0.406496	0.302451	0.190314	0.178401	53.0097	50.7732	-0.0599027	0.140508	0.966528	54.5466	52.5034	-0.05779	0.10026	0.973456	1.53688	-0.0599027	TRUE
Q8N335	Glycerol-3-phosphate dehydrogenase 1-like protein OS=Homo sapiens OX=9606 GN=GPD1L PE=1 SV=1	GPD1L	1	0.734486	0.895901	0.602359	0.850419	0.515348	0.270999	0.219647	0.218548	0.248718	1	0.788968	0.943428	0.748191	0.807935	0.567328	0.370441	0.307033	0.19868	0.199626	52.7412	49.4506	-0.0395745	0.0244562	0.834816	54.2773	51.7689	-0.0440868	0.0132076	0.935997	1.53612	-0.0440868	TRUE
P28838	Cytosol aminopeptidase OS=Homo sapiens OX=9606 GN=LAP3 PE=1 SV=3	LAP3	1	0.729615	0.934063	0.595655	0.780076	0.485695	0.321148	0.228472	0.188833	0.265154	1	0.850958	0.949814	0.779552	0.796469	0.545443	0.380339	0.278774	0.199377	0.191021	52.4441	48.9821	-0.0401683	0.0548179	0.862663	53.976	51.6379	-0.0519456	0.085766	0.966765	1.53195	-0.0519456	TRUE
Q9H1I8	Activating signal cointegrator 1 complex subunit 2 OS=Homo sapiens OX=9606 GN=ASCC2 PE=1 SV=3	ASCC2	1	0.998472	1.0122	0.979671	0.809473	0.662591	0.433984	0.326529	0.245387	0.293641	1	1.01345	0.99726	0.974889	0.863503	0.69443	0.489916	0.431527	0.267695	0.204788	54.9195	52.6795	-0.0766822	0.253233	0.994639	56.4501	54.08	-0.0610958	0.177497	0.994265	1.53067	-0.0766822	TRUE
Q03393	6-pyruvoyl tetrahydrobiopterin synthase OS=Homo sapiens OX=9606 GN=PTS PE=1 SV=1	PTS	1	0.654608	0.812308	0.623427	0.782175	0.504101	0.397337	0.302996	0.239635	0.247623	1	0.733552	1.00547	0.944423	0.946413	0.584163	0.447499	0.438401	0.267695	0.335004	53.0211	47.8135	-0.0307	0	0.851537	54.5473	52.3792	-0.099653	0.339247	0.881813	1.52621	-0.099653	TRUE
Q9NVU7	Protein SDA1 homolog OS=Homo sapiens OX=9606 GN=SDAD1 PE=1 SV=3	SDAD1	1	0.823131	0.933154	0.802507	0.861968	0.61351	0.456166	0.325549	0.27606	0.334181	1	0.927037	0.937041	0.946215	0.856446	0.744934	0.496985	0.439928	0.27118	0.236912	55.4034	51.6557	-0.0480972	0.21702	0.924223	56.9294	54.301	-0.0551342	0.164415	0.985339	1.52596	-0.0551342	TRUE
P26599	Polypyrimidine tract-binding protein 1 OS=Homo sapiens OX=9606 GN=PTBP1 PE=1 SV=2	PTBP1	1	0.800726	0.974951	0.721107	0.83677	0.539889	0.407945	0.285345	0.222382	0.266249	1	0.830294	1.01733	0.827938	0.867031	0.645609	0.455275	0.376536	0.213319	0.212246	54.2104	51.0898	-0.0469679	0.129466	0.913863	55.7276	53.3817	-0.0537692	0.111244	0.951383	1.51719	-0.0537692	TRUE
Q9UPT5	Exocyst complex component 7 OS=Homo sapiens OX=9606 GN=EXOC7 PE=1 SV=3	EXOC7	1	0.900086	0.964956	0.89061	0.746479	0.610442	0.40891	0.306918	0.214713	0.223518	1	1.03599	1.06022	0.985641	0.922598	0.721365	0.498399	0.34904	0.273272	0.226586	54.4545	52.0534	-0.0589071	0.15969	0.988619	55.9583	54.0547	-0.0821464	0.230738	0.994226	1.50375	-0.0821464	TRUE
Q9Y305	Acyl-coenzyme A thioesterase 9, mitochondrial OS=Homo sapiens OX=9606 GN=ACOT9 PE=1 SV=2	ACOT9	1	0.989705	0.934063	0.944238	0.806323	0.687131	0.446521	0.366732	0.288521	0.326511	1	1.0172	1.02554	0.981161	0.854682	0.770186	0.501227	0.459023	0.28582	0.277066	55.4515	52.4626	-0.0647346	0.278896	0.9902	56.923	54.1368	-0.0629946	0.245855	0.988562	1.47151	-0.0647346	TRUE
Q9UBQ0	Vacuolar protein sorting-associated protein 29 OS=Homo sapiens OX=9606 GN=VPS29 PE=1 SV=1	VPS29	1	0.75202	0.978585	0.693335	0.996355	0.6176	0.377084	0.253967	0.196501	0.269536	1	0.849079	0.999084	0.871844	0.934065	0.663286	0.475777	0.357442	0.207045	0.188726	54.3796	52.9887	-0.103284	0.219849	0.828554	55.8357	53.9852	-0.0670447	0.140942	0.961778	1.45611	-0.103284	TRUE
O15042	U2 snRNP-associated SURP motif-containing protein OS=Homo sapiens OX=9606 GN=U2SURP PE=1 SV=2	U2SURP	1	0.828975	0.947692	0.827406	0.922862	0.661568	0.463881	0.344179	0.30865	0.341851	1	0.852836	0.937953	0.92023	0.874969	0.731466	0.529505	0.416252	0.305339	0.307469	55.5647	52.6334	-0.0676151	0.290801	0.919647	57.0173	53.6862	-0.0543835	0.240572	0.962009	1.45261	-0.0676151	TRUE
Q7Z7H8	Large ribosomal subunit protein uL10m OS=Homo sapiens OX=9606 GN=MRPL10 PE=1 SV=3	MRPL10	1	0.865018	0.944966	0.773778	0.806323	0.575677	0.375155	0.265734	0.226216	0.247623	1	0.741066	0.964413	0.858404	0.814991	0.742408	0.364079	0.358969	0.211925	0.221997	54.0238	51.3541	-0.0539898	0.15052	0.958892	55.4714	53.1545	-0.0544929	0.113153	0.893316	1.44761	-0.0544929	TRUE
Q12959	Disks large homolog 1 OS=Homo sapiens OX=9606 GN=DLG1 PE=1 SV=2	DLG1	1	0.809493	0.947692	0.816872	0.909213	0.603285	0.461952	0.324568	0.258806	0.294737	1	0.854715	0.977187	0.879013	0.907604	0.741567	0.501227	0.410142	0.295579	0.273051	55.2939	52.3896	-0.0576802	0.216439	0.918618	56.7393	53.9046	-0.059544	0.226114	0.959247	1.44539	-0.059544	TRUE
O75886	Signal transducing adapter molecule 2 OS=Homo sapiens OX=9606 GN=STAM2 PE=1 SV=1	STAM2	1	0.86794	0.904079	0.881034	0.911313	0.757685	0.560322	0.458906	0.339324	0.365956	1	1.03881	1.00912	0.962344	0.98875	0.808064	0.680792	0.556021	0.360412	0.270756	58.2026	53.7916	-0.0462441	0.265624	0.941772	59.6443	56.9178	-0.055401	0.185679	0.990579	1.44162	-0.055401	TRUE
P18754	Regulator of chromosome condensation OS=Homo sapiens OX=9606 GN=RCC1 PE=1 SV=1	RCC1	1	0.808519	0.855922	0.649284	0.719181	0.47956	0.329828	0.256909	0.217589	0.227901	1	0.934551	0.87226	0.72579	0.772654	0.556385	0.349233	0.308561	0.212622	0.181843	52.3798	48.8715	-0.0401545	0.059642	0.948923	53.8166	51.1834	-0.0450748	0.0411953	0.975595	1.43675	-0.0450748	TRUE
Q8TEU7	Rap guanine nucleotide exchange factor 6 OS=Homo sapiens OX=9606 GN=RAPGEF6 PE=1 SV=2	RAPGEF6	1	0.87963	0.942241	0.869542	0.805273	0.692244	0.44845	0.365752	0.314402	0.356095	1	0.882892	0.916968	0.862884	0.883789	0.671703	0.507589	0.404795	0.405027	0.301733	55.8126	51.9122	-0.0524836	0.277683	0.962194	57.2456	52.6807	-0.0430253	0.2373	0.956632	1.43307	-0.0524836	TRUE
P08559	Pyruvate dehydrogenase E1 component subunit alpha, somatic form, mitochondrial OS=Homo sapiens OX=9606 GN=PDHA1 PE=1 SV=3	PDHA1	1	0.6361	0.877728	0.51234	0.722331	0.391624	0.248818	0.186308	0.149533	0.198317	1	0.639627	0.908756	0.650523	0.773536	0.425917	0.287728	0.20698	0.136636	0.162913	50.2866	47.0258	-0.039532	0	0.837671	51.7145	49.0788	-0.0432338	0	0.856305	1.42787	-0.0432338	TRUE
O95104	SR-related and CTD-associated factor 4 OS=Homo sapiens OX=9606 GN=SCAF4 PE=1 SV=3	SCAF4	1	0.880604	0.911347	0.879119	0.859868	0.644185	0.478347	0.352024	0.301941	0.33199	1	0.968364	0.951639	0.948007	0.870559	0.781128	0.494864	0.449857	0.31719	0.256416	55.7039	52.27	-0.0562985	0.265051	0.962959	57.1302	54.247	-0.0584697	0.224344	0.987219	1.4263	-0.0584697	TRUE
P28161	Glutathione S-transferase Mu 2 OS=Homo sapiens OX=9606 GN=GSTM2 PE=1 SV=2	GSTM2	1	0.952688	1.00494	0.84177	0.798974	0.639073	0.480276	0.342218	0.249221	0.264058	1	1.08107	1.04835	1.06808	0.82734	0.730624	0.518901	0.452149	0.281637	0.223718	55.4089	52.4885	-0.0541648	0.187717	0.989111	56.824	54.3556	-0.0633244	0.207564	0.971012	1.4151	-0.0633244	TRUE
P17612	cAMP-dependent protein kinase catalytic subunit alpha OS=Homo sapiens OX=9606 GN=PRKACA PE=1 SV=2	PRKACA	1	0.731563	0.933154	0.636834	0.794774	0.501033	0.342365	0.245142	0.184999	0.255293	1	0.793664	0.958026	0.840483	0.869677	0.541234	0.393771	0.320017	0.185434	0.206509	52.9856	49.721	-0.0399016	0.0295074	0.875251	54.3983	52.2686	-0.0611794	0.139078	0.936363	1.41262	-0.0611794	TRUE
Q99570	Phosphoinositide 3-kinase regulatory subunit 4 OS=Homo sapiens OX=9606 GN=PIK3R4 PE=1 SV=3	PIK3R4	1	0.926387	0.978585	0.844643	0.872467	0.684063	0.366475	0.343199	0.24347	0.31665	1	0.97306	1.02098	0.980265	0.867913	0.734833	0.472242	0.411669	0.224473	0.22085	54.8088	52.6001	-0.0790101	0.260481	0.963831	56.2211	54.161	-0.0693488	0.187842	0.99196	1.41232	-0.0790101	TRUE
Q63HN8	E3 ubiquitin-protein ligase RNF213 OS=Homo sapiens OX=9606 GN=RNF213 PE=1 SV=3	RNF213	1	0.682857	0.965865	0.624385	0.83257	0.466267	0.28643	0.218667	0.184999	0.293641	1	0.764547	1.00091	0.823458	0.826458	0.542918	0.355595	0.294049	0.209834	0.216261	52.4962	49.2242	-0.0437201	0.0937688	0.80762	53.8981	51.7216	-0.0640777	0.16568	0.926978	1.40194	-0.0640777	TRUE
O00471	Exocyst complex component 5 OS=Homo sapiens OX=9606 GN=EXOC5 PE=1 SV=1	EXOC5	1	0.927361	1.01311	0.92317	0.851469	0.620667	0.428198	0.274559	0.228133	0.281589	1	0.94864	0.998172	0.953384	0.900548	0.709581	0.44255	0.413197	0.283728	0.213966	54.5538	52.6111	-0.0818831	0.233762	0.988944	55.955	53.7048	-0.0709828	0.22482	0.988497	1.40115	-0.0818831	TRUE
P13861	cAMP-dependent protein kinase type II-alpha regulatory subunit OS=Homo sapiens OX=9606 GN=PRKAR2A PE=1 SV=2	PRKAR2A	1	0.72377	0.944966	0.67514	0.885065	0.589992	0.321148	0.270637	0.244428	0.329799	1	0.853776	0.99361	0.875428	0.928772	0.722207	0.4171	0.379591	0.273272	0.236912	54.1845	50.3089	-0.0412722	0.131887	0.808161	55.5849	53.5446	-0.07989	0.240867	0.95535	1.40047	-0.07989	TRUE
Q14997	Proteasome activator complex subunit 4 OS=Homo sapiens OX=9606 GN=PSME4 PE=1 SV=2	PSME4	1	0.90106	1.01947	0.905933	0.936511	0.651343	0.434949	0.312801	0.222382	0.254197	1	0.956154	1.0146	0.951592	0.949059	0.741567	0.489209	0.399449	0.283728	0.200773	54.9865	53.2798	-0.0901796	0.231555	0.980349	56.384	54.3817	-0.0754136	0.213487	0.990896	1.39756	-0.0901796	TRUE
Q9H8Y8	Golgi reassembly-stacking protein 2 OS=Homo sapiens OX=9606 GN=GORASP2 PE=1 SV=3	GORASP2	1	0.865018	0.954961	0.85422	0.908163	0.706559	0.512101	0.383402	0.281811	0.358286	1	0.956154	0.957114	0.941735	0.888199	0.771869	0.547178	0.458259	0.340195	0.247237	56.3902	53.1496	-0.0609116	0.281627	0.945019	57.7875	54.8174	-0.0532012	0.190944	0.992578	1.39732	-0.0609116	TRUE
Q9ULV4	Coronin-1C OS=Homo sapiens OX=9606 GN=CORO1C PE=1 SV=1	CORO1C	1	0.827027	1.00312	0.815914	1.01945	0.760752	0.454237	0.340257	0.28277	0.310076	1	0.876318	1.0739	0.983849	1.05314	0.808064	0.542937	0.417015	0.278849	0.235765	55.4233	53.8918	-0.119832	0.299474	0.919962	56.8205	55.0688	-0.0933454	0.254099	0.965772	1.39724	-0.119832	TRUE
Q9NZR1	Tropomodulin-2 OS=Homo sapiens OX=9606 GN=TMOD2 PE=1 SV=1	TMOD2	1	0.753968	0.944058	0.705785	0.914463	0.65032	0.468703	0.372616	0.329738	0.407592	1	0.937369	1.02828	0.929191	0.930537	0.709581	0.611511	0.524706	0.329738	0.273625	57.2093	50.9519	-0.0315322	0.162288	0.806098	58.6058	55.3982	-0.0485963	0.174026	0.980805	1.39652	-0.0485963	TRUE
P57772	Selenocysteine-specific elongation factor OS=Homo sapiens OX=9606 GN=EEFSEC PE=1 SV=4	EEFSEC	1	0.846509	0.948601	0.784312	0.826271	0.660546	0.401194	0.321626	0.232926	0.277206	1	0.937369	0.984486	0.937255	0.852918	0.750826	0.485674	0.393339	0.285123	0.228307	55.0764	52.0481	-0.049391	0.150751	0.942803	56.4709	54.017	-0.0618466	0.194375	0.991024	1.39449	-0.0618466	TRUE
Q86WJ1	Chromodomain-helicase-DNA-binding protein 1-like OS=Homo sapiens OX=9606 GN=CHD1L PE=1 SV=3	CHD1L	1	0.715003	0.945875	0.667479	0.761177	0.440705	0.305718	0.211803	0.171579	0.25091	1	0.763608	0.964413	0.736543	0.851154	0.506723	0.347112	0.240586	0.168006	0.18299	52.183	49.2867	-0.0460098	0.079431	0.880313	53.5715	51.5289	-0.0533712	0.0569758	0.910532	1.38856	-0.0533712	TRUE
Q14839	Chromodomain-helicase-DNA-binding protein 4 OS=Homo sapiens OX=9606 GN=CHD4 PE=1 SV=2	CHD4	1	0.72377	0.942241	0.653114	0.850419	0.539889	0.359725	0.268676	0.23005	0.300215	1	0.814327	0.994522	0.844963	0.867913	0.637192	0.40791	0.365843	0.262815	0.22716	53.8872	50.0017	-0.038212	0.0744746	0.837909	55.2754	52.682	-0.0583842	0.183238	0.944158	1.38819	-0.0583842	TRUE
Q12789	General transcription factor 3C polypeptide 1 OS=Homo sapiens OX=9606 GN=GTF3C1 PE=1 SV=4	GTF3C1	1	0.78514	0.967682	0.814956	0.913413	0.716784	0.428198	0.349082	0.26264	0.37253	1	0.925158	0.999084	0.9498	0.929654	0.744934	0.521021	0.424653	0.283728	0.247811	55.4089	52.9735	-0.0798113	0.296285	0.881654	56.7957	54.3973	-0.0679794	0.228728	0.989716	1.38672	-0.0798113	TRUE
O95396	Adenylyltransferase and sulfurtransferase MOCS3 OS=Homo sapiens OX=9606 GN=MOCS3 PE=1 SV=1	MOCS3	1	0.83482	0.993123	0.871457	0.894515	0.692244	0.430127	0.355946	0.249221	0.301311	1	1.06698	0.972625	0.993705	0.857328	0.772711	0.504762	0.417015	0.27606	0.223145	55.3697	53.0543	-0.0749174	0.255169	0.949166	56.7563	54.4732	-0.0654829	0.196806	0.988708	1.38662	-0.0749174	TRUE
Q9ULC4	Malignant T-cell-amplified sequence 1 OS=Homo sapiens OX=9606 GN=MCTS1 PE=1 SV=1	MCTS1	1	0.803648	0.945875	0.723022	0.908163	0.618622	0.363582	0.284365	0.194584	0.289258	1	0.889467	1.00365	0.881701	0.924362	0.688538	0.475777	0.361261	0.219593	0.196757	54.5474	51.9086	-0.0545226	0.153284	0.880633	55.93	54.0339	-0.0685395	0.157404	0.976606	1.3826	-0.0685395	TRUE
P09211	Glutathione S-transferase P OS=Homo sapiens OX=9606 GN=GSTP1 PE=1 SV=2	GSTP1	1	0.76858	0.964956	0.632046	0.858818	0.406962	0.283536	0.27652	0.209921	0.268441	1	0.703496	0.98996	0.771488	0.839688	0.51009	0.3662	0.277247	0.159641	0.187579	52.4916	49.4541	-0.0499546	0.148701	0.848492	53.8715	51.7656	-0.0513985	0.0473358	0.887251	1.37992	-0.0513985	TRUE
P21796	Non-selective voltage-gated ion channel VDAC1 OS=Homo sapiens OX=9606 GN=VDAC1 PE=1 SV=2	VDAC1	1	0.811441	1.04037	0.999782	0.980606	0.769955	0.608542	0.394188	0.28277	0.295833	1	0.922341	0.945252	1.12542	0.925244	0.892237	0.623529	0.491864	0.35832	0.24609	57.1335	54.9333	-0.0800064	0.267143	0.949615	58.5082	56.1262	-0.0713626	0.249201	0.958711	1.3747	-0.0800064	TRUE
Q96PK6	RNA-binding protein 14 OS=Homo sapiens OX=9606 GN=RBM14 PE=1 SV=2	RBM14	1	0.891319	0.957687	0.823575	0.821022	0.657478	0.472561	0.368694	0.275101	0.305694	1	0.937369	0.983573	0.899621	0.91907	0.739042	0.526677	0.455967	0.282334	0.256989	55.8692	52.2299	-0.0474613	0.199835	0.972052	57.2398	54.4884	-0.0569628	0.196344	0.984971	1.37066	-0.0569628	TRUE
P11498	Pyruvate carboxylase, mitochondrial OS=Homo sapiens OX=9606 GN=PC PE=1 SV=2	PC	1	0.803648	0.966773	0.771862	0.785325	0.537844	0.393479	0.291229	0.203211	0.262962	1	1.00406	1.00547	0.875428	0.844098	0.633825	0.446792	0.354387	0.240507	0.216835	53.927	50.9918	-0.0500363	0.142541	0.940254	55.2877	52.948	-0.0624184	0.180331	0.994566	1.36074	-0.0624184	TRUE
Q6P2C8	Mediator of RNA polymerase II transcription subunit 27 OS=Homo sapiens OX=9606 GN=MED27 PE=1 SV=1	MED27	1	0.880604	0.913165	0.847516	0.753828	0.567497	0.420482	0.324568	0.245387	0.338564	1	0.91107	1.02463	0.870052	0.877615	0.664969	0.443964	0.386465	0.265603	0.24609	54.284	50.7311	-0.0522686	0.237847	0.97019	55.6419	53.0796	-0.0631868	0.216577	0.978636	1.35788	-0.0631868	TRUE
Q13315	Serine-protein kinase ATM OS=Homo sapiens OX=9606 GN=ATM PE=1 SV=4	ATM	1	0.726693	0.938606	0.700997	0.857768	0.518416	0.313433	0.273578	0.196501	0.315555	1	0.768304	0.958938	0.909478	0.902312	0.606889	0.412858	0.336056	0.232141	0.215114	53.4893	50.128	-0.0455275	0.135629	0.840864	54.8453	52.8849	-0.0753621	0.20411	0.930243	1.35601	-0.0753621	TRUE
P49411	Elongation factor Tu, mitochondrial OS=Homo sapiens OX=9606 GN=TUFM PE=1 SV=3	TUFM	1	0.651686	0.890449	0.584164	0.774826	0.504101	0.295109	0.222589	0.204169	0.248718	1	0.742005	0.969887	0.700701	0.792059	0.528608	0.350647	0.252042	0.1694	0.189874	52.1101	48.2213	-0.0356376	0	0.825347	53.4657	51.1244	-0.0450478	0	0.908263	1.35562	-0.0450478	TRUE
P08621	U1 small nuclear ribonucleoprotein 70 kDa OS=Homo sapiens OX=9606 GN=SNRNP70 PE=1 SV=2	SNRNP70	1	0.653634	0.931337	0.580333	0.809473	0.432524	0.284501	0.198075	0.168703	0.237762	1	0.617085	0.930654	0.71683	0.811463	0.452011	0.339335	0.287175	0.19868	0.254695	51.8394	48.7018	-0.0396559	0	0.811683	53.1948	49.6071	-0.0366642	0	0.810533	1.3554	-0.0396559	TRUE
P49748	Very long-chain specific acyl-CoA dehydrogenase, mitochondrial OS=Homo sapiens OX=9606 GN=ACADVL PE=1 SV=1	ACADVL	1	0.770528	0.960413	0.769947	0.851469	0.62578	0.426269	0.339277	0.264558	0.336373	1	0.828416	0.94799	0.809122	0.867031	0.663286	0.494864	0.397158	0.285123	0.247237	55.4195	51.3939	-0.0433229	0.18454	0.888838	56.7679	53.7747	-0.0401432	0.0256634	0.948756	1.34848	-0.0433229	TRUE
P43155	Carnitine O-acetyltransferase OS=Homo sapiens OX=9606 GN=CRAT PE=1 SV=5	CRAT	1	0.703314	0.924977	0.62247	0.857768	0.569542	0.340436	0.270637	0.211838	0.271728	1	0.958032	0.996347	0.871844	0.880261	0.635508	0.42629	0.365843	0.264209	0.255268	53.8203	50.1761	-0.036169	0	0.821631	55.1685	52.717	-0.0681438	0.234083	0.987456	1.34821	-0.0681438	TRUE
Q9Y6K8	Adenylate kinase isoenzyme 5 OS=Homo sapiens OX=9606 GN=AK5 PE=1 SV=2	AK5	1	0.973145	0.925885	1.00744	0.73388	0.749505	0.474489	0.367713	0.291397	0.308981	1	0.93549	0.957114	0.913062	0.862621	0.75756	0.550713	0.423889	0.291397	0.27133	55.9903	52.8731	-0.0590578	0.253711	0.965323	57.3381	54.3918	-0.0530657	0.185695	0.990263	1.34784	-0.0590578	TRUE
Q9NPQ8	Synembryn-A OS=Homo sapiens OX=9606 GN=RIC8A PE=1 SV=3	RIC8A	1	0.751046	0.915891	0.7077	0.806323	0.49183	0.337543	0.253967	0.204169	0.260771	1	0.76079	0.956201	0.76432	0.84498	0.564803	0.380339	0.316962	0.216108	0.224866	53.1984	50.008	-0.0434822	0.0840444	0.895847	54.5441	51.7871	-0.045381	0.0652021	0.910771	1.3457	-0.045381	TRUE
Q9Y697	Cysteine desulfurase OS=Homo sapiens OX=9606 GN=NFS1 PE=1 SV=3	NFS1	1	0.786114	1.02674	0.750794	0.94491	0.65441	0.441699	0.39615	0.349868	0.326511	1	1.02941	1.09489	1.04657	0.981694	0.780286	0.562024	0.491864	0.305339	0.279935	56.1646	52.2513	-0.0519498	0.274714	0.856053	57.5098	54.9681	-0.0729762	0.277697	0.975705	1.34524	-0.0729762	TRUE
O14757	Serine/threonine-protein kinase Chk1 OS=Homo sapiens OX=9606 GN=CHEK1 PE=1 SV=2	CHEK1	1	0.902034	0.950418	0.815914	0.787425	0.727009	0.445557	0.339277	0.296189	0.360477	1	1.00124	1.00182	0.947111	0.929654	0.824898	0.514659	0.44222	0.306036	0.219129	55.8586	51.8131	-0.0480532	0.247038	0.948402	57.2014	54.9992	-0.0707412	0.218633	0.989469	1.34279	-0.0707412	TRUE
Q8N5A5	Zinc finger CCCH-type with G patch domain-containing protein OS=Homo sapiens OX=9606 GN=ZGPAT PE=1 SV=3	ZGPAT	1	0.754942	0.977677	0.749836	0.861968	0.581812	0.402159	0.335354	0.30865	0.379104	1	0.920462	0.906019	0.914854	0.852036	0.65571	0.50052	0.381119	0.268392	0.185858	55.0117	50.4907	-0.0455488	0.258749	0.85348	56.3537	54.0323	-0.0502567	0.0753189	0.987719	1.34203	-0.0502567	TRUE
P60484	Phosphatidylinositol 3,4,5-trisphosphate 3-phosphatase and dual-specificity protein phosphatase PTEN OS=Homo sapiens OX=9606 GN=PTEN PE=1 SV=1	PTEN	1	0.780269	1.02674	0.79293	1.05725	0.673838	0.428198	0.292209	0.231967	0.300215	1	0.89792	1.03376	0.957864	0.959643	0.748301	0.45881	0.426181	0.262815	0.24609	54.7497	53.4567	-0.128376	0.272602	0.88718	56.0865	54.0819	-0.0840759	0.255713	0.975933	1.33689	-0.128376	TRUE
A3KN83	Protein strawberry notch homolog 1 OS=Homo sapiens OX=9606 GN=SBNO1 PE=1 SV=1	SBNO1	1	0.899112	0.972225	0.944238	0.968008	0.709626	0.532354	0.388305	0.298106	0.292546	1	1.05571	1.0666	1.02775	0.991396	0.774394	0.55142	0.497211	0.346469	0.237486	56.3376	53.9333	-0.0772895	0.280945	0.979321	57.6726	55.0842	-0.0687379	0.259658	0.974375	1.33494	-0.0772895	TRUE
Q13155	Aminoacyl tRNA synthase complex-interacting multifunctional protein 2 OS=Homo sapiens OX=9606 GN=AIMP2 PE=1 SV=2	AIMP2	1	0.911775	0.934972	0.797719	0.751728	0.568519	0.410838	0.254948	0.229091	0.236666	1	0.944883	0.981749	0.885285	0.823811	0.635508	0.446792	0.341403	0.230747	0.192168	53.9601	51.24	-0.0527541	0.144601	0.983484	55.2927	53.0749	-0.0592184	0.13906	0.99554	1.33254	-0.0592184	TRUE
Q14376	UDP-glucose 4-epimerase OS=Homo sapiens OX=9606 GN=GALE PE=1 SV=2	GALE	1	0.593239	0.816851	0.517129	0.686634	0.424344	0.228565	0.196114	0.178289	0.282684	1	0.68565	0.834851	0.646939	0.688862	0.437701	0.274296	0.224547	0.147093	0.172091	49.8298	45.4041	-0.0357952	0.0454178	0.805384	51.1589	48.1172	-0.0405345	0	0.914258	1.32908	-0.0405345	TRUE
P55263	Adenosine kinase OS=Homo sapiens OX=9606 GN=ADK PE=1 SV=2	ADK	1	0.852354	1.00584	0.808253	0.968008	0.656456	0.480276	0.354966	0.28948	0.312268	1	0.869743	0.980836	0.927399	0.957879	0.775236	0.537281	0.409378	0.264906	0.221997	55.6126	53.0982	-0.0745941	0.280426	0.925671	56.9415	54.9179	-0.0720381	0.199278	0.973727	1.32889	-0.0745941	TRUE
Q8N1G2	Cap-specific mRNA (nucleoside-2'-O-)-methyltransferase 1 OS=Homo sapiens OX=9606 GN=CMTR1 PE=1 SV=1	CMTR1	1	0.727667	0.928611	0.666521	0.763277	0.557271	0.385764	0.27652	0.198418	0.25091	1	0.855654	0.979924	0.814498	0.844098	0.599314	0.402961	0.353623	0.221685	0.188726	53.6747	50.1969	-0.0370505	0	0.895029	55.0013	52.6426	-0.0527812	0.100931	0.963851	1.32656	-0.0527812	TRUE
P40692	DNA mismatch repair protein Mlh1 OS=Homo sapiens OX=9606 GN=MLH1 PE=1 SV=1	MLH1	1	1.0501	0.934063	0.928916	0.796874	0.676906	0.486062	0.377519	0.255931	0.257484	1	1.07919	0.958938	0.982057	0.855564	0.80133	0.533039	0.424653	0.27606	0.213966	55.8691	53.064	-0.0565081	0.195827	0.992195	57.1949	54.9959	-0.0627847	0.167606	0.985795	1.32584	-0.0627847	TRUE
P53597	Succinate--CoA ligase [ADP/GDP-forming] subunit alpha, mitochondrial OS=Homo sapiens OX=9606 GN=SUCLG1 PE=1 SV=4	SUCLG1	1	0.921517	0.94951	0.867627	0.760127	0.63805	0.479311	0.301034	0.241553	0.275015	1	0.978696	0.990873	0.918438	0.828222	0.700322	0.480725	0.414724	0.276757	0.197905	55.1081	52.1476	-0.0528554	0.179151	0.985327	56.4289	53.9432	-0.054424	0.138134	0.99602	1.32073	-0.054424	TRUE
O60341	Lysine-specific histone demethylase 1A OS=Homo sapiens OX=9606 GN=KDM1A PE=1 SV=2	KDM1A	1	0.753968	0.92316	0.696208	0.803173	0.509213	0.383835	0.259851	0.217589	0.275015	1	0.822781	0.968975	0.776864	0.802643	0.560594	0.441843	0.33071	0.243295	0.196184	53.6074	50.0664	-0.0404238	0.0764289	0.895544	54.9261	52.2058	-0.0436624	0.0380019	0.957201	1.31876	-0.0436624	TRUE
Q32P41	tRNA (guanine(37)-N1)-methyltransferase OS=Homo sapiens OX=9606 GN=TRMT5 PE=1 SV=3	TRMT5	1	0.997498	0.947692	0.831236	0.878766	0.591014	0.439771	0.302996	0.263599	0.257484	1	1.01908	0.94069	0.923814	0.885553	0.714631	0.484967	0.372717	0.238415	0.223145	54.7973	52.3121	-0.0648654	0.216367	0.979995	56.1151	53.9745	-0.0662134	0.179948	0.994209	1.31783	-0.0662134	TRUE
Q9NZJ4	Sacsin OS=Homo sapiens OX=9606 GN=SACS PE=1 SV=2	SACS	1	1.01211	0.919525	0.889653	0.742279	0.64623	0.416625	0.337315	0.234843	0.254197	1	1.0529	0.998172	0.973096	0.886435	0.719682	0.460224	0.417779	0.246084	0.212819	54.8182	52.042	-0.0559846	0.184921	0.99135	56.1353	54.0146	-0.0697904	0.19932	0.990554	1.31709	-0.0697904	TRUE
P45880	Voltage-dependent anion-selective channel protein 2 OS=Homo sapiens OX=9606 GN=VDAC2 PE=1 SV=2	VDAC2	1	0.866966	1.0013	1.03809	0.879816	0.871184	0.650012	0.496167	0.310568	0.313363	1	0.962728	0.937953	1.10481	0.911132	0.905705	0.755728	0.564422	0.340195	0.247811	58.6377	55.8862	-0.0652224	0.259382	0.961194	59.9514	57.9496	-0.0666563	0.169946	0.97247	1.31364	-0.0666563	TRUE
P49848	Transcription initiation factor TFIID subunit 6 OS=Homo sapiens OX=9606 GN=TAF6 PE=1 SV=1	TAF6	1	0.989705	0.976768	0.911679	0.898714	0.65441	0.451344	0.346141	0.24347	0.298024	1	0.914827	0.982661	0.909478	0.900548	0.724732	0.485674	0.417779	0.253752	0.225439	55.2059	52.9887	-0.0782257	0.25832	0.992137	56.5194	54.1802	-0.0617046	0.17792	0.984168	1.3135	-0.0782257	TRUE
Q9H9Y6	DNA-directed RNA polymerase I subunit RPA2 OS=Homo sapiens OX=9606 GN=POLR1B PE=1 SV=2	POLR1B	1	0.737408	0.98858	0.661733	0.773776	0.523528	0.324041	0.266715	0.215672	0.247623	1	0.727917	0.983573	0.780448	0.874969	0.545443	0.381045	0.315435	0.195891	0.205936	53.1563	49.9409	-0.0437461	0.0909106	0.882872	54.4694	52.1011	-0.0512645	0.0847553	0.890066	1.31317	-0.0512645	TRUE
O00418	Eukaryotic elongation factor 2 kinase OS=Homo sapiens OX=9606 GN=EEF2K PE=1 SV=2	EEF2K	1	1.11634	0.984037	1.00649	0.813672	0.723942	0.544891	0.375558	0.278936	0.265154	1	1.20881	1.0146	1.03044	0.891727	0.789545	0.606562	0.437637	0.338104	0.248385	56.4788	53.869	-0.0632115	0.224556	0.978058	57.7915	55.1954	-0.0641915	0.231945	0.950214	1.31267	-0.0641915	TRUE
O95219	Sorting nexin-4 OS=Homo sapiens OX=9606 GN=SNX4 PE=1 SV=1	SNX4	1	0.854302	0.928611	0.785269	0.863018	0.596127	0.438806	0.300054	0.227174	0.29912	1	1.01439	1.01368	0.978473	0.8538	0.711264	0.504055	0.378827	0.273969	0.226586	54.8987	51.8317	-0.0513458	0.175959	0.937977	56.2091	53.8946	-0.0664604	0.206505	0.998066	1.31038	-0.0664604	TRUE
P17858	ATP-dependent 6-phosphofructokinase, liver type OS=Homo sapiens OX=9606 GN=PFKL PE=1 SV=6	PFKL	1	0.765658	0.981311	0.716319	0.821022	0.575677	0.388657	0.298093	0.260723	0.304598	1	0.887589	0.952552	0.806434	0.84498	0.643926	0.414979	0.391811	0.262815	0.20823	54.4088	50.6089	-0.0435667	0.160593	0.887619	55.7092	52.9339	-0.0464667	0.0872957	0.968076	1.30047	-0.0464667	TRUE
P43246	DNA mismatch repair protein Msh2 OS=Homo sapiens OX=9606 GN=MSH2 PE=1 SV=1	MSH2	1	0.683832	0.869551	0.627258	0.777976	0.512281	0.356831	0.255928	0.203211	0.255293	1	0.84814	0.968063	0.787617	0.813227	0.554702	0.366906	0.302451	0.209834	0.183564	52.8289	48.7734	-0.0346761	0	0.862328	54.129	51.8279	-0.0538909	0.10065	0.963028	1.30014	-0.0538909	TRUE
P53602	Diphosphomevalonate decarboxylase OS=Homo sapiens OX=9606 GN=MVD PE=1 SV=1	MVD	1	0.893267	0.851378	0.806338	0.869317	0.531709	0.411803	0.389286	0.260723	0.301311	1	0.879135	1.00365	0.90231	0.862621	0.676753	0.468707	0.424653	0.260723	0.203067	55.0358	51.109	-0.0438714	0.180777	0.936731	56.3274	53.8533	-0.0546141	0.138048	0.976585	1.29159	-0.0546141	TRUE
Q9NVC6	Mediator of RNA polymerase II transcription subunit 17 OS=Homo sapiens OX=9606 GN=MED17 PE=1 SV=2	MED17	1	0.840665	0.910439	0.836025	0.932311	0.679973	0.455201	0.370655	0.260723	0.319937	1	1.07168	1.04014	0.978473	0.877615	0.786179	0.517487	0.436873	0.277454	0.222571	55.7513	53.0125	-0.0657726	0.256787	0.922316	57.0232	54.7701	-0.0661385	0.197397	0.986918	1.27192	-0.0661385	TRUE
P25705	ATP synthase subunit alpha, mitochondrial OS=Homo sapiens OX=9606 GN=ATP5F1A PE=1 SV=1	ATP5F1A	1	0.671168	0.913165	0.550646	0.806323	0.478538	0.26907	0.210822	0.176372	0.254197	1	0.721342	0.937041	0.754463	0.789413	0.489047	0.335801	0.245168	0.150578	0.207083	51.9053	48.4558	-0.0378453	0	0.808529	53.1769	50.845	-0.0475034	0.0302495	0.904486	1.27166	-0.0475034	TRUE
O15067	Phosphoribosylformylglycinamidine synthase OS=Homo sapiens OX=9606 GN=PFAS PE=1 SV=4	PFAS	1	0.712081	0.90953	0.572672	0.772726	0.476493	0.296074	0.222589	0.173496	0.238857	1	0.712889	0.971712	0.719518	0.813227	0.487363	0.346405	0.242877	0.164521	0.187579	52.0478	48.7732	-0.0387596	0	0.859994	53.3134	51.0688	-0.0467884	0.00976895	0.890698	1.26553	-0.0467884	TRUE
Q9BVI4	Nucleolar complex protein 4 homolog OS=Homo sapiens OX=9606 GN=NOC4L PE=1 SV=1	NOC4L	1	0.854302	0.931337	0.735472	0.880866	0.612487	0.427233	0.377519	0.313443	0.408687	1	1.0219	1.00547	1.05195	1.01256	0.827423	0.540816	0.47277	0.269089	0.294276	55.8395	50.5208	-0.0415212	0.273714	0.891406	57.0986	55.0064	-0.0880495	0.287316	0.982897	1.2591	-0.0880495	TRUE
Q9NTI5	Sister chromatid cohesion protein PDS5 homolog B OS=Homo sapiens OX=9606 GN=PDS5B PE=1 SV=1	PDS5B	1	0.864044	0.924977	0.769947	0.780076	0.579767	0.426269	0.296132	0.232926	0.272823	1	0.970242	0.943428	0.899621	0.839688	0.684329	0.437601	0.373481	0.23981	0.199626	54.4617	51.1378	-0.0454947	0.135081	0.964252	55.7165	53.4496	-0.0587982	0.143791	0.993146	1.25479	-0.0587982	TRUE
Q16762	Thiosulfate sulfurtransferase OS=Homo sapiens OX=9606 GN=TST PE=1 SV=4	TST	1	0.70234	0.944058	0.67514	0.812622	0.477515	0.291252	0.272598	0.202252	0.280493	1	0.812449	1.0146	0.746399	0.822047	0.559752	0.383873	0.28412	0.1938	0.204215	52.8758	49.4365	-0.0425837	0.0976068	0.84712	54.1297	51.7984	-0.0534718	0.100761	0.936088	1.25391	-0.0534718	TRUE
P09012	U1 small nuclear ribonucleoprotein A OS=Homo sapiens OX=9606 GN=SNRPA PE=1 SV=3	SNRPA	1	0.787088	0.937698	0.812083	0.963808	0.697356	0.48124	0.36183	0.257848	0.319937	1	0.737309	0.959851	0.87722	0.996688	0.671703	0.586768	0.421598	0.23981	0.263299	55.8963	53.4178	-0.0721905	0.262967	0.885352	57.1445	54.6643	-0.0588448	0.176688	0.873548	1.24812	-0.0721905	TRUE
Q13085	Acetyl-CoA carboxylase 1 OS=Homo sapiens OX=9606 GN=ACACA PE=1 SV=2	ACACA	1	0.797804	0.926794	0.693335	0.813672	0.541934	0.406016	0.343199	0.279894	0.285971	1	0.78615	0.99726	0.784033	0.889081	0.612782	0.443257	0.393339	0.243992	0.228307	54.6308	50.2321	-0.0368751	0.106182	0.915554	55.8677	53.0572	-0.0451305	0.0748947	0.914514	1.23694	-0.0451305	TRUE
Q14566	DNA replication licensing factor MCM6 OS=Homo sapiens OX=9606 GN=MCM6 PE=1 SV=1	MCM6	1	0.667272	0.934972	0.591825	0.826271	0.461155	0.28643	0.220628	0.195543	0.278302	1	0.696921	0.94434	0.695325	0.816755	0.521874	0.348526	0.278774	0.186131	0.198478	52.2998	48.7022	-0.038797	0.0423155	0.80001	53.5356	50.7475	-0.0413232	0	0.876667	1.23578	-0.0413232	TRUE
O15294	UDP-N-acetylglucosamine--peptide N-acetylglucosaminyltransferase 110 kDa subunit OS=Homo sapiens OX=9606 GN=OGT PE=1 SV=3	OGT	1	0.89619	1.0013	0.860923	0.847269	0.604307	0.406016	0.303976	0.238677	0.241049	1	0.955214	1.01733	0.929191	0.879379	0.669178	0.473656	0.370426	0.23493	0.205936	54.557	52.3632	-0.0695961	0.205862	0.980116	55.7836	53.6939	-0.0671054	0.177521	0.994843	1.22664	-0.0695961	TRUE
Q92616	Stalled ribosome sensor GCN1 OS=Homo sapiens OX=9606 GN=GCN1 PE=1 SV=7	GCN1	1	0.722796	0.914073	0.668437	0.763277	0.502056	0.336579	0.2422	0.200335	0.230092	1	0.791785	0.955289	0.787617	0.822047	0.563961	0.350647	0.300923	0.191708	0.187579	52.9195	49.7627	-0.0391363	0.000282853	0.89726	54.1408	51.8918	-0.0517621	0.0722975	0.939121	1.22136	-0.0517621	TRUE
P33991	DNA replication licensing factor MCM4 OS=Homo sapiens OX=9606 GN=MCM4 PE=1 SV=5	MCM4	1	0.661427	0.930429	0.580333	0.792674	0.457065	0.30186	0.22357	0.198418	0.248718	1	0.715706	0.966238	0.689949	0.846744	0.482313	0.33368	0.266554	0.157549	0.197331	52.1554	48.6076	-0.0372402	0	0.820225	53.3702	51.0299	-0.0450986	0	0.873135	1.21478	-0.0450986	TRUE
Q9NRZ9	Lymphoid-specific helicase OS=Homo sapiens OX=9606 GN=HELLS PE=1 SV=1	HELLS	1	1.01406	0.920434	0.921255	0.744379	0.677928	0.458094	0.326529	0.237718	0.256388	1	1.06698	0.953464	1.00356	0.875851	0.749984	0.512538	0.381882	0.276757	0.217408	55.2686	52.5745	-0.0564895	0.180208	0.988339	56.4791	54.3435	-0.0699408	0.203032	0.991076	1.21051	-0.0699408	TRUE
Q9NPA8	Transcription and mRNA export factor ENY2 OS=Homo sapiens OX=9606 GN=ENY2 PE=1 SV=1	ENY2	1	0.830924	0.901353	0.689505	0.879816	0.700424	0.622044	0.577555	0.352743	0.465662	1	1.03881	1.07846	0.951592	0.959643	0.855201	0.699879	0.662184	0.529812	0.373437	61.6722	52.9333	-0.02223	0	0.837573	62.881	57.889	-0.0396905	0.242996	0.967888	1.20873	-0.0396905	TRUE
Q9Y3Z3	Deoxynucleoside triphosphate triphosphohydrolase SAMHD1 OS=Homo sapiens OX=9606 GN=SAMHD1 PE=1 SV=2	SAMHD1	1	0.943921	1.00494	0.926043	0.814722	0.673838	0.495706	0.364771	0.268392	0.329799	1	0.954275	0.971712	0.931879	0.891727	0.735675	0.510417	0.432291	0.28094	0.221424	55.7255	52.6782	-0.062059	0.267646	0.989662	56.934	54.4672	-0.0584797	0.171533	0.993426	1.20846	-0.062059	TRUE
Q9Y4H2	Insulin receptor substrate 2 OS=Homo sapiens OX=9606 GN=IRS2 PE=1 SV=2	IRS2	1	0.804622	0.94951	0.715361	0.854618	0.561361	0.395408	0.291229	0.252096	0.361573	1	0.844383	0.968063	0.86378	1.01697	0.635508	0.47507	0.423126	0.270483	0.295996	54.3647	50.3903	-0.0460987	0.212738	0.881161	55.572	53.2585	-0.0831452	0.295755	0.921604	1.20727	-0.0831452	TRUE
Q06033	Inter-alpha-trypsin inhibitor heavy chain H3 OS=Homo sapiens OX=9606 GN=ITIH3 PE=1 SV=2	ITIH3	1	0.70721	0.924068	0.746963	0.919712	0.59306	0.460988	0.330451	0.272226	0.307885	1	0.868804	0.976274	0.939047	0.91907	0.712948	0.526677	0.47277	0.313705	0.282229	56.0633	52.1922	-0.0343938	0	0.826247	57.262	54.0586	-0.0563952	0.244462	0.967986	1.19869	-0.0563952	TRUE
Q16181	Septin-7 OS=Homo sapiens OX=9606 GN=SEPTIN7 PE=1 SV=2	SEPTIN7	1	0.696495	0.963139	0.651199	0.910263	0.531709	0.309575	0.217686	0.195543	0.261867	1	0.712889	0.968975	0.804641	0.964053	0.586688	0.400133	0.307797	0.180554	0.211098	53.5052	50.7245	-0.0456279	0.0663087	0.803203	54.7039	52.983	-0.0761199	0.169005	0.868037	1.19868	-0.0761199	TRUE
Q9NQT5	Exosome complex component RRP40 OS=Homo sapiens OX=9606 GN=EXOSC3 PE=1 SV=3	EXOSC3	1	0.790985	1.04946	0.723022	0.953309	0.557271	0.396372	0.302996	0.261682	0.255293	1	0.844383	0.99726	0.87274	0.906722	0.648134	0.463052	0.365079	0.23493	0.215114	54.4905	52.1478	-0.0680989	0.217625	0.869976	55.6886	53.4701	-0.0633477	0.170891	0.961192	1.19808	-0.0680989	TRUE
P40937	Replication factor C subunit 5 OS=Homo sapiens OX=9606 GN=RFC5 PE=1 SV=1	RFC5	1	0.889371	0.954053	0.849432	0.787425	0.619645	0.431091	0.301034	0.232926	0.225709	1	0.782393	0.968975	0.870052	0.856446	0.692746	0.465879	0.353623	0.24469	0.217408	54.8106	52.2583	-0.0545534	0.143109	0.983592	56.0047	53.6013	-0.0534264	0.116656	0.937602	1.19409	-0.0545534	TRUE
Q5VW32	BRO1 domain-containing protein BROX OS=Homo sapiens OX=9606 GN=BROX PE=1 SV=1	BROX	1	0.829949	1.00494	0.800592	0.934411	0.534776	0.353938	0.244161	0.180206	0.23557	1	0.86035	0.968975	0.927399	0.883789	0.629616	0.399426	0.33682	0.224473	0.165781	53.7716	52.3968	-0.0984351	0.199107	0.933301	54.962	53.194	-0.0738713	0.165441	0.974396	1.19044	-0.0984351	TRUE
Q69YN2	CWF19-like protein 1 OS=Homo sapiens OX=9606 GN=CWF19L1 PE=1 SV=2	CWF19L1	1	0.897164	0.969499	0.80921	0.864067	0.539889	0.392515	0.252987	0.224299	0.353903	1	0.940186	1.01642	0.922022	0.882025	0.629616	0.426997	0.348277	0.225867	0.23347	53.8092	51.5562	-0.0769676	0.25495	0.94541	54.9964	52.9884	-0.07618	0.216132	0.991323	1.18711	-0.0769676	TRUE
Q8NG68	Tubulin--tyrosine ligase OS=Homo sapiens OX=9606 GN=TTL PE=1 SV=2	TTL	1	0.921517	0.954961	0.790058	0.849369	0.589992	0.369369	0.257889	0.229091	0.281589	1	0.990906	0.980836	0.908582	0.837924	0.61699	0.441136	0.3773	0.237718	0.210525	54.0832	51.7672	-0.0667934	0.204604	0.961353	55.2672	52.897	-0.061859	0.180397	0.996197	1.18408	-0.0667934	TRUE
Q8NFH3	Nucleoporin Nup43 OS=Homo sapiens OX=9606 GN=NUP43 PE=1 SV=1	NUP43	1	0.748123	1.02947	0.728768	0.998455	0.659523	0.451344	0.329471	0.26935	0.315555	1	0.954275	0.998172	0.919334	0.967582	0.749142	0.516073	0.373481	0.264209	0.211098	55.2544	53.1322	-0.0849578	0.27646	0.825733	56.4362	54.569	-0.0782871	0.207005	0.990414	1.18174	-0.0849578	TRUE
Q9H4A5	Golgi phosphoprotein 3-like OS=Homo sapiens OX=9606 GN=GOLPH3L PE=1 SV=1	GOLPH3L	1	0.716952	0.918616	0.595655	0.710782	0.43866	0.264248	0.19023	0.178289	0.23557	1	0.738248	0.942515	0.710558	0.755896	0.47137	0.279952	0.225311	0.137333	0.152014	51.2951	48.2306	-0.0436659	0.0602434	0.885922	52.4767	50.4917	-0.0493256	0	0.922214	1.18161	-0.0493256	TRUE
Q14149	MORC family CW-type zinc finger protein 3 OS=Homo sapiens OX=9606 GN=MORC3 PE=1 SV=3	MORC3	1	0.852354	0.996758	0.843686	0.923912	0.678951	0.442664	0.331432	0.285645	0.347329	1	0.956154	1.04106	0.973993	0.973756	0.752509	0.504762	0.417779	0.266997	0.276493	55.1863	52.9042	-0.0847977	0.298397	0.941986	56.3606	54.2657	-0.0841843	0.270232	0.989629	1.17431	-0.0847977	TRUE
O94925	Glutaminase kidney isoform, mitochondrial OS=Homo sapiens OX=9606 GN=GLS PE=1 SV=1	GLS	1	0.78514	0.914982	0.604274	0.824171	0.568519	0.35876	0.274559	0.231009	0.28378	1	0.782393	0.988135	0.812706	0.870559	0.571537	0.412151	0.351332	0.225867	0.216261	53.7787	49.8435	-0.0369524	0.0519795	0.869239	54.951	52.3841	-0.0528923	0.129545	0.925355	1.17232	-0.0528923	TRUE
O00178	GTP-binding protein 1 OS=Homo sapiens OX=9606 GN=GTPBP1 PE=1 SV=3	GTPBP1	1	0.764683	0.964048	0.741218	0.821022	0.581812	0.402159	0.303976	0.204169	0.321033	1	1.0529	0.986311	0.962344	0.804407	0.63635	0.470121	0.400213	0.241204	0.206509	54.4718	50.934	-0.044589	0.146903	0.889964	55.643	53.2259	-0.0602622	0.175663	0.991858	1.17122	-0.0602622	TRUE
Q86UX6	Serine/threonine-protein kinase 32C OS=Homo sapiens OX=9606 GN=STK32C PE=1 SV=1	STK32C	1	0.683832	0.872277	0.639707	0.795824	0.504101	0.339472	0.251025	0.217589	0.246527	1	0.762669	0.979011	0.903206	0.922598	0.561436	0.337922	0.352859	0.207742	0.181843	52.8694	48.9784	-0.0353626	0	0.857747	54.0407	52.5573	-0.0966121	0.214293	0.921841	1.17121	-0.0966121	TRUE
Q8TC12	Retinol dehydrogenase 11 OS=Homo sapiens OX=9606 GN=RDH11 PE=1 SV=2	RDH11	1	0.771502	0.940423	0.778566	0.875616	0.63805	0.459059	0.313782	0.278936	0.334181	1	0.79836	0.954376	0.882597	0.874087	0.684329	0.439015	0.474298	0.359017	0.317795	55.7361	51.7724	-0.0430401	0.175434	0.882506	56.9022	52.4896	-0.046601	0.266574	0.912229	1.16608	-0.046601	TRUE
O95551	Tyrosyl-DNA phosphodiesterase 2 OS=Homo sapiens OX=9606 GN=TDP2 PE=1 SV=1	TDP2	1	0.981912	0.97586	0.814956	0.779026	0.626803	0.449415	0.343199	0.274143	0.285971	1	1.06323	0.971712	0.969512	0.802643	0.657393	0.519607	0.393339	0.285123	0.211098	55.0617	51.7104	-0.0520717	0.216321	0.98986	56.2152	53.5695	-0.0562257	0.174261	0.991219	1.1535	-0.0562257	TRUE
Q9BYD6	Large ribosomal subunit protein uL1m OS=Homo sapiens OX=9606 GN=MRPL1 PE=1 SV=2	MRPL1	1	0.844561	0.878637	0.674182	0.73388	0.46729	0.325006	0.247103	0.180206	0.224614	1	0.878196	0.885034	0.794785	0.752367	0.522716	0.362665	0.275719	0.174977	0.184137	52.3981	49.4641	-0.0455118	0.0782942	0.956154	53.5474	51.2274	-0.0496108	0.0559777	0.98101	1.14936	-0.0496108	TRUE
Q5JVF3	PCI domain-containing protein 2 OS=Homo sapiens OX=9606 GN=PCID2 PE=1 SV=2	PCID2	1	1.02088	0.970408	0.901144	0.863018	0.599195	0.443628	0.322607	0.26264	0.237762	1	0.933612	0.989048	0.960552	0.834396	0.710423	0.459517	0.3773	0.26142	0.182416	54.8503	52.578	-0.0705277	0.223349	0.994946	55.9972	53.8716	-0.0630345	0.156099	0.991751	1.14695	-0.0705277	TRUE
P61221	ATP-binding cassette sub-family E member 1 OS=Homo sapiens OX=9606 GN=ABCE1 PE=1 SV=1	ABCE1	1	0.753968	0.954961	0.700997	0.852519	0.562384	0.362618	0.235336	0.208004	0.265154	1	0.722281	0.946165	0.839587	0.814109	0.593422	0.40791	0.33071	0.21541	0.199626	53.8969	50.9983	-0.0464386	0.0941056	0.875501	55.0408	52.6458	-0.0438953	0	0.911378	1.1439	-0.0464386	TRUE
Q9H9A6	Leucine-rich repeat-containing protein 40 OS=Homo sapiens OX=9606 GN=LRRC40 PE=1 SV=1	LRRC40	1	0.696495	0.945875	0.660775	0.83677	0.48365	0.290287	0.18925	0.157201	0.257484	1	0.775818	0.972625	0.810914	0.829104	0.559752	0.335801	0.239058	0.157549	0.172091	52.6304	50.0002	-0.0466374	0.0559764	0.838086	53.7702	52.0967	-0.0654336	0.0972921	0.937473	1.13972	-0.0654336	TRUE
P06493	Cyclin-dependent kinase 1 OS=Homo sapiens OX=9606 GN=CDK1 PE=1 SV=3	CDK1	1	0.743253	0.914982	0.688547	0.781125	0.579767	0.355867	0.279462	0.21663	0.257484	1	0.839687	0.9708	0.896933	0.811463	0.645609	0.422049	0.320017	0.196588	0.192168	53.9071	50.4995	-0.0373522	0.000336126	0.897396	55.0465	53.0319	-0.0607814	0.121078	0.971843	1.13942	-0.0607814	TRUE
Q13492	Phosphatidylinositol-binding clathrin assembly protein OS=Homo sapiens OX=9606 GN=PICALM PE=1 SV=2	PICALM	1	0.869888	0.969499	0.800592	0.901864	0.734167	0.483169	0.367713	0.246345	0.347329	1	0.882892	0.966238	0.92023	0.942885	0.776078	0.547885	0.445275	0.282334	0.250679	56.2375	53.2063	-0.0592064	0.24563	0.92634	57.3701	54.9186	-0.0633263	0.206419	0.973958	1.13261	-0.0633263	TRUE
Q9P2J5	Leucine--tRNA ligase, cytoplasmic OS=Homo sapiens OX=9606 GN=LARS1 PE=1 SV=2	LARS1	1	0.689676	0.902261	0.600444	0.760127	0.456042	0.303789	0.227492	0.166786	0.231188	1	0.763608	0.936128	0.722206	0.792941	0.47137	0.316713	0.268081	0.181252	0.178401	51.9458	48.6663	-0.0387711	0	0.866177	53.0754	50.6829	-0.0465268	0.0251507	0.923232	1.12964	-0.0465268	TRUE
Q86YT6	E3 ubiquitin-protein ligase MIB1 OS=Homo sapiens OX=9606 GN=MIB1 PE=1 SV=1	MIB1	1	1.01308	0.881363	0.897314	0.844119	0.775067	0.46581	0.324568	0.287563	0.362669	1	1.0698	0.968063	1.02417	0.933183	0.871194	0.566266	0.416252	0.320676	0.343035	55.8916	53.2147	-0.0718794	0.28632	0.95483	57.0191	54.8772	-0.096945	0.328301	0.988347	1.12746	-0.096945	TRUE
Q9BRS2	Serine/threonine-protein kinase RIO1 OS=Homo sapiens OX=9606 GN=RIOK1 PE=1 SV=2	RIOK1	1	0.833846	0.924068	0.784312	0.83572	0.585902	0.407945	0.313782	0.227174	0.31665	1	0.920462	0.954376	0.897829	0.886435	0.651501	0.43336	0.420834	0.255844	0.237486	54.6365	51.2665	-0.0490198	0.18467	0.932634	55.7605	53.1388	-0.0603051	0.203277	0.97857	1.12394	-0.0603051	TRUE
Q5TBB1	Ribonuclease H2 subunit B OS=Homo sapiens OX=9606 GN=RNASEH2B PE=1 SV=1	RNASEH2B	1	0.695521	0.90317	0.636834	0.73388	0.48774	0.298967	0.196114	0.159118	0.212561	1	0.756094	0.91788	0.709662	0.774418	0.506723	0.325197	0.277247	0.158247	0.171517	51.9819	49.0761	-0.041111	0	0.886926	53.1055	50.6694	-0.0443314	0	0.927732	1.1236	-0.0443314	TRUE
Q8TEQ6	Gem-associated protein 5 OS=Homo sapiens OX=9606 GN=GEMIN5 PE=1 SV=3	GEMIN5	1	0.792933	0.934063	0.754625	0.815772	0.606352	0.407945	0.315743	0.249221	0.306789	1	0.929855	1.04197	0.912166	0.887317	0.680962	0.470828	0.398685	0.262815	0.219703	54.8812	51.0517	-0.0415791	0.135372	0.91631	56.0041	53.6569	-0.064696	0.198923	0.986268	1.12288	-0.064696	TRUE
Q13576	Ras GTPase-activating-like protein IQGAP2 OS=Homo sapiens OX=9606 GN=IQGAP2 PE=1 SV=4	IQGAP2	1	0.897164	0.945875	0.960518	0.866167	0.717807	0.471596	0.366732	0.292355	0.29145	1	0.969303	0.996347	0.95428	0.921716	0.756718	0.525263	0.435346	0.293488	0.252974	55.8466	53.3181	-0.0716939	0.266596	0.98196	56.9643	54.4603	-0.0664426	0.233399	0.995538	1.11774	-0.0716939	TRUE
Q9UJX2	Cell division cycle protein 23 homolog OS=Homo sapiens OX=9606 GN=CDC23 PE=1 SV=3	CDC23	1	0.903982	0.993123	0.85422	0.957509	0.689176	0.441699	0.317704	0.23005	0.282684	1	1.05102	1.06934	0.999082	1.02932	0.787862	0.507589	0.398685	0.278151	0.242075	55.2128	53.4748	-0.0927905	0.247791	0.966467	56.3279	54.6237	-0.0986522	0.265136	0.984609	1.11506	-0.0986522	TRUE
P49756	RNA-binding protein 25 OS=Homo sapiens OX=9606 GN=RBM25 PE=1 SV=3	RBM25	1	0.790011	0.990398	0.780481	0.94701	0.656456	0.48992	0.364771	0.299065	0.360477	1	0.874439	1.01003	0.86378	0.91025	0.690221	0.50971	0.462841	0.303248	0.259284	56.0515	52.6087	-0.0584124	0.283413	0.87168	57.1648	53.9768	-0.0500431	0.183159	0.961539	1.11332	-0.0584124	TRUE
P23786	Carnitine O-palmitoyltransferase 2, mitochondrial OS=Homo sapiens OX=9606 GN=CPT2 PE=1 SV=2	CPT2	1	0.893267	0.950418	0.856135	0.858818	0.614532	0.383835	0.312801	0.205128	0.232283	1	0.883832	0.94799	0.898725	0.822929	0.628774	0.458103	0.366607	0.279546	0.19561	54.5794	52.5097	-0.06849	0.180695	0.974793	55.6814	53.0481	-0.0518919	0.130603	0.983679	1.10199	-0.06849	TRUE
P49840	Glycogen synthase kinase-3 alpha OS=Homo sapiens OX=9606 GN=GSK3A PE=1 SV=2	GSK3A	1	1.03549	0.984037	1.05149	0.83467	0.697356	0.494742	0.356927	0.242511	0.237762	1	1.04069	0.961676	0.992809	0.915542	0.765135	0.518194	0.425417	0.281637	0.20823	55.8097	53.7119	-0.0731092	0.214507	0.988817	56.9098	54.7688	-0.0684153	0.195437	0.993029	1.10007	-0.0731092	TRUE
P09525	Annexin A4 OS=Homo sapiens OX=9606 GN=ANXA4 PE=1 SV=4	ANXA4	1	0.706236	0.914073	0.599486	0.787425	0.449907	0.287394	0.209842	0.167745	0.249814	1	0.706314	0.979924	0.706077	0.795587	0.483155	0.328731	0.239822	0.158247	0.188153	51.9691	48.8161	-0.0409765	0.0289545	0.853918	53.0623	50.7978	-0.0468536	0.0119367	0.88794	1.09325	-0.0468536	TRUE
Q13144	Translation initiation factor eIF2B subunit epsilon OS=Homo sapiens OX=9606 GN=EIF2B5 PE=1 SV=3	EIF2B5	1	0.784166	0.973134	0.65886	0.810523	0.547046	0.363582	0.27554	0.258806	0.307885	1	0.726977	0.958938	0.784929	0.814991	0.57322	0.402961	0.339111	0.201468	0.226586	53.751	49.8266	-0.0429628	0.161965	0.881333	54.8363	52.1193	-0.0413403	0	0.904173	1.08521	-0.0429628	TRUE
Q9NP92	Large ribosomal subunit protein mL65 OS=Homo sapiens OX=9606 GN=MRPS30 PE=1 SV=2	MRPS30	1	1.03744	0.914073	1.02181	0.780076	0.721897	0.492813	0.403994	0.281811	0.256388	1	1.10455	0.950727	0.991017	0.832632	0.75756	0.537281	0.449094	0.291397	0.191021	56.2977	53.4884	-0.0588056	0.216311	0.977642	57.381	55.1307	-0.0553216	0.117456	0.979706	1.08334	-0.0588056	TRUE
Q8TD30	Alanine aminotransferase 2 OS=Homo sapiens OX=9606 GN=GPT2 PE=1 SV=1	GPT2	1	0.710133	0.897718	0.603317	0.816822	0.516371	0.317291	0.249064	0.208004	0.302407	1	0.759851	0.989048	0.740127	0.857328	0.516824	0.35913	0.304742	0.186829	0.204788	52.908	48.7973	-0.0362197	0.0477742	0.829637	53.9899	51.5763	-0.0506842	0.0826679	0.901911	1.08194	-0.0506842	TRUE
P68400	Casein kinase II subunit alpha OS=Homo sapiens OX=9606 GN=CSNK2A1 PE=1 SV=1	CSNK2A1	1	0.760787	0.994032	0.767074	0.94281	0.634983	0.40891	0.289268	0.224299	0.273919	1	0.878196	0.999084	0.979369	0.949941	0.751667	0.473656	0.348277	0.222382	0.207656	54.8294	52.8143	-0.0758526	0.215222	0.877469	55.9071	54.3681	-0.090464	0.20373	0.983232	1.07768	-0.090464	TRUE
P0DMV9	Heat shock 70 kDa protein 1B OS=Homo sapiens OX=9606 GN=HSPA1B PE=1 SV=1	HSPA1B	1	0.712081	0.944058	0.629173	0.829421	0.489785	0.320184	0.248084	0.206086	0.259675	1	0.762669	0.992698	0.747295	0.825576	0.531133	0.381045	0.286412	0.205651	0.194463	53.0025	49.6235	-0.040053	0.0464594	0.844195	54.0718	51.622	-0.048676	0.0650526	0.916626	1.06932	-0.048676	TRUE
P35270	Sepiapterin reductase OS=Homo sapiens OX=9606 GN=SPR PE=1 SV=1	SPR	1	0.684806	0.911347	0.636834	0.83992	0.538866	0.323077	0.279462	0.207045	0.281589	1	0.678136	0.977187	0.792993	0.992278	0.614465	0.381045	0.314671	0.187526	0.224292	53.5132	49.6751	-0.0353758	0	0.821535	54.582	53.1257	-0.0962914	0.208563	0.836005	1.06878	-0.0962914	TRUE
Q14139	Ubiquitin conjugation factor E4 A OS=Homo sapiens OX=9606 GN=UBE4A PE=1 SV=2	UBE4A	1	0.921517	0.958596	0.947111	0.858818	0.636005	0.396372	0.315743	0.23676	0.290354	1	0.906374	0.999997	0.87274	0.856446	0.702847	0.445378	0.333001	0.245387	0.209377	54.5451	52.5997	-0.0860561	0.253311	0.988611	55.6123	53.4758	-0.0643216	0.165682	0.982339	1.0672	-0.0860561	TRUE
Q92878	DNA repair protein RAD50 OS=Homo sapiens OX=9606 GN=RAD50 PE=1 SV=1	RAD50	1	0.787088	0.928611	0.748879	0.809473	0.545001	0.378048	0.274559	0.246345	0.290354	1	0.842505	0.974449	0.86378	0.869677	0.643084	0.409323	0.326891	0.220987	0.209951	53.981	50.4932	-0.0453622	0.149938	0.91588	55.0475	52.9658	-0.0655479	0.164581	0.963335	1.06647	-0.0655479	TRUE
P54886	Delta-1-pyrroline-5-carboxylate synthase OS=Homo sapiens OX=9606 GN=ALDH18A1 PE=1 SV=2	ALDH18A1	1	0.666297	0.878637	0.556392	0.740179	0.538866	0.294145	0.268676	0.205128	0.222422	1	0.758912	0.957114	0.732958	0.799997	0.48568	0.312471	0.257389	0.191708	0.177254	52.0785	47.9426	-0.0346045	0	0.845991	53.1428	50.8318	-0.0499474	0.0566757	0.919288	1.06428	-0.0499474	TRUE
Q9NW08	DNA-directed RNA polymerase III subunit RPC2 OS=Homo sapiens OX=9606 GN=POLR3B PE=1 SV=2	POLR3B	1	0.999446	0.98222	1.01893	0.867217	0.75973	0.562251	0.350063	0.301941	0.256388	1	1.0529	1.0146	1.0412	0.983458	0.783653	0.566266	0.486518	0.33183	0.247237	56.642	54.3458	-0.071738	0.236791	0.993678	57.7	55.1828	-0.0696901	0.256245	0.983407	1.05805	-0.071738	TRUE
Q969Z0	FAST kinase domain-containing protein 4 OS=Homo sapiens OX=9606 GN=TBRG4 PE=1 SV=1	TBRG4	1	0.653634	0.895901	0.553519	0.755928	0.447862	0.308611	0.221608	0.181164	0.234475	1	0.644324	0.978099	0.658587	0.857328	0.443593	0.294798	0.213854	0.131059	0.189874	51.5639	47.827	-0.0365289	0	0.83528	52.6213	50.4279	-0.0468949	0	0.819859	1.05736	-0.0468949	TRUE
P16278	Beta-galactosidase OS=Homo sapiens OX=9606 GN=GLB1 PE=1 SV=2	GLB1	1	0.996524	0.972225	0.845601	0.864067	0.644185	0.436877	0.382422	0.26264	0.308981	1	1.07638	1.01368	0.964136	0.91907	0.733149	0.506882	0.391047	0.281637	0.212819	55.3678	52.3901	-0.0613428	0.253871	0.982693	56.424	54.3155	-0.0721689	0.211859	0.99162	1.05623	-0.0721689	TRUE
O94979	Protein transport protein Sec31A OS=Homo sapiens OX=9606 GN=SEC31A PE=1 SV=3	SEC31A	1	0.988731	0.969499	1.00744	0.957509	0.778135	0.506315	0.346141	0.28948	0.282684	1	0.836869	0.991785	0.874532	0.968464	0.759243	0.468707	0.483463	0.290002	0.234044	56.0417	54.2563	-0.0985546	0.27849	0.998624	57.0976	54.524	-0.0609619	0.204942	0.930434	1.05594	-0.0985546	TRUE
Q8IWV8	E3 ubiquitin-protein ligase UBR2 OS=Homo sapiens OX=9606 GN=UBR2 PE=1 SV=1	UBR2	1	0.925413	0.918616	0.92317	0.872467	0.717807	0.50535	0.392227	0.32878	0.311172	1	1.01345	1.02737	0.9498	0.945531	0.776078	0.528091	0.493392	0.315099	0.249532	56.5172	53.2424	-0.0592957	0.273631	0.982431	57.5721	54.876	-0.0625788	0.23305	0.986777	1.05492	-0.0625788	TRUE
Q9H981	Actin-related protein 8 OS=Homo sapiens OX=9606 GN=ACTR8 PE=1 SV=2	ACTR8	1	0.914698	0.980403	0.904017	0.804223	0.695311	0.495706	0.353005	0.301941	0.33966	1	1.03223	1.04835	0.875428	0.967582	0.796279	0.515366	0.462841	0.296974	0.319516	55.9266	52.5012	-0.0573843	0.27343	0.981554	56.9801	54.3522	-0.075394	0.300451	0.971356	1.05348	-0.075394	TRUE
Q9BWS9	Chitinase domain-containing protein 1 OS=Homo sapiens OX=9606 GN=CHID1 PE=1 SV=1	CHID1	1	0.846509	0.93588	0.844643	0.912363	0.538866	0.344294	0.29319	0.18404	0.244336	1	0.912948	1.00273	0.899621	0.880261	0.605206	0.416393	0.33071	0.226564	0.193316	53.8007	52.2543	-0.0931578	0.212856	0.945836	54.8442	52.9221	-0.0727178	0.183589	0.986083	1.04346	-0.0931578	TRUE
O60684	Importin subunit alpha-7 OS=Homo sapiens OX=9606 GN=KPNA6 PE=1 SV=1	KPNA6	1	0.72377	0.918616	0.678971	0.861968	0.512281	0.337543	0.249064	0.207045	0.27611	1	0.731674	1.0073	0.81181	0.889963	0.565645	0.385287	0.326127	0.207742	0.204788	53.5328	50.21	-0.0408907	0.058694	0.847669	54.574	52.3974	-0.0611964	0.146457	0.895477	1.04119	-0.0611964	TRUE
P49770	Translation initiation factor eIF2B subunit beta OS=Homo sapiens OX=9606 GN=EIF2B2 PE=1 SV=3	EIF2B2	1	1.03257	0.970408	1.05149	0.879816	0.916175	0.640368	0.403013	0.291397	0.306789	1	1.11395	1.01186	1.03044	0.951705	0.870352	0.620701	0.521651	0.301854	0.242648	57.573	55.7358	-0.0971207	0.283356	0.980992	58.6074	56.4258	-0.0682957	0.203589	0.978056	1.03444	-0.0971207	TRUE
Q9UM54	Unconventional myosin-VI OS=Homo sapiens OX=9606 GN=MYO6 PE=1 SV=4	MYO6	1	1.01308	0.912256	0.921255	0.815772	0.75155	0.507279	0.34516	0.302899	0.282684	1	1.02941	0.969887	0.896037	0.930537	0.788704	0.550006	0.434582	0.263512	0.212246	56.3611	53.4271	-0.0577827	0.223233	0.982972	57.3948	55.3041	-0.0625384	0.15088	0.989404	1.03369	-0.0625384	TRUE
Q9NQW7	Xaa-Pro aminopeptidase 1 OS=Homo sapiens OX=9606 GN=XPNPEP1 PE=1 SV=3	XPNPEP1	1	0.814364	0.974951	0.647368	0.821022	0.519438	0.402159	0.322607	0.249221	0.275015	1	0.869743	0.968063	0.792097	0.805289	0.603523	0.434774	0.348277	0.240507	0.221424	54.0974	50.2007	-0.0408038	0.125789	0.900313	55.1308	52.2644	-0.0466121	0.0979382	0.972138	1.03341	-0.0466121	TRUE
O75874	Isocitrate dehydrogenase [NADP] cytoplasmic OS=Homo sapiens OX=9606 GN=IDH1 PE=1 SV=2	IDH1	1	0.862095	0.960413	0.722065	0.772726	0.59306	0.389621	0.284365	0.229091	0.248718	1	0.932672	0.989048	0.870052	0.807935	0.6414	0.430532	0.342167	0.233536	0.199626	54.1468	51.0566	-0.0463185	0.117136	0.95407	55.1786	52.855	-0.0579028	0.14285	0.9925	1.03179	-0.0579028	TRUE
Q96I99	Succinate--CoA ligase [GDP-forming] subunit beta, mitochondrial OS=Homo sapiens OX=9606 GN=SUCLG2 PE=1 SV=2	SUCLG2	1	0.721822	0.943149	0.629173	0.849369	0.501033	0.302824	0.244161	0.191708	0.273919	1	0.734491	0.99361	0.749087	0.823811	0.51009	0.366906	0.3246	0.189617	0.200773	53.0122	49.7492	-0.0419055	0.0660574	0.835173	54.0434	51.4824	-0.0462315	0.0489001	0.898917	1.03124	-0.0462315	TRUE
P19525	Interferon-induced, double-stranded RNA-activated protein kinase OS=Homo sapiens OX=9606 GN=EIF2AK2 PE=1 SV=2	EIF2AK2	1	0.932232	0.837749	0.910721	0.751728	0.639073	0.435913	0.367713	0.26935	0.271728	1	0.969303	0.892333	0.923814	0.782356	0.739042	0.470828	0.382646	0.27118	0.192742	55.4073	51.9016	-0.0456864	0.161909	0.974308	56.4382	54.0815	-0.0492702	0.0697271	0.984152	1.03094	-0.0492702	TRUE
Q86WB0	Zinc finger C3HC-type protein 1 OS=Homo sapiens OX=9606 GN=ZC3HC1 PE=1 SV=1	ZC3HC1	1	0.676039	0.905896	0.670352	0.853568	0.498988	0.350081	0.252006	0.201294	0.318842	1	0.752337	0.968063	0.784929	0.860857	0.541234	0.401547	0.310852	0.23493	0.250679	53.4744	49.4707	-0.0363568	0.0434994	0.805984	54.501	51.5798	-0.0499048	0.141461	0.899994	1.02652	-0.0499048	TRUE
O14727	Apoptotic protease-activating factor 1 OS=Homo sapiens OX=9606 GN=APAF1 PE=1 SV=2	APAF1	1	0.954637	1.05218	0.918382	0.874566	0.675883	0.447486	0.298093	0.275101	0.311172	1	0.847201	1.0146	0.865572	0.859975	0.601839	0.453154	0.470479	0.310219	0.275346	55.0474	52.9371	-0.084196	0.271029	0.987736	56.072	52.3313	-0.0501514	0.240366	0.946315	1.02456	-0.084196	TRUE
Q9UJ41	Rab5 GDP/GTP exchange factor OS=Homo sapiens OX=9606 GN=RABGEF1 PE=1 SV=3	RABGEF1	1	0.771502	1.01493	0.706742	0.909213	0.567497	0.417589	0.254948	0.215672	0.288163	1	0.842505	1.00547	0.883493	0.934947	0.61194	0.460931	0.404795	0.321373	0.269036	54.4448	51.7629	-0.0557651	0.169955	0.862689	55.4673	52.7238	-0.0702182	0.284321	0.946074	1.02253	-0.0702182	TRUE
P33993	DNA replication licensing factor MCM7 OS=Homo sapiens OX=9606 GN=MCM7 PE=1 SV=4	MCM7	1	0.625384	0.880454	0.518086	0.756978	0.431502	0.292216	0.232395	0.19075	0.220231	1	0.64902	0.92153	0.649627	0.77089	0.460428	0.302574	0.236003	0.153367	0.177254	51.1088	47.0906	-0.0354327	0	0.812982	52.1313	49.2724	-0.041378	0	0.859812	1.02246	-0.041378	TRUE
Q15386	Ubiquitin-protein ligase E3C OS=Homo sapiens OX=9606 GN=UBE3C PE=1 SV=3	UBE3C	1	0.85138	0.991306	0.753667	0.83677	0.584879	0.418554	0.357907	0.280853	0.253101	1	0.928915	0.995435	0.851235	0.866149	0.648976	0.465172	0.404031	0.296277	0.225439	55.0586	51.6256	-0.0462767	0.16013	0.944702	56.0763	53.1433	-0.0524863	0.175051	0.982525	1.01777	-0.0524863	TRUE
P15880	Small ribosomal subunit protein uS5 OS=Homo sapiens OX=9606 GN=RPS2 PE=1 SV=2	RPS2	1	0.752994	0.950418	0.764201	0.907113	0.577722	0.383835	0.322607	0.255931	0.262962	1	0.765486	0.928829	0.910374	0.850272	0.693588	0.458103	0.340639	0.230747	0.188153	54.8719	51.7858	-0.0484278	0.145811	0.875336	55.8883	53.8165	-0.055454	0.08906	0.932597	1.01648	-0.055454	TRUE
O43681	ATPase GET3 OS=Homo sapiens OX=9606 GN=GET3 PE=1 SV=2	GET3	1	0.730589	0.913165	0.738345	0.845169	0.539889	0.406016	0.270637	0.21663	0.275015	1	0.732613	0.930654	0.788513	0.860857	0.61194	0.414979	0.351332	0.213319	0.229455	54.3454	51.006	-0.0393804	0.0378197	0.877128	55.361	52.6418	-0.0411229	0	0.895577	1.01563	-0.0411229	TRUE
P07339	Cathepsin D OS=Homo sapiens OX=9606 GN=CTSD PE=1 SV=1	CTSD	1	0.650712	0.912256	0.655987	0.815772	0.517393	0.393479	0.289268	0.214713	0.288163	1	0.757033	0.937953	0.779552	0.755896	0.61699	0.402254	0.337584	0.233536	0.186432	53.7476	49.3692	-0.0331219	0	0.819501	54.7592	51.9152	-0.0404542	0	0.937435	1.0116	-0.0404542	TRUE
Q86UV5	Ubiquitin carboxyl-terminal hydrolase 48 OS=Homo sapiens OX=9606 GN=USP48 PE=1 SV=1	USP48	1	0.756891	0.95587	0.717276	0.896614	0.596127	0.354903	0.266715	0.245387	0.29145	1	0.790846	0.981749	0.870948	0.880261	0.635508	0.440429	0.364316	0.246781	0.253547	54.3949	51.3221	-0.0496712	0.156824	0.855618	55.4048	52.8373	-0.0612225	0.202418	0.935945	1.00994	-0.0612225	TRUE
P61019	Ras-related protein Rab-2A OS=Homo sapiens OX=9606 GN=RAB2A PE=1 SV=1	RAB2A	1	0.897164	0.974951	0.893483	0.94176	0.76791	0.527532	0.395169	0.31536	0.310076	1	0.945822	0.989048	0.939047	0.922598	0.815639	0.546472	0.465896	0.32207	0.267315	56.6571	54.0726	-0.0744278	0.289752	0.972881	57.6667	54.9409	-0.0633996	0.242581	0.988508	1.00962	-0.0744278	TRUE
Q9NSE4	Isoleucine--tRNA ligase, mitochondrial OS=Homo sapiens OX=9606 GN=IARS2 PE=1 SV=2	IARS2	1	0.798778	0.97586	0.770905	0.898714	0.63396	0.405052	0.313782	0.232926	0.262962	1	1.01157	1.01733	0.948007	0.91907	0.690221	0.482846	0.394103	0.276757	0.22085	55.0389	52.4238	-0.0566383	0.170735	0.908916	56.0473	53.8328	-0.0714281	0.222459	0.994879	1.0084	-0.0714281	TRUE
Q9BV86	N-terminal Xaa-Pro-Lys N-methyltransferase 1 OS=Homo sapiens OX=9606 GN=NTMT1 PE=1 SV=3	NTMT1	1	1.06569	1.03855	0.926043	0.801073	0.680996	0.435913	0.300054	0.258806	0.321033	1	1.09234	0.927004	0.965032	0.794705	0.691063	0.492036	0.364316	0.268392	0.230602	54.929	52.5481	-0.0745853	0.261752	0.983091	55.9336	53.3807	-0.0593591	0.187397	0.983856	1.00458	-0.0745853	TRUE
Q9UBW7	Zinc finger MYM-type protein 2 OS=Homo sapiens OX=9606 GN=ZMYM2 PE=1 SV=1	ZMYM2	1	0.876707	0.972225	0.826448	0.877716	0.65441	0.430127	0.36183	0.264558	0.328703	1	0.990906	0.961676	0.946215	0.877615	0.670861	0.494864	0.41396	0.303248	0.225439	55.348	52.3342	-0.0613202	0.257827	0.952202	56.3404	53.6247	-0.0592214	0.208096	0.995619	0.992388	-0.0613202	TRUE
Q9NVI1	Fanconi anemia group I protein OS=Homo sapiens OX=9606 GN=FANCI PE=1 SV=4	FANCI	1	0.846509	0.869551	0.713446	0.718131	0.554204	0.368404	0.277501	0.228133	0.233379	1	0.829355	0.946165	0.782241	0.852036	0.575745	0.378925	0.303215	0.206348	0.206509	53.4689	50.0733	-0.0403974	0.0580098	0.968765	54.4561	52.0788	-0.0525205	0.0988407	0.945955	0.987141	-0.0525205	TRUE
Q9Y5N5	Methyltransferase N6AMT1 OS=Homo sapiens OX=9606 GN=N6AMT1 PE=1 SV=4	N6AMT1	1	0.677987	0.959504	0.657902	0.855668	0.498988	0.342365	0.25887	0.221423	0.310076	1	0.737309	0.931566	0.801953	0.889081	0.606048	0.379632	0.258916	0.195194	0.225439	53.5033	49.6203	-0.0391084	0.0897739	0.802062	54.4862	52.4182	-0.0612997	0.131209	0.890975	0.982931	-0.0612997	TRUE
Q9Y3I0	RNA-splicing ligase RtcB homolog OS=Homo sapiens OX=9606 GN=RTCB PE=1 SV=1	RTCB	1	0.73546	0.958596	0.732599	0.788475	0.530686	0.336579	0.272598	0.209921	0.248718	1	0.808692	1.02007	0.81629	0.842334	0.575745	0.399426	0.316199	0.21541	0.216835	53.523	50.4964	-0.0453768	0.0937214	0.898211	54.5056	52.1932	-0.0601662	0.157614	0.944088	0.982551	-0.0601662	TRUE
Q9UBB6	Neurochondrin OS=Homo sapiens OX=9606 GN=NCDN PE=1 SV=1	NCDN	1	0.65753	0.983129	0.578418	0.788475	0.428434	0.264248	0.188269	0.152408	0.23557	1	0.697861	0.984486	0.731166	0.820283	0.434334	0.299039	0.214618	0.137333	0.188726	51.6943	48.9187	-0.0439038	0.0293724	0.813875	52.6755	50.7666	-0.0576762	0.0728051	0.878185	0.981253	-0.0576762	TRUE
P23396	Small ribosomal subunit protein uS3 OS=Homo sapiens OX=9606 GN=RPS3 PE=1 SV=2	RPS3	1	0.700392	0.919525	0.65503	0.802123	0.504101	0.338508	0.252006	0.19746	0.228996	1	0.729795	0.952552	0.782241	0.844098	0.502515	0.385287	0.287939	0.165218	0.188153	53.0724	49.846	-0.0386518	0	0.869284	54.0504	51.874	-0.0480143	0.0198822	0.903378	0.977994	-0.0480143	TRUE
Q8TDP1	Ribonuclease H2 subunit C OS=Homo sapiens OX=9606 GN=RNASEH2C PE=1 SV=1	RNASEH2C	1	0.789036	0.871368	0.709615	0.822071	0.673838	0.384799	0.334374	0.26264	0.31665	1	0.956154	0.99361	0.898725	0.874969	0.673386	0.511124	0.413197	0.241204	0.226586	55.4654	51.1628	-0.0334148	0.0162522	0.885184	56.4386	53.9718	-0.0563723	0.152876	0.992526	0.973218	-0.0563723	TRUE
O95487	Protein transport protein Sec24B OS=Homo sapiens OX=9606 GN=SEC24B PE=1 SV=2	SEC24B	1	1.05497	1.04491	1.00361	0.860918	0.761775	0.486062	0.38046	0.277019	0.342947	1	1.12991	1.02828	1.01969	0.843216	0.813114	0.505468	0.44222	0.265603	0.224292	56.0262	53.6095	-0.0807015	0.298747	0.985435	56.999	54.8144	-0.0676514	0.197191	0.968112	0.972787	-0.0807015	TRUE
O95347	Structural maintenance of chromosomes protein 2 OS=Homo sapiens OX=9606 GN=SMC2 PE=1 SV=2	SMC2	1	0.821182	0.924977	0.735472	0.817872	0.560339	0.379977	0.282404	0.241553	0.295833	1	0.84814	0.979924	0.819874	0.847626	0.613623	0.396598	0.358969	0.243295	0.205362	54.1014	50.6081	-0.0456571	0.155036	0.92513	55.0705	52.5195	-0.0534484	0.133289	0.958994	0.969054	-0.0534484	TRUE
Q9BRX2	Protein pelota homolog OS=Homo sapiens OX=9606 GN=PELO PE=1 SV=2	PELO	1	0.891319	0.882272	0.79293	0.744379	0.557271	0.352974	0.341238	0.222382	0.268441	1	0.815267	0.945252	0.755359	0.783238	0.571537	0.402254	0.359733	0.255146	0.219129	53.8708	50.5054	-0.0468418	0.155123	0.974691	54.8346	51.6119	-0.0399813	0.0383994	0.95328	0.96371	-0.0468418	TRUE
Q96QG7	Myotubularin-related protein 9 OS=Homo sapiens OX=9606 GN=MTMR9 PE=1 SV=1	MTMR9	1	1.01893	0.927703	0.950942	0.874566	0.62169	0.38287	0.376538	0.232926	0.296928	1	0.990906	1.06387	0.932775	0.965818	0.687696	0.448913	0.370426	0.26142	0.228307	54.52	52.4781	-0.0870239	0.272584	0.986228	55.482	53.6696	-0.0891465	0.246005	0.986971	0.961951	-0.0891465	TRUE
Q13451	Peptidyl-prolyl cis-trans isomerase FKBP5 OS=Homo sapiens OX=9606 GN=FKBP5 PE=1 SV=2	FKBP5	1	0.870862	0.974042	0.828363	0.894515	0.725987	0.474489	0.334374	0.278936	0.317746	1	1.02378	0.999084	0.981161	0.902312	0.771869	0.54223	0.399449	0.275363	0.234617	55.9017	53.2017	-0.065947	0.253395	0.946222	56.8636	54.6962	-0.0704871	0.211576	0.998769	0.961938	-0.0704871	TRUE
P10644	cAMP-dependent protein kinase type I-alpha regulatory subunit OS=Homo sapiens OX=9606 GN=PRKAR1A PE=1 SV=1	PRKAR1A	1	0.795855	0.924977	0.835067	0.770626	0.591014	0.389621	0.291229	0.210879	0.231188	1	0.914827	0.972625	0.889765	0.852036	0.643926	0.437601	0.344458	0.197982	0.191595	54.3473	51.6648	-0.0491499	0.102278	0.949884	55.3072	53.3219	-0.0627434	0.131695	0.988587	0.95993	-0.0627434	TRUE
Q96EY1	DnaJ homolog subfamily A member 3, mitochondrial OS=Homo sapiens OX=9606 GN=DNAJA3 PE=1 SV=2	DNAJA3	1	0.668246	0.910439	0.56118	0.794774	0.451952	0.295109	0.245142	0.188833	0.270632	1	0.682833	0.958026	0.708765	0.808817	0.473896	0.312471	0.255861	0.146395	0.181843	52.0109	48.1136	-0.0363547	0.018886	0.814094	52.9692	50.6702	-0.0456691	0	0.873866	0.958361	-0.0456691	TRUE
P43686	26S proteasome regulatory subunit 6B OS=Homo sapiens OX=9606 GN=PSMC4 PE=1 SV=2	PSMC4	1	0.706236	0.974042	0.659818	0.873517	0.511258	0.347187	0.330451	0.231009	0.279397	1	0.81057	1.02007	0.840483	0.902312	0.602681	0.41003	0.379591	0.218199	0.230602	54.1198	50.3269	-0.0382831	0.0670795	0.821966	55.0747	52.7631	-0.0644429	0.190267	0.934154	0.95492	-0.0644429	TRUE
Q96I59	Asparaginyl-tRNA synthetase OS=Homo sapiens OX=9606 GN=NARS2 PE=1 SV=3	NARS2	1	0.712081	0.843201	0.601401	0.789525	0.496943	0.362618	0.253967	0.209921	0.252006	1	0.773	0.904194	0.722206	0.777946	0.5345	0.374683	0.274955	0.196588	0.185285	52.6952	48.543	-0.0343293	0	0.869693	53.6418	50.9315	-0.0418577	0	0.938354	0.94658	-0.0418577	TRUE
P21266	Glutathione S-transferase Mu 3 OS=Homo sapiens OX=9606 GN=GSTM3 PE=1 SV=3	GSTM3	1	0.942947	0.960413	0.887737	0.779026	0.60942	0.418554	0.303976	0.220465	0.247623	1	0.927037	1.01733	0.923814	0.877615	0.663286	0.455275	0.343694	0.23981	0.204788	54.5236	52.1155	-0.0624286	0.188035	0.994119	55.4681	53.4603	-0.0707143	0.186587	0.991939	0.944473	-0.0707143	TRUE
Q9NRW7	Vacuolar protein sorting-associated protein 45 OS=Homo sapiens OX=9606 GN=VPS45 PE=1 SV=1	VPS45	1	0.997498	0.994941	0.967222	0.891365	0.648275	0.483169	0.332413	0.267433	0.280493	1	0.989027	0.976274	0.965032	0.902312	0.715473	0.492036	0.390284	0.263512	0.209951	55.3201	53.1169	-0.0788758	0.259715	0.997951	56.264	54.1445	-0.0691774	0.1957	0.997661	0.943827	-0.0788758	TRUE
Q7Z739	YTH domain-containing family protein 3 OS=Homo sapiens OX=9606 GN=YTHDF3 PE=1 SV=1	YTHDF3	1	0.786114	1.00675	0.766116	0.976407	0.602262	0.35876	0.259851	0.209921	0.255293	1	0.788968	1.05018	0.841379	0.946413	0.6414	0.418514	0.344458	0.19868	0.240927	54.1199	52.8561	-0.115103	0.229434	0.895068	55.0595	53.2461	-0.0811076	0.209793	0.922367	0.939636	-0.115103	TRUE
Q9H223	EH domain-containing protein 4 OS=Homo sapiens OX=9606 GN=EHD4 PE=1 SV=1	EHD4	1	0.913724	0.991306	0.830279	0.815772	0.688154	0.476418	0.371635	0.254014	0.196126	1	1.07074	0.840326	0.956072	0.847626	0.702005	0.547178	0.421598	0.248175	0.19561	56.1262	53.7275	-0.0486995	0.0676051	0.984269	57.0615	54.9646	-0.0509548	0.0549055	0.971654	0.935362	-0.0509548	TRUE
Q9UBU8	Mortality factor 4-like protein 1 OS=Homo sapiens OX=9606 GN=MORF4L1 PE=1 SV=2	MORF4L1	1	0.968274	1.02583	1.00361	0.919712	0.795518	0.587325	0.44812	0.279894	0.312268	1	1.14119	0.959851	0.961448	0.894373	0.809747	0.582526	0.503321	0.31231	0.216261	57.4727	54.885	-0.0704702	0.269451	0.993515	58.4078	56.1242	-0.0550617	0.122706	0.971365	0.935177	-0.0704702	TRUE
P22695	Cytochrome b-c1 complex subunit 2, mitochondrial OS=Homo sapiens OX=9606 GN=UQCRC2 PE=1 SV=3	UQCRC2	1	0.712081	0.945875	0.710573	0.863018	0.564429	0.426269	0.269656	0.213755	0.25858	1	0.914827	0.946165	0.901413	0.830868	0.669178	0.446085	0.352095	0.23981	0.206509	54.6391	51.5495	-0.0388933	0	0.858128	55.5716	53.2591	-0.0582479	0.145265	0.989452	0.932493	-0.0582479	TRUE
Q9UID3	Vacuolar protein sorting-associated protein 51 homolog OS=Homo sapiens OX=9606 GN=VPS51 PE=1 SV=2	VPS51	1	0.956585	1.03038	0.915509	1.0415	0.704514	0.4986	0.341238	0.300982	0.293641	1	1.0529	0.988135	0.926503	0.869677	0.732308	0.471535	0.433055	0.274666	0.226586	55.5766	53.7911	-0.10455	0.298793	0.97753	56.5073	54.0009	-0.0609672	0.194944	0.989134	0.930719	-0.10455	TRUE
Q9BVC4	Target of rapamycin complex subunit LST8 OS=Homo sapiens OX=9606 GN=MLST8 PE=1 SV=1	MLST8	1	1.00139	0.953144	0.878161	0.911313	0.667703	0.446521	0.352024	0.263599	0.264058	1	1.03693	1.00456	0.988329	0.91466	0.741567	0.492036	0.41396	0.258632	0.24609	55.4197	53.1423	-0.073058	0.239689	0.986944	56.3494	54.189	-0.0747862	0.23379	0.994582	0.929681	-0.0747862	TRUE
Q9Y5Q9	General transcription factor 3C polypeptide 3 OS=Homo sapiens OX=9606 GN=GTF3C3 PE=1 SV=1	GTF3C3	1	0.638048	0.912256	0.637792	0.780076	0.498988	0.359725	0.261812	0.219506	0.269536	1	0.733552	1.02281	0.72131	0.889081	0.515982	0.363372	0.278774	0.187526	0.223718	53.0023	48.7454	-0.0338174	0	0.825304	53.9261	51.6107	-0.056093	0.122291	0.868932	0.923727	-0.056093	TRUE
O14531	Dihydropyrimidinase-related protein 4 OS=Homo sapiens OX=9606 GN=DPYSL4 PE=1 SV=2	DPYSL4	1	0.698443	0.966773	0.621512	0.888215	0.524551	0.323077	0.252987	0.202252	0.249814	1	0.801178	0.9708	0.786721	0.837042	0.572378	0.393771	0.302451	0.191011	0.193889	53.578	50.5284	-0.0400793	0.0105633	0.809999	54.4937	52.2498	-0.0516875	0.0722734	0.941949	0.915725	-0.0516875	TRUE
Q9H270	Vacuolar protein sorting-associated protein 11 homolog OS=Homo sapiens OX=9606 GN=VPS11 PE=1 SV=1	VPS11	1	0.998472	0.964048	1.03521	0.887165	0.689176	0.493778	0.377519	0.281811	0.287067	1	1.01533	1.00912	0.995497	0.84939	0.71884	0.511124	0.428472	0.265603	0.201346	55.7858	53.4405	-0.0779372	0.275563	0.993801	56.6963	54.4249	-0.0610817	0.164395	0.993978	0.910476	-0.0779372	TRUE
P49354	Protein farnesyltransferase/geranylgeranyltransferase type-1 subunit alpha OS=Homo sapiens OX=9606 GN=FNTA PE=1 SV=1	FNTA	1	0.755916	0.991306	0.769947	0.94071	0.599195	0.39155	0.287306	0.279894	0.328703	1	0.718524	1.0073	0.799265	0.889963	0.614465	0.430532	0.332238	0.223079	0.244943	54.3278	52.3431	-0.0910657	0.280487	0.859991	55.233	52.6383	-0.0537485	0.142402	0.878057	0.905201	-0.0910657	TRUE
Q06210	Glutamine--fructose-6-phosphate aminotransferase [isomerizing] 1 OS=Homo sapiens OX=9606 GN=GFPT1 PE=1 SV=3	GFPT1	1	0.688702	0.92952	0.616724	0.811572	0.464222	0.275821	0.22455	0.182123	0.265154	1	0.753276	0.964413	0.731166	0.834396	0.501673	0.294798	0.248987	0.133847	0.186432	52.2798	48.9982	-0.0409381	0.0463851	0.83085	53.1837	51.2601	-0.0555537	0.0584667	0.905689	0.90392	-0.0555537	TRUE
P56192	Methionine--tRNA ligase, cytoplasmic OS=Homo sapiens OX=9606 GN=MARS1 PE=1 SV=2	MARS1	1	0.790011	0.918616	0.699081	0.800024	0.514326	0.337543	0.252006	0.199377	0.232283	1	0.803996	0.955289	0.799265	0.82734	0.556385	0.36832	0.288703	0.187526	0.171517	53.2831	50.4004	-0.044766	0.0658066	0.92108	54.1829	52.116	-0.0536515	0.0656765	0.94863	0.899835	-0.0536515	TRUE
Q9HB71	Calcyclin-binding protein OS=Homo sapiens OX=9606 GN=CACYBP PE=1 SV=2	CACYBP	1	0.831898	0.986763	0.757498	1.01525	0.707581	0.479311	0.290248	0.259765	0.353903	1	0.74858	0.999997	0.922918	0.952587	0.75756	0.522435	0.337584	0.185434	0.229455	55.3203	53.609	-0.106591	0.292569	0.879951	56.2197	54.6812	-0.0853892	0.183232	0.924831	0.899329	-0.106591	TRUE
P23469	Receptor-type tyrosine-protein phosphatase epsilon OS=Homo sapiens OX=9606 GN=PTPRE PE=1 SV=1	PTPRE	1	0.540636	0.567889	0.409872	0.436758	0.339475	0.266177	0.22455	0.218548	0.192839	1	0.618964	0.490874	0.450707	0.476294	0.347636	0.262985	0.229893	0.153367	0.152014	45.119	41.2005	-0.0484042	0.19868	0.904123	46.0149	41.9946	-0.0423908	0.117976	0.915847	0.89597	-0.0484042	TRUE
Q15645	Pachytene checkpoint protein 2 homolog OS=Homo sapiens OX=9606 GN=TRIP13 PE=1 SV=2	TRIP13	1	0.743253	0.912256	0.755582	0.823121	0.560339	0.374191	0.27652	0.238677	0.260771	1	0.89886	0.962588	0.841379	0.848508	0.609415	0.436187	0.346749	0.229353	0.226586	54.2621	50.9444	-0.0408724	0.0622355	0.89637	55.1526	52.6203	-0.0559015	0.153776	0.979071	0.890494	-0.0559015	TRUE
P08758	Annexin A5 OS=Homo sapiens OX=9606 GN=ANXA5 PE=1 SV=2	ANXA5	1	0.704288	0.90317	0.656945	0.860918	0.45502	0.29318	0.222589	0.195543	0.264058	1	0.769243	0.985398	0.753567	0.847626	0.502515	0.347112	0.2719	0.167309	0.213393	52.7088	49.5344	-0.0417377	0.0504413	0.829919	53.5986	51.4182	-0.0573626	0.113297	0.911591	0.889786	-0.0573626	TRUE
Q99707	Methionine synthase OS=Homo sapiens OX=9606 GN=MTR PE=1 SV=2	MTR	1	0.797804	0.92952	0.774735	0.890315	0.687131	0.471596	0.323587	0.251138	0.292546	1	0.896042	1.04014	0.870948	0.884671	0.712106	0.503348	0.446039	0.291397	0.228881	56.106	52.8783	-0.0436742	0.10576	0.900412	56.9943	54.2302	-0.0524643	0.156892	0.972224	0.888316	-0.0524643	TRUE
P15882	N-chimaerin OS=Homo sapiens OX=9606 GN=CHN1 PE=1 SV=3	CHN1	1	0.875733	1.02583	0.98829	1.02155	0.644185	0.380942	0.270637	0.235801	0.265154	1	0.933612	0.98996	0.956072	0.927008	0.678437	0.4171	0.309325	0.182646	0.196757	54.206	53.1633	-0.150119	0.261739	0.978925	55.0897	53.692	-0.0923461	0.183138	0.992963	0.883713	-0.150119	TRUE
Q9P2R3	Rabankyrin-5 OS=Homo sapiens OX=9606 GN=ANKFY1 PE=1 SV=2	ANKFY1	1	1.07543	0.964048	0.921255	0.877716	0.729054	0.432055	0.426547	0.288521	0.325416	1	1.03975	1.02189	0.9722	0.902312	0.731466	0.49133	0.462078	0.301156	0.253547	55.8377	53.0984	-0.0727336	0.298413	0.978566	56.7207	54.0298	-0.0653638	0.249836	0.98914	0.882983	-0.0727336	TRUE
P06746	DNA polymerase beta OS=Homo sapiens OX=9606 GN=POLB PE=1 SV=3	POLB	1	0.83482	0.950418	0.688547	0.781125	0.503078	0.333686	0.260831	0.211838	0.301311	1	0.793664	0.912406	0.757151	0.773536	0.509248	0.36832	0.319254	0.219593	0.205936	52.9795	49.7817	-0.0504104	0.174928	0.924443	53.857	50.8911	-0.0419184	0.0349536	0.948083	0.877495	-0.0504104	TRUE
Q8IVB5	LIX1-like protein OS=Homo sapiens OX=9606 GN=LIX1L PE=1 SV=1	LIX1L	1	0.836768	0.983129	0.7077	0.817872	0.592037	0.383835	0.274559	0.239635	0.279397	1	0.851897	1.04744	0.85482	0.890845	0.613623	0.436894	0.334529	0.237718	0.211098	54.2057	51.0274	-0.0485693	0.155926	0.922493	55.0818	52.9544	-0.0679126	0.186726	0.959949	0.876115	-0.0679126	TRUE
O43776	Asparagine--tRNA ligase, cytoplasmic OS=Homo sapiens OX=9606 GN=NARS1 PE=1 SV=1	NARS1	1	0.715978	1.00403	0.715361	0.83362	0.548069	0.406016	0.274559	0.217589	0.254197	1	0.814327	1.01003	0.864676	0.811463	0.632141	0.446085	0.329946	0.181949	0.20192	54.2848	51.2302	-0.0437558	0.0775292	0.867231	55.1608	53.0579	-0.0569143	0.103575	0.958539	0.875971	-0.0569143	TRUE
Q5VIR6	Vacuolar protein sorting-associated protein 53 homolog OS=Homo sapiens OX=9606 GN=VPS53 PE=1 SV=2	VPS53	1	0.862095	0.996758	0.820702	0.807373	0.589992	0.406981	0.281423	0.237718	0.280493	1	0.801178	0.954376	0.805538	0.807053	0.610256	0.414979	0.349804	0.241901	0.231749	54.2871	51.6785	-0.0616455	0.208432	0.963242	55.1628	52.1858	-0.0442006	0.0790338	0.946633	0.875725	-0.0616455	TRUE
P07910	Heterogeneous nuclear ribonucleoproteins C1/C2 OS=Homo sapiens OX=9606 GN=HNRNPC PE=1 SV=4	HNRNPC	1	0.864044	0.991306	0.791973	0.932311	0.676906	0.420482	0.391247	0.284687	0.32432	1	0.832173	0.998172	0.947111	0.912896	0.721365	0.514659	0.400213	0.221685	0.238633	55.5758	52.707	-0.0666557	0.277711	0.922979	56.4504	54.3459	-0.0683178	0.188622	0.963276	0.874639	-0.0683178	TRUE
Q0VDG4	Secernin-3 OS=Homo sapiens OX=9606 GN=SCRN3 PE=1 SV=1	SCRN3	1	0.791959	0.993123	0.793888	0.920762	0.712694	0.475454	0.342218	0.297148	0.337468	1	0.903556	0.965325	0.904998	0.969346	0.790387	0.505468	0.434582	0.271877	0.245516	55.9766	53.0163	-0.063953	0.271303	0.888548	56.8437	54.6867	-0.0746018	0.233072	0.971494	0.867156	-0.0746018	TRUE
Q96GG9	DCN1-like protein 1 OS=Homo sapiens OX=9606 GN=DCUN1D1 PE=1 SV=1	DCUN1D1	1	0.930284	0.974951	0.937535	0.989006	0.820058	0.57961	0.364771	0.255931	0.349521	1	1.00593	1.03467	1.03672	0.97552	0.834157	0.578991	0.455204	0.303248	0.242075	56.7259	54.8519	-0.0985467	0.29373	0.980852	57.5805	55.4783	-0.0781727	0.244454	0.9924	0.854552	-0.0985467	TRUE
O60942	mRNA-capping enzyme OS=Homo sapiens OX=9606 GN=RNGTT PE=1 SV=1	RNGTT	1	0.881578	1.02129	0.888695	0.83677	0.582834	0.366475	0.354966	0.271267	0.282684	1	0.919523	1.05383	0.878117	0.845862	0.625408	0.416393	0.344458	0.236324	0.194463	54.1299	51.8445	-0.0790005	0.270402	0.974822	54.9834	52.876	-0.0669052	0.177132	0.983083	0.853542	-0.0790005	TRUE
Q9H2W6	Large ribosomal subunit protein mL46 OS=Homo sapiens OX=9606 GN=MRPL46 PE=1 SV=1	MRPL46	1	0.994576	0.998575	0.900187	0.855668	0.60533	0.410838	0.308879	0.252096	0.285971	1	0.927037	1.00365	0.843171	0.84939	0.617832	0.439015	0.369662	0.248872	0.222571	54.4587	52.3225	-0.0797501	0.253057	0.994843	55.3112	52.7172	-0.0571467	0.173097	0.983346	0.85242	-0.0797501	TRUE
P53992	Protein transport protein Sec24C OS=Homo sapiens OX=9606 GN=SEC24C PE=1 SV=3	SEC24C	1	0.752994	0.954961	0.705785	0.857768	0.547046	0.330792	0.22357	0.198418	0.246527	1	0.89792	1.00456	0.831523	0.878497	0.583321	0.383166	0.308561	0.194497	0.20192	53.5875	51.0287	-0.0506018	0.0994593	0.877906	54.4391	52.5603	-0.0707914	0.164885	0.972013	0.851589	-0.0707914	TRUE
O75113	NEDD4-binding protein 1 OS=Homo sapiens OX=9606 GN=N4BP1 PE=1 SV=4	N4BP1	1	0.821182	1.44289	0.868584	0.759078	0.591014	0.389621	0.291229	0.248262	0.275015	1	0.761729	0.995435	0.781345	0.979048	0.576587	0.397305	0.325364	0.184737	0.223718	53.8173	51.785	-0.0836153	0.254937	0.816186	54.6644	52.8891	-0.0779513	0.187333	0.882393	0.847055	-0.0836153	TRUE
Q9UIA9	Exportin-7 OS=Homo sapiens OX=9606 GN=XPO7 PE=1 SV=3	XPO7	1	0.717926	0.924068	0.653114	0.864067	0.574654	0.322113	0.274559	0.218548	0.246527	1	0.86035	0.992698	0.87722	0.873205	0.579954	0.422755	0.326891	0.191011	0.20192	53.9106	50.6758	-0.0382938	0	0.841387	54.753	52.7921	-0.0676726	0.159435	0.970186	0.842345	-0.0676726	TRUE
Q9P2R7	Succinate--CoA ligase [ADP-forming] subunit beta, mitochondrial OS=Homo sapiens OX=9606 GN=SUCLA2 PE=1 SV=3	SUCLA2	1	0.687728	0.960413	0.631088	0.826271	0.484673	0.349116	0.22357	0.202252	0.285971	1	0.708192	0.981749	0.747295	0.845862	0.506723	0.364079	0.279538	0.157549	0.191595	53.015	49.4726	-0.0398831	0.0627183	0.82149	53.8563	51.6843	-0.0481838	0.0203168	0.883482	0.841291	-0.0481838	TRUE
O95757	Heat shock 70 kDa protein 4L OS=Homo sapiens OX=9606 GN=HSPA4L PE=1 SV=3	HSPA4L	1	0.970223	0.974951	0.922213	0.860918	0.702469	0.464845	0.352024	0.290438	0.303502	1	0.945822	1.01003	0.901413	0.912014	0.717156	0.505468	0.406323	0.238415	0.231749	55.6437	53.0505	-0.0707998	0.26943	0.994542	56.4844	54.2492	-0.0643718	0.182086	0.988704	0.840748	-0.0707998	TRUE
O75323	Protein NipSnap homolog 2 OS=Homo sapiens OX=9606 GN=NIPSNAP2 PE=1 SV=1	NIPSNAP2	1	0.997498	0.936789	0.862839	0.83467	0.637028	0.416625	0.334374	0.258806	0.28378	1	0.916705	1.02646	0.966824	0.904958	0.706214	0.468	0.345985	0.200074	0.184137	54.9253	52.2381	-0.0631603	0.23099	0.988516	55.7654	54.1613	-0.0784724	0.162843	0.990997	0.84017	-0.0784724	TRUE
P82663	Small ribosomal subunit protein mS25 OS=Homo sapiens OX=9606 GN=MRPS25 PE=1 SV=1	MRPS25	1	0.751046	0.957687	0.72398	0.94386	0.614532	0.369369	0.266715	0.258806	0.317746	1	0.84814	0.976274	0.822562	0.868795	0.604364	0.435481	0.354387	0.246781	0.219129	54.4681	52.1555	-0.0722474	0.238474	0.82982	55.3062	52.676	-0.0531251	0.141219	0.957929	0.838176	-0.0722474	TRUE
P55060	Exportin-2 OS=Homo sapiens OX=9606 GN=CSE1L PE=1 SV=3	CSE1L	1	0.764683	0.954053	0.750794	0.886115	0.561361	0.344294	0.273578	0.211838	0.267345	1	0.896981	0.991785	0.875428	0.874087	0.615307	0.403668	0.336056	0.214016	0.193316	54.0428	51.515	-0.0573352	0.162449	0.884607	54.8782	52.9171	-0.0687598	0.166491	0.98044	0.835389	-0.0687598	TRUE
Q9BYD2	Large ribosomal subunit protein bL9m OS=Homo sapiens OX=9606 GN=MRPL9 PE=1 SV=2	MRPL9	1	0.790985	0.899535	0.739302	0.749628	0.561361	0.39155	0.278481	0.187874	0.284876	1	0.769243	0.892333	0.784929	0.839688	0.579112	0.383873	0.303978	0.218199	0.213966	53.8256	50.3725	-0.0408523	0.0752065	0.933251	54.6556	52.0175	-0.0420119	0	0.920984	0.830009	-0.0420119	TRUE
P11940	Polyadenylate-binding protein 1 OS=Homo sapiens OX=9606 GN=PABPC1 PE=1 SV=2	PABPC1	1	0.722796	0.970408	0.742175	0.892415	0.550114	0.372262	0.264753	0.194584	0.271728	1	0.822781	0.974449	0.853924	0.847626	0.617832	0.414272	0.325364	0.204257	0.197331	54.1396	51.5408	-0.0538717	0.140551	0.857163	54.9688	52.8394	-0.059038	0.124124	0.959073	0.829142	-0.059038	TRUE
O94973	AP-2 complex subunit alpha-2 OS=Homo sapiens OX=9606 GN=AP2A2 PE=1 SV=2	AP2A2	1	0.777347	1.01402	0.738345	0.976407	0.612487	0.396372	0.321626	0.285645	0.305694	1	0.891346	1.01186	0.847651	0.91025	0.653185	0.421342	0.367371	0.238415	0.238059	54.4888	52.6169	-0.0973098	0.28681	0.85465	55.3178	53.0968	-0.0692523	0.209156	0.96643	0.829091	-0.0973098	TRUE
Q07866	Kinesin light chain 1 OS=Homo sapiens OX=9606 GN=KLC1 PE=1 SV=2	KLC1	1	0.830924	0.939515	0.794846	0.865117	0.610442	0.420482	0.298093	0.260723	0.334181	1	0.807753	0.973537	0.832419	0.897902	0.65066	0.454568	0.355151	0.211925	0.227734	54.8339	51.6382	-0.0555707	0.231213	0.922314	55.662	53.3407	-0.0567835	0.134567	0.937941	0.828078	-0.0567835	TRUE
Q04446	1,4-alpha-glucan-branching enzyme OS=Homo sapiens OX=9606 GN=GBE1 PE=1 SV=3	GBE1	1	0.949766	0.968591	0.972968	0.951209	0.62169	0.437842	0.348102	0.254972	0.304598	1	0.916705	0.996347	0.921126	0.845862	0.629616	0.446085	0.390284	0.23005	0.203067	54.6686	52.8787	-0.102736	0.29266	0.989136	55.4954	53.1974	-0.0611687	0.165827	0.988122	0.826811	-0.102736	TRUE
O00571	ATP-dependent RNA helicase DDX3X OS=Homo sapiens OX=9606 GN=DDX3X PE=1 SV=3	DDX3X	1	0.78514	0.948601	0.74026	0.740179	0.566474	0.36744	0.266715	0.203211	0.281589	1	0.834051	0.9708	0.822562	0.805289	0.576587	0.393771	0.314671	0.189617	0.199626	53.6099	50.3409	-0.0454053	0.123707	0.928683	54.4362	52.16	-0.0544524	0.103637	0.96438	0.8263	-0.0544524	TRUE
Q86U86	Protein polybromo-1 OS=Homo sapiens OX=9606 GN=PBRM1 PE=1 SV=1	PBRM1	1	0.852354	0.952235	0.883907	0.870367	0.62169	0.432055	0.299073	0.248262	0.285971	1	0.854715	0.972625	0.922022	0.902312	0.668336	0.441843	0.380355	0.26142	0.222571	54.7844	52.5158	-0.0729864	0.237014	0.962587	55.6093	53.3798	-0.0695403	0.212658	0.968789	0.824906	-0.0729864	TRUE
Q53FT3	Protein Hikeshi OS=Homo sapiens OX=9606 GN=HIKESHI PE=1 SV=2	HIKESHI	1	0.811441	1.09307	0.786227	1.05725	0.686108	0.464845	0.320646	0.208962	0.304598	1	0.886649	1.06295	0.941735	1.02844	0.702847	0.519607	0.355151	0.200074	0.222571	55.248	53.7378	-0.108949	0.262967	0.889558	56.0727	54.5156	-0.0892499	0.202412	0.967281	0.82472	-0.108949	TRUE
Q14152	Eukaryotic translation initiation factor 3 subunit A OS=Homo sapiens OX=9606 GN=EIF3A PE=1 SV=1	EIF3A	1	0.736434	0.943149	0.681844	0.765377	0.500011	0.346223	0.248084	0.196501	0.239953	1	0.744823	0.981749	0.77328	0.795587	0.533659	0.354888	0.294813	0.18892	0.196757	53.0384	49.9227	-0.0419603	0.0491546	0.901047	53.8627	51.4432	-0.049196	0.0661417	0.918471	0.824229	-0.049196	TRUE
P16615	Sarcoplasmic/endoplasmic reticulum calcium ATPase 2 OS=Homo sapiens OX=9606 GN=ATP2A2 PE=1 SV=1	ATP2A2	1	0.762735	0.993123	0.807295	0.905014	0.675883	0.495706	0.408897	0.307692	0.33966	1	0.925158	0.94434	0.994601	0.922598	0.771027	0.522435	0.495683	0.348561	0.255842	56.8733	52.7036	-0.044797	0.223281	0.879363	57.6847	54.6532	-0.0588475	0.24568	0.976366	0.811433	-0.0588475	TRUE
Q13425	Beta-2-syntrophin OS=Homo sapiens OX=9606 GN=SNTB2 PE=1 SV=1	SNTB2	1	1.06082	1.01311	1.06394	0.900814	0.730077	0.488955	0.4138	0.293314	0.301311	1	0.914827	0.936128	0.887077	0.852918	0.834999	0.44255	0.478117	0.301854	0.504227	56.0412	53.6794	-0.0821661	0.298311	0.986035	56.8498	53.1339	-0.0740209	0.394345	0.883883	0.808515	-0.0821661	TRUE
P27448	MAP/microtubule affinity-regulating kinase 3 OS=Homo sapiens OX=9606 GN=MARK3 PE=1 SV=5	MARK3	1	0.840665	0.944966	0.811126	0.796874	0.558294	0.35876	0.270637	0.211838	0.25091	1	0.867864	0.981749	0.913958	0.824694	0.590897	0.409323	0.335293	0.230747	0.223718	53.7997	51.3357	-0.0590372	0.167483	0.958581	54.6047	52.3772	-0.0676048	0.198357	0.979579	0.805066	-0.0676048	TRUE
Q86X55	Histone-arginine methyltransferase CARM1 OS=Homo sapiens OX=9606 GN=CARM1 PE=1 SV=3	CARM1	1	0.802674	0.976768	0.695251	0.956459	0.581812	0.414696	0.228472	0.208004	0.264058	1	0.825598	1.01277	0.907686	0.92348	0.672545	0.455275	0.301687	0.200771	0.20823	54.5148	52.2882	-0.0618704	0.158503	0.863195	55.317	53.7096	-0.0822596	0.180361	0.962606	0.802217	-0.0822596	TRUE
O60506	Heterogeneous nuclear ribonucleoprotein Q OS=Homo sapiens OX=9606 GN=SYNCRIP PE=1 SV=2	SYNCRIP	1	0.7189	0.963139	0.599486	0.919712	0.484673	0.311504	0.210822	0.174455	0.245431	1	0.895103	1.0073	0.86826	0.866149	0.522716	0.376804	0.288703	0.185434	0.195036	53.1074	50.4303	-0.0446507	0.0367325	0.802112	53.9078	52.218	-0.0790932	0.17723	0.977197	0.800382	-0.0790932	TRUE
Q8WTT2	Nucleolar complex protein 3 homolog OS=Homo sapiens OX=9606 GN=NOC3L PE=1 SV=1	NOC3L	1	0.886448	1.03674	0.969137	1.10764	0.805743	0.582503	0.378499	0.246345	0.349521	1	0.842505	0.9708	0.91575	0.961407	0.791229	0.550006	0.450621	0.342287	0.27764	56.6894	54.9606	-0.107385	0.299246	0.955214	57.4884	54.6743	-0.0660175	0.270186	0.952477	0.798946	-0.107385	TRUE
O75083	WD repeat-containing protein 1 OS=Homo sapiens OX=9606 GN=WDR1 PE=1 SV=4	WDR1	1	0.74033	0.942241	0.679928	0.892415	0.502056	0.318255	0.227492	0.194584	0.248718	1	0.788968	1.00365	0.822562	0.891727	0.550493	0.372562	0.279538	0.188223	0.181843	53.3772	50.7228	-0.0485338	0.0871218	0.850487	54.1698	52.4516	-0.0726153	0.14869	0.933811	0.792639	-0.0726153	TRUE
Q6PD62	RNA polymerase-associated protein CTR9 homolog OS=Homo sapiens OX=9606 GN=CTR9 PE=1 SV=1	CTR9	1	0.796829	0.967682	0.768032	0.875616	0.62169	0.431091	0.300054	0.252096	0.340755	1	0.927037	0.999997	0.943527	0.892609	0.656552	0.483553	0.384174	0.253752	0.235191	55.0367	51.6945	-0.0525675	0.22014	0.893817	55.8208	53.498	-0.0675226	0.213732	0.99074	0.784104	-0.0675226	TRUE
Q92621	Nuclear pore complex protein Nup205 OS=Homo sapiens OX=9606 GN=NUP205 PE=1 SV=3	NUP205	1	0.978016	0.964048	0.960518	0.846219	0.659523	0.434949	0.342218	0.253055	0.221327	1	1.04444	1.00547	0.965032	0.859975	0.731466	0.452447	0.387992	0.287911	0.212246	55.2083	53.0939	-0.072076	0.210094	0.998152	55.9859	53.7532	-0.0698922	0.215921	0.992143	0.777509	-0.072076	TRUE
O95232	Luc7-like protein 3 OS=Homo sapiens OX=9606 GN=LUC7L3 PE=1 SV=2	LUC7L3	1	0.722796	1.00766	0.700997	0.998455	0.628848	0.403123	0.283384	0.229091	0.285971	1	0.759851	0.973537	0.86378	0.91466	0.648976	0.44962	0.33071	0.209136	0.216261	54.6436	52.9892	-0.0955721	0.243074	0.807578	55.4134	53.4188	-0.0671297	0.162642	0.920513	0.769864	-0.0955721	TRUE
Q15436	Protein transport protein Sec23A OS=Homo sapiens OX=9606 GN=SEC23A PE=1 SV=2	SEC23A	1	0.797804	1.01947	0.657902	0.888215	0.510236	0.330792	0.219647	0.192667	0.269536	1	0.737309	0.984486	0.77328	0.896138	0.546285	0.3662	0.258916	0.18892	0.191021	53.3468	50.9942	-0.0595226	0.154841	0.866921	54.1149	52.1942	-0.0623579	0.11591	0.893245	0.768165	-0.0623579	TRUE
Q9UBU9	Nuclear RNA export factor 1 OS=Homo sapiens OX=9606 GN=NXF1 PE=1 SV=1	NXF1	1	0.900086	0.940423	0.920297	0.805273	0.636005	0.469667	0.36183	0.270309	0.29912	1	0.926098	0.983573	0.932775	0.802643	0.649818	0.472242	0.44222	0.273969	0.230028	55.4208	52.3012	-0.0574345	0.239847	0.984244	56.18	53.1949	-0.0515242	0.171978	0.98836	0.759255	-0.0574345	TRUE
Q9Y217	Myotubularin-related protein 6 OS=Homo sapiens OX=9606 GN=MTMR6 PE=1 SV=3	MTMR6	1	1.0462	1.06672	1.15396	1.0163	0.791428	0.426269	0.344179	0.248262	0.296928	1	1.05853	1.01551	1.20427	0.90584	0.789545	0.461638	0.40174	0.266997	0.22716	55.2568	54.0446	-0.142542	0.288341	0.971082	56.0129	54.3148	-0.0960655	0.254271	0.950779	0.756152	-0.142542	TRUE
P27708	Multifunctional protein CAD OS=Homo sapiens OX=9606 GN=CAD PE=1 SV=3	CAD	1	0.748123	0.960413	0.646411	0.856718	0.524551	0.332721	0.252987	0.214713	0.266249	1	0.766426	1.00091	0.767008	0.902312	0.522716	0.390236	0.290994	0.191708	0.197905	53.5006	50.2844	-0.0432625	0.0853807	0.854129	54.2562	52.148	-0.0592955	0.120974	0.90193	0.755613	-0.0592955	TRUE
O95433	Activator of 90 kDa heat shock protein ATPase homolog 1 OS=Homo sapiens OX=9606 GN=AHSA1 PE=1 SV=1	AHSA1	1	0.733512	0.941332	0.732599	0.94071	0.630893	0.434949	0.286326	0.253055	0.350616	1	0.933612	0.995435	0.90231	0.967582	0.726416	0.496278	0.388756	0.243992	0.248958	55.4509	51.784	-0.0457618	0.180492	0.809919	56.2061	54.1904	-0.0779557	0.228368	0.982509	0.755205	-0.0779557	TRUE
P23526	Adenosylhomocysteinase OS=Homo sapiens OX=9606 GN=AHCY PE=1 SV=4	AHCY	1	0.720848	0.950418	0.665564	0.965908	0.549091	0.333686	0.246123	0.226216	0.252006	1	0.778636	1.00091	0.838691	0.920834	0.621199	0.41003	0.313907	0.200771	0.203641	54.1607	51.3963	-0.0468427	0.0837207	0.800533	54.9136	53.103	-0.0730613	0.167849	0.92686	0.752933	-0.0730613	TRUE
P10253	Lysosomal alpha-glucosidase OS=Homo sapiens OX=9606 GN=GAA PE=1 SV=4	GAA	1	0.712081	0.96223	0.668437	0.924962	0.545001	0.390586	0.273578	0.208004	0.285971	1	0.772061	1.00365	0.809122	0.916424	0.611098	0.439015	0.337584	0.223776	0.240354	54.478	51.22	-0.0406995	0.0533752	0.809919	55.2277	52.8529	-0.0608483	0.173359	0.908849	0.749686	-0.0608483	TRUE
Q9BUQ8	Probable ATP-dependent RNA helicase DDX23 OS=Homo sapiens OX=9606 GN=DDX23 PE=1 SV=3	DDX23	1	0.807545	0.963139	0.77282	0.827321	0.552159	0.390586	0.282404	0.226216	0.278302	1	0.787089	0.937953	0.839587	0.847626	0.577429	0.413565	0.326891	0.216108	0.217408	54.11	51.2015	-0.0531812	0.173008	0.929583	54.8555	52.3394	-0.0515618	0.10907	0.937485	0.745443	-0.0531812	TRUE
Q14258	E3 ubiquitin/ISG15 ligase TRIM25 OS=Homo sapiens OX=9606 GN=TRIM25 PE=1 SV=2	TRIM25	1	0.862095	0.984037	0.868584	0.895564	0.62578	0.420482	0.315743	0.265516	0.329799	1	0.927037	1.00912	0.884389	0.896138	0.651501	0.453861	0.358969	0.253055	0.253547	54.683	52.4604	-0.0827042	0.280083	0.958399	55.4264	53.1052	-0.0697162	0.226387	0.984921	0.74341	-0.0827042	TRUE
Q16555	Dihydropyrimidinase-related protein 2 OS=Homo sapiens OX=9606 GN=DPYSL2 PE=1 SV=1	DPYSL2	1	0.802674	0.967682	0.794846	0.953309	0.712694	0.497635	0.349082	0.281811	0.303502	1	0.883832	0.999997	0.895141	0.931419	0.69948	0.523142	0.430763	0.276757	0.225439	56.1709	53.5087	-0.0655676	0.246658	0.896427	56.9106	54.4066	-0.0577317	0.170354	0.972822	0.739692	-0.0655676	TRUE
Q9HBK9	Arsenite methyltransferase OS=Homo sapiens OX=9606 GN=AS3MT PE=1 SV=3	AS3MT	1	0.951714	0.914982	0.920297	0.807373	0.722919	0.463881	0.339277	0.251138	0.280493	1	0.975878	1.01368	0.996393	0.850272	0.71884	0.494864	0.433818	0.262118	0.236338	55.7553	53.0983	-0.0602807	0.207602	0.982363	56.4937	54.0229	-0.0631896	0.206277	0.992072	0.738365	-0.0631896	TRUE
Q8NHP8	Putative phospholipase B-like 2 OS=Homo sapiens OX=9606 GN=PLBD2 PE=1 SV=2	PLBD2	1	0.837742	0.946784	0.778566	0.957509	0.715761	0.487027	0.381441	0.300982	0.326511	1	0.916705	1.03741	0.935463	0.980812	0.689379	0.504762	0.534635	0.266997	0.254121	56.5385	53.2534	-0.0563809	0.251749	0.896335	57.2746	54.5141	-0.0597922	0.220053	0.951939	0.736132	-0.0597922	TRUE
P17706	Tyrosine-protein phosphatase non-receptor type 2 OS=Homo sapiens OX=9606 GN=PTPN2 PE=1 SV=2	PTPN2	1	0.775399	1.0122	0.764201	0.903964	0.548069	0.378048	0.25887	0.211838	0.29145	1	0.945822	1.06843	0.950696	0.896138	0.601839	0.417807	0.355151	0.236324	0.219703	53.9881	51.9079	-0.0743171	0.21539	0.889993	54.7216	52.8568	-0.0842116	0.232215	0.986158	0.733478	-0.0842116	TRUE
O15235	Small ribosomal subunit protein uS12m OS=Homo sapiens OX=9606 GN=MRPS12 PE=1 SV=1	MRPS12	1	0.825079	1.00494	0.812083	0.933361	0.637028	0.425304	0.34516	0.256889	0.349521	1	0.781454	1.07755	0.860196	1.05314	0.745775	0.45881	0.390284	0.26142	0.261005	54.9286	52.5962	-0.0815156	0.290098	0.915363	55.659	54.0529	-0.108159	0.279015	0.906446	0.730369	-0.108159	TRUE
Q96SB4	SRSF protein kinase 1 OS=Homo sapiens OX=9606 GN=SRPK1 PE=1 SV=2	SRPK1	1	0.853328	0.979494	0.761328	0.83992	0.588969	0.450379	0.353985	0.253055	0.323224	1	0.901677	0.989048	0.936359	0.926126	0.670861	0.50052	0.367371	0.256541	0.250106	55.1731	51.3854	-0.0468595	0.205868	0.937573	55.9013	53.6799	-0.0723164	0.22829	0.984013	0.72822	-0.0723164	TRUE
Q15003	Condensin complex subunit 2 OS=Homo sapiens OX=9606 GN=NCAPH PE=1 SV=3	NCAPH	1	0.728641	0.944966	0.607147	0.83782	0.533754	0.352009	0.264753	0.229091	0.310076	1	0.866925	0.945252	0.815394	0.83175	0.55386	0.393771	0.30627	0.184737	0.218556	53.5594	49.3925	-0.0372846	0.0835283	0.826567	54.2842	51.9822	-0.0569286	0.128937	0.966898	0.724813	-0.0569286	TRUE
P30153	Serine/threonine-protein phosphatase 2A 65 kDa regulatory subunit A alpha isoform OS=Homo sapiens OX=9606 GN=PPP2R1A PE=1 SV=4	PPP2R1A	1	0.742279	0.961322	0.698124	0.983756	0.61351	0.344294	0.283384	0.220465	0.277206	1	0.820902	1.02828	0.922022	0.983458	0.61699	0.428411	0.333765	0.239113	0.207656	54.1227	52.8047	-0.116788	0.246162	0.817892	54.8465	53.27	-0.0963968	0.232148	0.95072	0.72374	-0.116788	TRUE
Q99719	Septin-5 OS=Homo sapiens OX=9606 GN=SEPTIN5 PE=1 SV=1	SEPTIN5	1	0.803648	1.01584	0.92317	0.990055	0.811878	0.470632	0.374577	0.254014	0.301311	1	0.996541	1.03923	0.951592	0.989632	0.771027	0.516073	0.406323	0.253752	0.226013	55.866	54.3229	-0.114872	0.287877	0.943879	56.5823	54.7506	-0.0832221	0.224855	0.991003	0.716239	-0.114872	TRUE
P37108	Signal recognition particle 14 kDa protein OS=Homo sapiens OX=9606 GN=SRP14 PE=1 SV=2	SRP14	1	0.771502	0.946784	0.748879	0.957509	0.671793	0.45713	0.353985	0.265516	0.335277	1	0.901677	1.04288	0.879013	1.00551	0.717156	0.521728	0.455967	0.276757	0.25871	56.1775	52.6125	-0.0478782	0.197792	0.843621	56.8831	54.4174	-0.0685258	0.241254	0.956054	0.70555	-0.0685258	TRUE
O95749	Geranylgeranyl pyrophosphate synthase OS=Homo sapiens OX=9606 GN=GGPS1 PE=1 SV=1	GGPS1	1	0.830924	0.971317	0.708658	0.897664	0.536821	0.346223	0.27652	0.205128	0.296928	1	0.82372	1.02189	0.810018	0.876733	0.589213	0.380339	0.332238	0.216805	0.224292	53.8507	51.2278	-0.0587909	0.18674	0.892466	54.5553	52.3489	-0.0653017	0.180031	0.94069	0.704555	-0.0653017	TRUE
P23919	Thymidylate kinase OS=Homo sapiens OX=9606 GN=DTYMK PE=1 SV=4	DTYMK	1	0.695521	0.92316	0.69142	0.830471	0.634983	0.341401	0.326529	0.278936	0.29145	1	0.887589	0.981749	0.796577	0.904958	0.6414	0.428411	0.382646	0.246781	0.231749	54.9427	50.6425	-0.0330323	0	0.829114	55.6472	52.9973	-0.0543352	0.15629	0.9532	0.704501	-0.0543352	TRUE
Q9BRC7	1-phosphatidylinositol 4,5-bisphosphate phosphodiesterase delta-4 OS=Homo sapiens OX=9606 GN=PLCD4 PE=1 SV=1	PLCD4	1	1.14654	0.969499	1.18365	0.978507	0.852779	0.631688	0.464789	0.355619	0.282684	1	1.21633	1.07025	1.06808	1.03109	0.824057	0.627064	0.526998	0.361806	0.241501	58.0167	55.6272	-0.0809001	0.29825	0.938532	58.7202	56.2387	-0.0679935	0.242965	0.93001	0.703491	-0.0809001	TRUE
Q9Y676	Small ribosomal subunit protein mS40 OS=Homo sapiens OX=9606 GN=MRPS18B PE=1 SV=1	MRPS18B	1	0.839691	1.04401	0.846559	0.891365	0.622712	0.427233	0.307898	0.226216	0.303502	1	0.881953	0.958026	0.728478	0.867913	0.61194	0.445378	0.334529	0.251661	0.203067	54.7451	52.599	-0.0777366	0.244772	0.946243	55.4476	52.8341	-0.0439493	0.0314771	0.948704	0.702582	-0.0777366	TRUE
Q9UQ80	Proliferation-associated protein 2G4 OS=Homo sapiens OX=9606 GN=PA2G4 PE=1 SV=3	PA2G4	1	0.784166	0.916799	0.653114	0.824171	0.538866	0.388657	0.284365	0.26935	0.317746	1	0.836869	0.984486	0.776864	0.864385	0.579954	0.394478	0.334529	0.223776	0.212246	54.0424	49.5052	-0.0375345	0.130638	0.879998	54.7446	52.2212	-0.0529295	0.123495	0.943691	0.702274	-0.0529295	TRUE
P24928	DNA-directed RNA polymerase II subunit RPB1 OS=Homo sapiens OX=9606 GN=POLR2A PE=1 SV=2	POLR2A	1	0.773451	0.937698	0.749836	0.818922	0.578744	0.375155	0.296132	0.222382	0.25858	1	0.849079	0.992698	0.858404	0.876733	0.643084	0.409323	0.33071	0.207742	0.207083	54.3512	51.2114	-0.0437445	0.0880111	0.914221	55.0522	53.0596	-0.0670901	0.161259	0.964326	0.701017	-0.0670901	TRUE
P78345	Ribonuclease P protein subunit p38 OS=Homo sapiens OX=9606 GN=RPP38 PE=1 SV=2	RPP38	1	0.906905	0.967682	0.87433	0.94491	0.683041	0.497635	0.371635	0.256889	0.269536	1	0.995602	1.10675	0.9498	0.965818	0.795438	0.54223	0.381119	0.280243	0.226586	56.0203	53.6592	-0.0696631	0.232606	0.971987	56.7205	54.8847	-0.0843297	0.230687	0.985589	0.700189	-0.0843297	TRUE
Q53EL6	Programmed cell death protein 4 OS=Homo sapiens OX=9606 GN=PDCD4 PE=1 SV=2	PDCD4	1	0.817286	0.965865	0.771862	0.93966	0.667703	0.438806	0.296132	0.23676	0.295833	1	0.98527	1.00638	0.932775	0.938475	0.740725	0.465172	0.368135	0.26142	0.22716	55.2149	52.9906	-0.0720288	0.225925	0.901091	55.9091	54.0481	-0.0834832	0.229924	0.99462	0.694141	-0.0834832	TRUE
Q9NQH7	Xaa-Pro aminopeptidase 3 OS=Homo sapiens OX=9606 GN=XPNPEP3 PE=1 SV=1	XPNPEP3	1	0.830924	0.944966	0.813041	0.858818	0.647253	0.460988	0.347121	0.288521	0.371434	1	0.783332	1.04106	0.878117	0.912014	0.677595	0.499813	0.411669	0.247478	0.235191	55.7161	51.7215	-0.0498421	0.260809	0.922892	56.4103	53.929	-0.0586263	0.173326	0.928412	0.694127	-0.0586263	TRUE
Q02880	DNA topoisomerase 2-beta OS=Homo sapiens OX=9606 GN=TOP2B PE=1 SV=3	TOP2B	1	0.830924	0.970408	0.813041	0.860918	0.616577	0.470632	0.319665	0.305775	0.305694	1	0.876318	0.963501	0.971304	0.899666	0.745775	0.482846	0.373481	0.247478	0.23347	55.4349	51.9558	-0.0518939	0.229361	0.937721	56.1286	54.1358	-0.0756546	0.212865	0.979846	0.693656	-0.0756546	TRUE
P49821	NADH dehydrogenase [ubiquinone] flavoprotein 1, mitochondrial OS=Homo sapiens OX=9606 GN=NDUFV1 PE=1 SV=4	NDUFV1	1	0.825079	0.854104	0.716319	0.724431	0.502056	0.326935	0.238278	0.176372	0.192839	1	0.777697	0.939778	0.828834	0.774418	0.55386	0.282073	0.268845	0.191011	0.169796	52.7214	50.0993	-0.0435118	0.00963843	0.96349	53.4145	51.4476	-0.0600874	0.103712	0.940212	0.693042	-0.0600874	TRUE
P54803	Galactocerebrosidase OS=Homo sapiens OX=9606 GN=GALC PE=1 SV=3	GALC	1	0.699417	0.981311	0.709615	0.952259	0.60124	0.41566	0.281423	0.219506	0.27611	1	0.809631	1.04014	0.789409	0.921716	0.645609	0.456689	0.368898	0.2663	0.251253	55.0738	52.2142	-0.0473101	0.105614	0.807987	55.7647	53.0363	-0.0572513	0.192335	0.915438	0.690933	-0.0572513	TRUE
Q8N668	COMM domain-containing protein 1 OS=Homo sapiens OX=9606 GN=COMMD1 PE=1 SV=1	COMMD1	1	0.98386	1.02674	0.916467	0.852519	0.729054	0.596005	0.434392	0.258806	0.302407	1	1.03787	1.01642	0.983849	0.864385	0.800488	0.571215	0.497975	0.300459	0.25871	57.3945	54.364	-0.0541998	0.206192	0.988393	58.0775	55.3373	-0.0562302	0.190779	0.989928	0.683053	-0.0562302	TRUE
Q7Z4W1	L-xylulose reductase OS=Homo sapiens OX=9606 GN=DCXR PE=1 SV=2	DCXR	1	0.720848	0.972225	0.716319	0.928111	0.557271	0.314397	0.227492	0.206086	0.267345	1	0.802117	1.00456	0.796577	0.884671	0.543759	0.402961	0.30627	0.214713	0.212819	53.7411	51.8944	-0.0757987	0.186254	0.834566	54.4218	52.183	-0.0614129	0.156577	0.929018	0.680703	-0.0757987	TRUE
Q0VDF9	Heat shock 70 kDa protein 14 OS=Homo sapiens OX=9606 GN=HSPA14 PE=1 SV=1	HSPA14	1	0.862095	0.933154	0.681844	0.797924	0.574654	0.373226	0.269656	0.231009	0.284876	1	0.899799	0.954376	0.832419	0.792941	0.602681	0.401547	0.31238	0.197285	0.216835	53.8589	50.4119	-0.0448439	0.137617	0.930918	54.5389	52.1754	-0.0557204	0.127599	0.983546	0.679952	-0.0557204	TRUE
P08865	Small ribosomal subunit protein uS2 OS=Homo sapiens OX=9606 GN=RPSA PE=1 SV=4	RPSA	1	0.713055	0.977677	0.619597	0.853568	0.507168	0.389621	0.254948	0.228133	0.265154	1	0.728856	0.976274	0.77328	0.822929	0.563961	0.361958	0.317726	0.234233	0.204788	53.768	50.2187	-0.038167	0.0340863	0.827838	54.44	51.7168	-0.0448296	0.0526767	0.899946	0.671926	-0.0448296	TRUE
P61966	AP-1 complex subunit sigma-1A OS=Homo sapiens OX=9606 GN=AP1S1 PE=1 SV=1	AP1S1	1	0.794881	0.993123	0.734514	1.0163	0.693266	0.467738	0.313782	0.247304	0.323224	1	0.881953	1.03923	0.922022	0.916424	0.700322	0.498399	0.354387	0.253055	0.216835	55.3484	53.5533	-0.0974868	0.275586	0.854321	56.0188	54.0055	-0.0723425	0.197801	0.979406	0.670363	-0.0974868	TRUE
P42704	Leucine-rich PPR motif-containing protein, mitochondrial OS=Homo sapiens OX=9606 GN=LRPPRC PE=1 SV=3	LRPPRC	1	0.70234	0.908622	0.597571	0.794774	0.477515	0.316326	0.235336	0.18404	0.247623	1	0.742945	0.949814	0.701597	0.803525	0.475579	0.332266	0.251279	0.173583	0.184137	52.4393	49.0221	-0.0378184	0	0.853047	53.1093	50.7382	-0.0455144	0.00851086	0.907029	0.669934	-0.0455144	TRUE
Q9GZR7	ATP-dependent RNA helicase DDX24 OS=Homo sapiens OX=9606 GN=DDX24 PE=1 SV=1	DDX24	1	0.807545	0.951327	0.918382	0.903964	0.677928	0.471596	0.376538	0.280853	0.310076	1	0.956154	1.01551	1.04747	0.92348	0.744934	0.523142	0.375008	0.269089	0.224292	55.7039	53.0908	-0.0715977	0.276599	0.941022	56.3738	54.4551	-0.0802421	0.224698	0.99268	0.669924	-0.0802421	TRUE
Q9UBQ7	Glyoxylate reductase/hydroxypyruvate reductase OS=Homo sapiens OX=9606 GN=GRHPR PE=1 SV=1	GRHPR	1	0.780269	0.940423	0.669394	0.83467	0.489785	0.281607	0.214744	0.188833	0.25858	1	0.780514	0.999084	0.77328	0.839688	0.499148	0.330145	0.249751	0.156155	0.187579	52.7376	50.1113	-0.051582	0.115624	0.883247	53.407	51.6029	-0.0652585	0.115938	0.927217	0.669357	-0.0652585	TRUE
P22102	Trifunctional purine biosynthetic protein adenosine-3 OS=Homo sapiens OX=9606 GN=GART PE=1 SV=1	GART	1	0.743253	0.927703	0.628215	0.811572	0.436614	0.291252	0.238278	0.21663	0.280493	1	0.68565	0.969887	0.688157	0.83616	0.443593	0.32449	0.248223	0.151972	0.1893	52.2965	48.8494	-0.0441771	0.120489	0.857996	52.9578	50.6459	-0.0455484	0	0.858969	0.661377	-0.0455484	TRUE
P78527	DNA-dependent protein kinase catalytic subunit OS=Homo sapiens OX=9606 GN=PRKDC PE=1 SV=3	PRKDC	1	0.75202	0.961322	0.69142	0.73388	0.485695	0.298002	0.232395	0.183081	0.21037	1	0.780514	1.00456	0.75984	0.770008	0.489889	0.332973	0.251279	0.154064	0.160045	52.4933	49.8687	-0.0480097	0.0724896	0.918699	53.1532	51.2274	-0.0567268	0.0690325	0.940668	0.659893	-0.0567268	TRUE
Q9UG63	ATP-binding cassette sub-family F member 2 OS=Homo sapiens OX=9606 GN=ABCF2 PE=1 SV=2	ABCF2	1	0.869888	0.910439	0.862839	0.813672	0.604307	0.421447	0.320646	0.23005	0.266249	1	0.895103	0.966238	0.908582	0.898784	0.668336	0.45174	0.337584	0.207045	0.212819	54.7996	52	-0.0547981	0.177043	0.97017	55.4587	53.5803	-0.0720839	0.174328	0.982591	0.659044	-0.0720839	TRUE
O43293	Death-associated protein kinase 3 OS=Homo sapiens OX=9606 GN=DAPK3 PE=1 SV=1	DAPK3	1	0.660453	0.97586	0.58991	0.802123	0.476493	0.265213	0.182386	0.160076	0.216944	1	0.775818	0.934304	0.693533	0.767362	0.498306	0.292677	0.232184	0.148487	0.16406	52.0725	49.4396	-0.0431033	0	0.819145	52.7287	50.634	-0.0479199	0	0.931849	0.656152	-0.0479199	TRUE
Q9HCE5	N6-adenosine-methyltransferase non-catalytic subunit OS=Homo sapiens OX=9606 GN=METTL14 PE=1 SV=2	METTL14	1	0.841639	0.963139	0.822617	0.970107	0.614532	0.379977	0.273578	0.218548	0.378008	1	0.854715	1.02189	0.90231	0.954351	0.622882	0.422755	0.332238	0.237718	0.27133	54.0546	52.7271	-0.132594	0.290285	0.917018	54.7097	52.9867	-0.0969066	0.260379	0.962816	0.655104	-0.132594	TRUE
P41252	Isoleucine--tRNA ligase, cytoplasmic OS=Homo sapiens OX=9606 GN=IARS1 PE=1 SV=2	IARS1	1	0.756891	0.908622	0.656945	0.766427	0.448885	0.313433	0.214744	0.173496	0.201604	1	0.726038	0.941603	0.715038	0.807053	0.467162	0.304695	0.249751	0.166612	0.174386	52.3034	49.6394	-0.0439055	0.0186766	0.913589	52.9534	50.7173	-0.0465077	0.00276038	0.900059	0.649947	-0.0465077	TRUE
Q14576	ELAV-like protein 3 OS=Homo sapiens OX=9606 GN=ELAVL3 PE=1 SV=3	ELAVL3	1	0.848458	0.994032	0.759413	0.846219	0.542956	0.338508	0.249064	0.204169	0.245431	1	0.803996	1.01095	0.8593	0.852918	0.591738	0.361251	0.293286	0.188223	0.188726	53.6232	51.5006	-0.0663252	0.172477	0.940598	54.2693	52.5309	-0.0732843	0.155934	0.951788	0.646098	-0.0732843	TRUE
Q9H081	Protein MIS12 homolog OS=Homo sapiens OX=9606 GN=MIS12 PE=1 SV=1	MIS12	1	1.02477	0.941332	1.10033	0.815772	0.881409	0.591183	0.405955	0.300024	0.319937	1	0.910131	0.959851	1.0403	0.896138	0.872035	0.521021	0.529289	0.343681	0.281082	57.4176	55.0462	-0.0782527	0.282641	0.953849	58.0636	55.1271	-0.0646122	0.2762	0.954394	0.64595	-0.0782527	TRUE
Q86TP1	Exopolyphosphatase PRUNE1 OS=Homo sapiens OX=9606 GN=PRUNE1 PE=1 SV=2	PRUNE1	1	0.716952	0.881363	0.636834	0.831521	0.557271	0.421447	0.363791	0.274143	0.321033	1	0.807753	0.985398	0.745503	0.90584	0.578271	0.462345	0.369662	0.235627	0.236912	55.0328	49.4927	-0.0292333	0	0.846151	55.6787	52.7938	-0.0437506	0.0638304	0.909548	0.645832	-0.0437506	TRUE
Q969S3	Cytoplasmic 60S subunit biogenesis factor ZNF622 OS=Homo sapiens OX=9606 GN=ZNF622 PE=1 SV=1	ZNF622	1	1.09588	0.915891	0.980629	0.786375	0.78836	0.647119	0.416741	0.277977	0.305694	1	1.09234	1.00821	1.01521	0.884671	0.80133	0.607269	0.50714	0.347166	0.255268	57.9452	54.8958	-0.0517648	0.186887	0.957911	58.5909	55.7252	-0.0554712	0.200745	0.983181	0.64573	-0.0554712	TRUE
Q1KMD3	Heterogeneous nuclear ribonucleoprotein U-like protein 2 OS=Homo sapiens OX=9606 GN=HNRNPUL2 PE=1 SV=1	HNRNPUL2	1	0.691625	0.964956	0.631088	0.865117	0.516371	0.351045	0.252987	0.207045	0.270632	1	0.68565	0.965325	0.761632	0.949941	0.542076	0.365493	0.290994	0.191708	0.237486	53.6129	50.2264	-0.0386594	0.0238701	0.814241	54.2561	52.2086	-0.0668116	0.165933	0.828845	0.643213	-0.0668116	TRUE
O95602	DNA-directed RNA polymerase I subunit RPA1 OS=Homo sapiens OX=9606 GN=POLR1A PE=1 SV=2	POLR1A	1	0.787088	1.01311	0.893483	0.876666	0.737234	0.500528	0.336335	0.247304	0.302407	1	0.979635	0.974449	0.946215	0.90143	0.76261	0.513245	0.393339	0.314402	0.248385	56.007	53.6468	-0.0706736	0.238478	0.929416	56.6486	54.1897	-0.0687249	0.241202	0.99622	0.641633	-0.0706736	TRUE
Q9HCC0	Methylcrotonoyl-CoA carboxylase beta chain, mitochondrial OS=Homo sapiens OX=9606 GN=MCCC2 PE=1 SV=1	MCCC2	1	0.748123	0.904079	0.708658	0.83887	0.581812	0.439771	0.334374	0.252096	0.253101	1	0.813388	0.929742	0.786721	0.850272	0.616148	0.463758	0.331474	0.283031	0.195036	55.0911	51.3022	-0.0350686	0	0.896736	55.7299	53.0458	-0.0412458	0	0.945364	0.63877	-0.0412458	TRUE
P50213	Isocitrate dehydrogenase [NAD] subunit alpha, mitochondrial OS=Homo sapiens OX=9606 GN=IDH3A PE=1 SV=1	IDH3A	1	0.958533	0.942241	0.884864	0.811572	0.692244	0.467738	0.340257	0.260723	0.302407	1	0.988088	0.983573	0.930983	0.874969	0.693588	0.48426	0.409378	0.279546	0.231176	55.6326	52.671	-0.0578136	0.225157	0.986771	56.2713	53.711	-0.0612928	0.203912	0.99688	0.638685	-0.0612928	TRUE
Q8WTW3	Conserved oligomeric Golgi complex subunit 1 OS=Homo sapiens OX=9606 GN=COG1 PE=1 SV=1	COG1	1	0.889371	0.973134	0.896356	0.853568	0.63396	0.426269	0.408897	0.264558	0.306789	1	1.02566	1.00638	0.956968	0.872323	0.698638	0.476484	0.373481	0.255844	0.211672	55.2912	52.3342	-0.0635071	0.266726	0.97337	55.929	53.8038	-0.0691727	0.195876	0.997944	0.637835	-0.0691727	TRUE
Q8TCG1	Protein CIP2A OS=Homo sapiens OX=9606 GN=CIP2A PE=1 SV=2	CIP2A	1	0.852354	0.932246	0.885822	0.844119	0.702469	0.433984	0.307898	0.214713	0.289258	1	1.07638	0.945252	0.895141	0.76207	0.686854	0.452447	0.40785	0.260723	0.212246	55.2657	53.0039	-0.0682832	0.208874	0.954721	55.902	53.157	-0.0514568	0.141068	0.984621	0.636291	-0.0682832	TRUE
Q14738	Serine/threonine-protein phosphatase 2A 56 kDa regulatory subunit delta isoform OS=Homo sapiens OX=9606 GN=PPP2R5D PE=1 SV=1	PPP2R5D	1	0.889371	0.956779	0.832194	0.789525	0.573632	0.388657	0.316723	0.21663	0.234475	1	0.896981	0.994522	0.848547	0.883789	0.623724	0.405789	0.323072	0.204257	0.201346	54.2578	51.6936	-0.0568369	0.163588	0.981076	54.8936	52.9639	-0.0687124	0.161401	0.975589	0.635842	-0.0687124	TRUE
Q13017	Rho GTPase-activating protein 5 OS=Homo sapiens OX=9606 GN=ARHGAP5 PE=1 SV=2	ARHGAP5	1	0.822156	0.925885	0.80538	0.867217	0.618622	0.377084	0.270637	0.212796	0.231188	1	0.844383	1.0073	0.908582	0.893491	0.626249	0.425583	0.365843	0.229353	0.217982	54.5189	52.3074	-0.0604717	0.145802	0.936629	55.1523	53.0686	-0.0715111	0.20212	0.965307	0.633345	-0.0715111	TRUE
P14866	Heterogeneous nuclear ribonucleoprotein L OS=Homo sapiens OX=9606 GN=HNRNPL PE=1 SV=2	HNRNPL	1	0.691625	0.963139	0.615766	0.770626	0.517393	0.328864	0.22357	0.172538	0.192839	1	0.842505	0.973537	0.748191	0.724143	0.497464	0.380339	0.256625	0.159641	0.152014	52.6435	49.8148	-0.0413857	0	0.866027	53.2748	51.197	-0.0504835	0.0307158	0.97178	0.631316	-0.0504835	TRUE
P40763	Signal transducer and activator of transcription 3 OS=Homo sapiens OX=9606 GN=STAT3 PE=1 SV=2	STAT3	1	0.752994	0.961322	0.771862	0.924962	0.60533	0.397337	0.296132	0.240594	0.284876	1	0.904495	0.985398	0.913062	0.926126	0.656552	0.440429	0.357442	0.242598	0.220276	54.7319	52.2501	-0.0638424	0.208657	0.870747	55.362	53.4034	-0.0772703	0.214714	0.981981	0.630113	-0.0772703	TRUE
P26358	DNA (cytosine-5)-methyltransferase 1 OS=Homo sapiens OX=9606 GN=DNMT1 PE=1 SV=2	DNMT1	1	0.840665	1.00494	0.744091	0.970107	0.727009	0.410838	0.31084	0.239635	0.315555	1	0.940186	1.02098	0.897829	0.936711	0.728941	0.461638	0.326891	0.214016	0.210525	55.0654	53.5232	-0.109488	0.270684	0.892389	55.6954	54.1015	-0.0851418	0.191339	0.987856	0.629963	-0.109488	TRUE
P55769	NHP2-like protein 1 OS=Homo sapiens OX=9606 GN=SNU13 PE=1 SV=3	SNU13	1	0.807545	0.97586	0.763243	0.811572	0.561361	0.380942	0.313782	0.247304	0.36486	1	0.808692	1.02007	0.827042	0.869677	0.603523	0.410737	0.325364	0.212622	0.258136	54.1022	50.5132	-0.0528474	0.246732	0.909706	54.7304	52.414	-0.0654564	0.197128	0.93754	0.628248	-0.0654564	TRUE
P55265	Double-stranded RNA-specific adenosine deaminase OS=Homo sapiens OX=9606 GN=ADAR PE=1 SV=4	ADAR	1	0.846509	1.01584	0.855177	0.94701	0.724964	0.487991	0.376538	0.291397	0.333086	1	0.908252	1.03649	0.913062	0.959643	0.7382	0.50971	0.418543	0.257238	0.236912	55.9761	53.5217	-0.0796312	0.298529	0.942671	56.604	54.4517	-0.0718761	0.216933	0.977879	0.627846	-0.0796312	TRUE
O15164	Transcription intermediary factor 1-alpha OS=Homo sapiens OX=9606 GN=TRIM24 PE=1 SV=3	TRIM24	1	0.892293	0.974042	0.87433	0.889265	0.762797	0.510172	0.384383	0.323029	0.344042	1	0.963668	0.99726	0.913958	0.934947	0.76766	0.513952	0.470479	0.285123	0.255268	56.6288	53.4837	-0.0644069	0.295607	0.963783	57.2481	54.6342	-0.0621306	0.218905	0.985111	0.619251	-0.0644069	TRUE
Q86YR5	G-protein-signaling modulator 1 OS=Homo sapiens OX=9606 GN=GPSM1 PE=1 SV=2	GPSM1	1	0.937103	0.969499	0.716319	0.806323	0.564429	0.374191	0.255928	0.191708	0.288163	1	0.762669	0.984486	0.702493	0.867913	0.545443	0.347819	0.327655	0.231444	0.212819	53.7094	51.0115	-0.0559204	0.171247	0.950933	54.324	51.4755	-0.0443308	0.0607394	0.885225	0.614556	-0.0559204	TRUE
Q02543	Large ribosomal subunit protein eL20 OS=Homo sapiens OX=9606 GN=RPL18A PE=1 SV=2	RPL18A	1	0.697469	0.954961	0.664606	0.846219	0.469335	0.354903	0.247103	0.183081	0.226805	1	0.754215	0.94799	0.884389	0.890845	0.554702	0.332266	0.25357	0.161035	0.159471	53.278	50.4572	-0.0411903	0	0.849959	53.8825	52.6051	-0.089726	0.147546	0.931105	0.604578	-0.089726	TRUE
Q15013	MAD2L1-binding protein OS=Homo sapiens OX=9606 GN=MAD2L1BP PE=1 SV=1	MAD2L1BP	1	0.890345	1.00403	0.863796	0.908163	0.686108	0.475454	0.372616	0.293314	0.33199	1	0.980574	1.10584	0.969512	0.97993	0.714631	0.511124	0.429236	0.292791	0.259284	55.7853	52.9854	-0.0699004	0.289591	0.965934	56.3867	54.106	-0.0788478	0.271961	0.978097	0.601465	-0.0788478	TRUE
Q9BVP2	Guanine nucleotide-binding protein-like 3 OS=Homo sapiens OX=9606 GN=GNL3 PE=1 SV=2	GNL3	1	0.986783	0.980403	0.913594	0.892415	0.668726	0.483169	0.350063	0.288521	0.271728	1	0.900738	1.00456	0.986537	0.891727	0.740725	0.476484	0.409378	0.283728	0.242648	55.6556	53.1804	-0.0704164	0.251915	0.995967	56.2525	53.9525	-0.0723402	0.240125	0.984268	0.596891	-0.0723402	TRUE
O43395	U4/U6 small nuclear ribonucleoprotein Prp3 OS=Homo sapiens OX=9606 GN=PRPF3 PE=1 SV=2	PRPF3	1	0.787088	0.93588	0.755582	0.785325	0.530686	0.394443	0.312801	0.259765	0.314459	1	0.728856	0.941603	0.758048	0.803525	0.493255	0.42629	0.375008	0.243295	0.223718	54.0986	50.0658	-0.0433562	0.180548	0.922419	54.6942	51.2207	-0.036717	0	0.902202	0.595529	-0.0433562	TRUE
O43414	ERI1 exoribonuclease 3 OS=Homo sapiens OX=9606 GN=ERI3 PE=1 SV=2	ERI3	1	0.908853	1.02311	0.852304	0.816822	0.644185	0.470632	0.366732	0.274143	0.294737	1	0.92328	1.03923	0.928295	0.885553	0.70453	0.477191	0.398685	0.26142	0.231176	55.5249	52.3313	-0.055764	0.234284	0.979909	56.1189	53.7946	-0.0665741	0.208427	0.987306	0.593983	-0.0665741	TRUE
Q15437	Protein transport protein Sec23B OS=Homo sapiens OX=9606 GN=SEC23B PE=1 SV=2	SEC23B	1	0.800726	0.963139	0.75654	0.930211	0.608397	0.411803	0.292209	0.202252	0.265154	1	0.893224	1.0146	0.873636	0.933183	0.648976	0.457396	0.332238	0.209136	0.197905	54.8363	52.5145	-0.0614151	0.16933	0.897052	55.4289	53.6405	-0.0739277	0.169985	0.97445	0.592671	-0.0739277	TRUE
P07814	Bifunctional glutamate/proline--tRNA ligase OS=Homo sapiens OX=9606 GN=EPRS1 PE=1 SV=5	EPRS1	1	0.78514	0.93588	0.72398	0.801073	0.515348	0.340436	0.244161	0.200335	0.231188	1	0.761729	0.949814	0.760736	0.812345	0.535342	0.364786	0.278774	0.177069	0.188153	53.332	50.6202	-0.0481561	0.0897414	0.922754	53.9238	51.6611	-0.047129	0.0200514	0.926025	0.59176	-0.0481561	TRUE
Q68EM7	Rho GTPase-activating protein 17 OS=Homo sapiens OX=9606 GN=ARHGAP17 PE=1 SV=1	ARHGAP17	1	0.881578	0.956779	0.839855	0.891365	0.647253	0.371298	0.31084	0.241553	0.295833	1	0.735431	0.977187	0.796577	0.891727	0.583321	0.414979	0.341403	0.209834	0.208804	54.5638	52.5608	-0.08284	0.247791	0.956467	55.1513	52.7423	-0.0488895	0.0669635	0.894177	0.587528	-0.08284	TRUE
Q9Y2L1	Exosome complex exonuclease RRP44 OS=Homo sapiens OX=9606 GN=DIS3 PE=1 SV=2	DIS3	1	0.737408	0.933154	0.697166	0.884016	0.501033	0.37612	0.277501	0.200335	0.270632	1	0.795542	1.00821	0.787617	0.884671	0.577429	0.387408	0.30627	0.195194	0.195036	53.9645	50.7683	-0.0420297	0.0657218	0.855717	54.5477	52.4931	-0.0607928	0.125615	0.927688	0.583167	-0.0607928	TRUE
O14656	Torsin-1A OS=Homo sapiens OX=9606 GN=TOR1A PE=1 SV=1	TOR1A	1	0.713055	0.979494	0.623427	0.882966	0.472403	0.321148	0.248084	0.217589	0.295833	1	0.695043	0.91788	0.75984	0.852036	0.513457	0.337215	0.271136	0.167309	0.240354	53.1517	49.7141	-0.0440251	0.121358	0.803072	53.7337	51.1022	-0.0443343	0.0297727	0.862399	0.582059	-0.0443343	TRUE
O95352	Ubiquitin-like modifier-activating enzyme ATG7 OS=Homo sapiens OX=9606 GN=ATG7 PE=1 SV=1	ATG7	1	0.93418	0.961322	0.916467	0.851469	0.693266	0.437842	0.338296	0.229091	0.275015	1	0.93549	1.01642	0.910374	0.874087	0.712106	0.459517	0.369662	0.227262	0.192742	55.3453	53.1181	-0.0713821	0.222821	0.987859	55.9272	53.9743	-0.0667926	0.155325	0.990555	0.581955	-0.0713821	TRUE
Q08752	Peptidyl-prolyl cis-trans isomerase D OS=Homo sapiens OX=9606 GN=PPID PE=1 SV=3	PPID	1	0.782218	0.980403	0.685674	0.844119	0.566474	0.41566	0.264753	0.231967	0.29912	1	0.887589	0.979011	0.85482	0.84057	0.603523	0.412151	0.355914	0.216108	0.223145	54.3396	50.8461	-0.0439875	0.132786	0.880671	54.9213	52.5169	-0.0592812	0.164416	0.977313	0.581763	-0.0592812	TRUE
P61106	Ras-related protein Rab-14 OS=Homo sapiens OX=9606 GN=RAB14 PE=1 SV=4	RAB14	1	0.716952	0.950418	0.790058	0.915513	0.572609	0.344294	0.323587	0.279894	0.330894	1	0.887589	1.01277	0.884389	0.820283	0.57322	0.394478	0.361261	0.240507	0.20192	53.9657	51.9325	-0.0910136	0.287353	0.834546	54.545	52.2167	-0.0642133	0.189816	0.979511	0.579246	-0.0910136	TRUE
Q9P2K3	REST corepressor 3 OS=Homo sapiens OX=9606 GN=RCOR3 PE=1 SV=2	RCOR3	1	1.02477	0.952235	0.994994	0.844119	0.826193	0.58829	0.467731	0.360412	0.321033	1	1.03223	0.968063	1.0179	0.882907	0.851834	0.58394	0.514777	0.386902	0.25871	58.2658	54.6891	-0.0554467	0.277215	0.986231	58.8431	55.7582	-0.0548374	0.221339	0.981932	0.577299	-0.0554467	TRUE
Q9NTJ3	Structural maintenance of chromosomes protein 4 OS=Homo sapiens OX=9606 GN=SMC4 PE=1 SV=2	SMC4	1	0.764683	0.937698	0.698124	0.822071	0.568519	0.38287	0.302015	0.246345	0.29912	1	0.86035	0.992698	0.831523	0.845862	0.620357	0.403668	0.338348	0.237021	0.212246	54.3758	50.3997	-0.0389666	0.102514	0.888356	54.9512	52.5506	-0.0583525	0.156459	0.966307	0.575385	-0.0583525	TRUE
P04066	Tissue alpha-L-fucosidase OS=Homo sapiens OX=9606 GN=FUCA1 PE=1 SV=4	FUCA1	1	0.974119	0.992215	0.959561	1.02575	0.844599	0.619151	0.442236	0.256889	0.271728	1	0.943943	1.02463	0.962344	0.97111	0.832474	0.617166	0.479644	0.280243	0.213393	57.6325	55.7631	-0.0860498	0.244846	0.991132	58.2035	56.2717	-0.0683933	0.166622	0.992072	0.571062	-0.0860498	TRUE
Q9NTK5	Obg-like ATPase 1 OS=Homo sapiens OX=9606 GN=OLA1 PE=1 SV=2	OLA1	1	0.809493	0.957687	0.7077	0.754878	0.507168	0.359725	0.257889	0.205128	0.24324	1	0.855654	1.00365	0.810914	0.753249	0.540393	0.372562	0.27801	0.204257	0.176106	53.1622	50.1884	-0.0476359	0.115602	0.940116	53.732	51.5463	-0.0578365	0.118523	0.974926	0.569831	-0.0578365	TRUE
P47897	Glutamine--tRNA ligase OS=Homo sapiens OX=9606 GN=QARS1 PE=1 SV=1	QARS1	1	0.714029	0.914982	0.64258	0.804223	0.504101	0.307647	0.251025	0.201294	0.24324	1	0.717585	0.957114	0.769696	0.814109	0.50504	0.334387	0.252806	0.160338	0.17037	52.9217	49.6472	-0.038774	0.00735849	0.86589	53.4902	51.4773	-0.0502982	0.0204848	0.904991	0.56851	-0.0502982	TRUE
Q9BZJ0	Crooked neck-like protein 1 OS=Homo sapiens OX=9606 GN=CRNKL1 PE=1 SV=4	CRNKL1	1	0.708185	0.972225	0.705785	0.867217	0.568519	0.392515	0.280442	0.194584	0.249814	1	0.900738	0.99726	0.848547	0.864385	0.643926	0.400133	0.340639	0.217502	0.197905	54.4825	51.6689	-0.0413755	0.0105665	0.854188	55.0502	52.9836	-0.0644668	0.155088	0.977225	0.567726	-0.0644668	TRUE
Q86TI2	Dipeptidyl peptidase 9 OS=Homo sapiens OX=9606 GN=DPP9 PE=1 SV=3	DPP9	1	0.978016	0.985854	0.873373	0.824171	0.682018	0.472561	0.381441	0.279894	0.288163	1	0.959911	1.01733	0.948007	0.900548	0.723049	0.499106	0.417779	0.262815	0.248385	55.8876	52.7605	-0.0560439	0.230029	0.993235	56.4498	54.0608	-0.0671096	0.221389	0.993968	0.56221	-0.0671096	TRUE
Q8N8A2	Serine/threonine-protein phosphatase 6 regulatory ankyrin repeat subunit B OS=Homo sapiens OX=9606 GN=ANKRD44 PE=1 SV=3	ANKRD44	1	0.982886	1.08944	0.982544	0.928111	0.79245	0.561286	0.403013	0.334531	0.300215	1	0.98527	1.02828	0.979369	0.978166	0.748301	0.55142	0.483463	0.318584	0.243222	56.969	54.4677	-0.077846	0.297016	0.989557	57.5293	54.9339	-0.0652352	0.238344	0.986563	0.560313	-0.077846	TRUE
Q96AX1	Vacuolar protein sorting-associated protein 33A OS=Homo sapiens OX=9606 GN=VPS33A PE=1 SV=1	VPS33A	1	0.861121	0.948601	0.773778	0.893465	0.556249	0.362618	0.263773	0.228133	0.305694	1	0.894163	0.992698	0.910374	0.867031	0.578271	0.400133	0.332238	0.193103	0.208804	53.9529	51.7222	-0.0721712	0.225454	0.926312	54.5122	52.6498	-0.0751203	0.18665	0.98192	0.559347	-0.0751203	TRUE
P49189	4-trimethylaminobutyraldehyde dehydrogenase OS=Homo sapiens OX=9606 GN=ALDH9A1 PE=1 SV=3	ALDH9A1	1	0.959507	1.00312	0.866669	0.875616	0.692244	0.440735	0.297112	0.240594	0.29145	1	0.990906	0.990873	0.91127	0.865267	0.669178	0.473656	0.352859	0.247478	0.198478	55.1819	53.088	-0.0773556	0.235686	0.982365	55.7402	53.6008	-0.064266	0.166005	0.998088	0.558314	-0.0773556	TRUE
Q13330	Metastasis-associated protein MTA1 OS=Homo sapiens OX=9606 GN=MTA1 PE=1 SV=2	MTA1	1	0.794881	0.932246	0.688547	0.83572	0.537844	0.388657	0.31084	0.200335	0.265154	1	0.818084	0.989048	0.791201	0.829986	0.572378	0.38458	0.371953	0.204257	0.213966	54.1767	50.8574	-0.0407978	0.0605881	0.906036	54.7308	52.099	-0.0498789	0.105587	0.94258	0.554158	-0.0498789	TRUE
Q9HBM1	Kinetochore protein Spc25 OS=Homo sapiens OX=9606 GN=SPC25 PE=1 SV=1	SPC25	1	0.802674	0.987672	0.783354	0.930211	0.667703	0.420482	0.326529	0.231009	0.282684	1	0.875378	1.01095	0.905894	0.912896	0.689379	0.464465	0.360497	0.232839	0.209951	55.2337	52.9541	-0.0694892	0.2188	0.904811	55.7801	53.8156	-0.0715274	0.185253	0.976804	0.546446	-0.0715274	TRUE
P22392	Nucleoside diphosphate kinase B OS=Homo sapiens OX=9606 GN=NME2 PE=1 SV=1	NME2	1	0.844561	0.964048	0.79293	0.981656	0.782225	0.607578	0.473614	0.314402	0.315555	1	1.03505	1.03102	0.96324	0.99757	0.935165	0.587475	0.562895	0.391782	0.236912	58.719	55.3508	-0.0461922	0.164602	0.903024	59.2639	56.7082	-0.0642644	0.229773	0.965082	0.544908	-0.0642644	TRUE
Q8TCS8	Polyribonucleotide nucleotidyltransferase 1, mitochondrial OS=Homo sapiens OX=9606 GN=PNPT1 PE=1 SV=2	PNPT1	1	0.729615	0.950418	0.697166	0.917612	0.541934	0.361653	0.29417	0.198418	0.281589	1	0.789907	1.0073	0.803745	0.908486	0.608573	0.411444	0.302451	0.201468	0.201346	54.3186	51.2126	-0.044123	0.0893753	0.833613	54.8617	52.9127	-0.06553	0.144075	0.925416	0.543096	-0.06553	TRUE
P50613	Cyclin-dependent kinase 7 OS=Homo sapiens OX=9606 GN=CDK7 PE=1 SV=1	CDK7	1	0.752994	0.959504	0.75654	0.94281	0.685086	0.404087	0.330451	0.23676	0.304598	1	0.817145	0.975362	0.865572	0.935829	0.643084	0.468	0.373481	0.23005	0.206509	55.2894	52.8691	-0.0678066	0.227948	0.849191	55.8318	53.6722	-0.0624269	0.15629	0.943495	0.542447	-0.0678066	TRUE
Q9NRX1	RNA-binding protein PNO1 OS=Homo sapiens OX=9606 GN=PNO1 PE=1 SV=1	PNO1	1	1.04328	0.882272	1.05628	0.894515	0.774045	0.633617	0.458906	0.329738	0.334181	1	1.06041	1.00365	1.00267	0.902312	0.798805	0.560611	0.552966	0.342287	0.258136	58.1033	54.8191	-0.0607387	0.287664	0.967948	58.6445	55.6409	-0.0536054	0.200664	0.979724	0.541209	-0.0607387	TRUE
P17844	Probable ATP-dependent RNA helicase DDX5 OS=Homo sapiens OX=9606 GN=DDX5 PE=1 SV=1	DDX5	1	0.739356	0.990398	0.650241	0.808423	0.511258	0.321148	0.222589	0.212796	0.261867	1	0.809631	0.96715	0.746399	0.83175	0.489047	0.352768	0.268845	0.175675	0.184137	52.9906	49.979	-0.0470199	0.111577	0.864414	53.5247	51.3587	-0.0542515	0.0829092	0.936247	0.534118	-0.0542515	TRUE
Q9NSC5	Homer protein homolog 3 OS=Homo sapiens OX=9606 GN=HOMER3 PE=1 SV=2	HOMER3	1	0.726693	0.833206	0.584164	0.851469	0.45502	0.320184	0.246123	0.231967	0.340755	1	0.67344	0.973537	0.663068	0.833514	0.447802	0.351354	0.239058	0.179857	0.21454	52.5023	47.5853	-0.0351567	0.104347	0.80093	53.0358	50.2943	-0.0418657	0	0.839981	0.533551	-0.0418657	TRUE
Q9BSJ2	Gamma-tubulin complex component 2 OS=Homo sapiens OX=9606 GN=TUBGCP2 PE=1 SV=2	TUBGCP2	1	0.736434	0.973134	0.619597	0.853568	0.551136	0.347187	0.250045	0.199377	0.28378	1	0.765486	0.990873	0.775968	0.878497	0.550493	0.371148	0.286412	0.200771	0.224292	53.642	50.2846	-0.0411202	0.0675621	0.833643	54.1743	51.9451	-0.0603363	0.146306	0.906894	0.532332	-0.0603363	TRUE
Q9P258	Protein RCC2 OS=Homo sapiens OX=9606 GN=RCC2 PE=1 SV=2	RCC2	1	0.736434	0.963139	0.679928	0.892415	0.538866	0.385764	0.299073	0.208962	0.255293	1	0.859411	1.02098	0.864676	0.882907	0.611098	0.425583	0.31849	0.22029	0.188153	54.4286	51.3488	-0.0407887	0.033099	0.852478	54.9552	53.0216	-0.0685129	0.160911	0.968955	0.526631	-0.0685129	TRUE
P11586	C-1-tetrahydrofolate synthase, cytoplasmic OS=Homo sapiens OX=9606 GN=MTHFD1 PE=1 SV=4	MTHFD1	1	0.680909	0.885906	0.568841	0.760127	0.496943	0.292216	0.240239	0.191708	0.234475	1	0.708192	0.915143	0.66934	0.790295	0.478946	0.308937	0.222255	0.14291	0.177827	51.9746	48.2317	-0.0363513	0	0.851116	52.4984	50.0442	-0.0444289	0	0.890696	0.523788	-0.0444289	TRUE
Q00534	Cyclin-dependent kinase 6 OS=Homo sapiens OX=9606 GN=CDK6 PE=1 SV=1	CDK6	1	0.672142	0.919525	0.591825	0.794774	0.440705	0.342365	0.237297	0.183081	0.257484	1	0.730734	0.989048	0.680988	0.829104	0.448644	0.31742	0.242113	0.163824	0.20823	52.3353	48.6901	-0.036689	0	0.831113	52.8591	50.4906	-0.0506509	0.0712089	0.877699	0.523745	-0.0506509	TRUE
P14550	Aldo-keto reductase family 1 member A1 OS=Homo sapiens OX=9606 GN=AKR1A1 PE=1 SV=3	AKR1A1	1	0.95074	1.00857	0.866669	0.886115	0.657478	0.43302	0.323587	0.242511	0.264058	1	0.970242	1.02737	0.984745	0.886435	0.668336	0.455275	0.391047	0.266997	0.215687	55.1062	52.9555	-0.0741568	0.226995	0.985518	55.6296	53.4745	-0.073658	0.22575	0.993348	0.523441	-0.0741568	TRUE
P26440	Isovaleryl-CoA dehydrogenase, mitochondrial OS=Homo sapiens OX=9606 GN=IVD PE=1 SV=2	IVD	1	0.779295	0.944058	0.695251	0.903964	0.587947	0.38287	0.29319	0.268392	0.278302	1	0.806813	0.977187	0.809122	0.906722	0.608573	0.44962	0.331474	0.202862	0.205936	54.8233	51.3076	-0.0421181	0.109126	0.864249	55.342	53.1621	-0.0559526	0.106831	0.933494	0.518689	-0.0559526	TRUE
O75390	Citrate synthase, mitochondrial OS=Homo sapiens OX=9606 GN=CS PE=1 SV=2	CS	1	0.844561	0.922251	0.682801	0.814722	0.548069	0.384799	0.267695	0.214713	0.252006	1	0.825598	0.960763	0.838691	0.826458	0.54881	0.398719	0.314671	0.202862	0.197331	53.8672	50.7195	-0.0436078	0.0844079	0.930932	54.3839	52.1039	-0.0565499	0.122901	0.959825	0.516667	-0.0565499	TRUE
Q7KZF4	Staphylococcal nuclease domain-containing protein 1 OS=Homo sapiens OX=9606 GN=SND1 PE=1 SV=1	SND1	1	0.626359	0.904987	0.49223	0.717082	0.388556	0.24496	0.174541	0.154325	0.211465	1	0.607693	0.927917	0.595865	0.725025	0.376255	0.248846	0.193996	0.116419	0.153161	50.2156	46.96	-0.0395921	0	0.818706	50.7242	48.1091	-0.0438303	0	0.841582	0.508575	-0.0438303	TRUE
P46940	Ras GTPase-activating-like protein IQGAP1 OS=Homo sapiens OX=9606 GN=IQGAP1 PE=1 SV=1	IQGAP1	1	0.773451	0.96223	0.730684	0.879816	0.577722	0.393479	0.287306	0.232926	0.290354	1	0.825598	0.980836	0.808226	0.84057	0.600997	0.414272	0.344458	0.227262	0.199626	54.5576	51.3803	-0.0479157	0.149311	0.882231	55.0641	52.5865	-0.0505642	0.0942697	0.95363	0.506539	-0.0505642	TRUE
O60524	Ribosome quality control complex subunit NEMF OS=Homo sapiens OX=9606 GN=NEMF PE=1 SV=4	NEMF	1	0.894241	0.945875	0.850389	0.805273	0.59306	0.436877	0.325549	0.275101	0.311172	1	0.892285	0.963501	0.894245	0.829104	0.607731	0.453154	0.349804	0.255146	0.215687	54.7481	51.505	-0.0562518	0.242222	0.977342	55.2538	52.7008	-0.0572609	0.168553	0.985873	0.505614	-0.0572609	TRUE
Q14249	Endonuclease G, mitochondrial OS=Homo sapiens OX=9606 GN=ENDOG PE=1 SV=4	ENDOG	1	0.710133	0.940423	0.656945	0.779026	0.441727	0.299931	0.210822	0.163911	0.227901	1	0.783332	0.936128	0.734751	0.782356	0.462953	0.296919	0.242113	0.154761	0.178975	52.2349	49.5035	-0.0448406	0.0414708	0.87669	52.7403	50.6182	-0.0527166	0.0582404	0.934877	0.505387	-0.0527166	TRUE
Q9Y530	ADP-ribose glycohydrolase OARD1 OS=Homo sapiens OX=9606 GN=OARD1 PE=1 SV=2	OARD1	1	0.836768	1.02311	0.733556	0.83887	0.556249	0.34333	0.264753	0.225257	0.338564	1	0.836869	1.0146	0.822562	0.83175	0.566486	0.376097	0.304742	0.191011	0.234044	53.6391	51.0011	-0.0645004	0.231542	0.908677	54.1409	51.9873	-0.0656383	0.173667	0.955834	0.501819	-0.0656383	TRUE
P15559	NAD(P)H dehydrogenase [quinone] 1 OS=Homo sapiens OX=9606 GN=NQO1 PE=1 SV=1	NQO1	1	0.812415	0.947692	0.761328	0.760127	0.677928	0.536212	0.386344	0.247304	0.249814	1	1.05102	1.02007	0.968616	0.862621	0.721365	0.531626	0.426181	0.275363	0.217982	56.3561	52.9223	-0.0363594	0	0.947814	56.8565	54.4523	-0.0603566	0.177523	0.994102	0.500381	-0.0603566	TRUE
O15217	Glutathione S-transferase A4 OS=Homo sapiens OX=9606 GN=GSTA4 PE=1 SV=1	GSTA4	1	0.622462	0.934063	0.507552	0.663537	0.352768	0.205419	0.141202	0.102564	0.165447	1	0.606754	0.930654	0.560919	0.6968	0.348477	0.229758	0.178721	0.0968999	0.161766	49.6712	47.2239	-0.0457648	0	0.845125	50.1707	47.6313	-0.0447145	0	0.840456	0.499589	-0.0457648	TRUE
P36969	Phospholipid hydroperoxide glutathione peroxidase GPX4 OS=Homo sapiens OX=9606 GN=GPX4 PE=1 SV=3	GPX4	1	0.940999	0.960413	0.895399	0.802123	0.678951	0.48124	0.344179	0.260723	0.269536	1	0.96085	0.976274	0.939943	0.874969	0.663286	0.482139	0.417779	0.311613	0.234044	55.7016	52.8469	-0.0561089	0.198037	0.992079	56.1939	53.3612	-0.059701	0.225941	0.993471	0.49228	-0.059701	TRUE
O75150	E3 ubiquitin-protein ligase BRE1B OS=Homo sapiens OX=9606 GN=RNF40 PE=1 SV=5	RNF40	1	0.914698	0.95587	0.831236	0.903964	0.63805	0.450379	0.331432	0.280853	0.33966	1	0.888528	0.986311	0.900517	0.870559	0.690221	0.464465	0.347513	0.24469	0.245516	55.1909	52.4325	-0.0691122	0.279181	0.959073	55.6783	53.401	-0.0667224	0.201949	0.981432	0.487436	-0.0691122	TRUE
Q14155	Rho guanine nucleotide exchange factor 7 OS=Homo sapiens OX=9606 GN=ARHGEF7 PE=1 SV=2	ARHGEF7	1	0.866966	0.980403	0.904975	0.868267	0.628848	0.447486	0.32849	0.240594	0.289258	1	0.915766	0.999997	0.917542	0.85821	0.662444	0.456689	0.353623	0.232141	0.22716	55.0049	52.6696	-0.0721999	0.242279	0.972668	55.4908	53.2929	-0.066632	0.18966	0.990328	0.485862	-0.0721999	TRUE
Q9H0B6	Kinesin light chain 2 OS=Homo sapiens OX=9606 GN=KLC2 PE=1 SV=1	KLC2	1	0.704288	0.924977	0.720149	0.766427	0.558294	0.378048	0.320646	0.226216	0.220231	1	0.718524	0.934304	0.785825	0.857328	0.547968	0.3662	0.313143	0.214713	0.199626	54.0366	50.551	-0.0368831	0	0.899278	54.5219	52.0412	-0.0433532	0	0.890182	0.485269	-0.0433532	TRUE
P09874	Poly [ADP-ribose] polymerase 1 OS=Homo sapiens OX=9606 GN=PARP1 PE=1 SV=4	PARP1	1	0.988731	0.97586	0.901144	0.752778	0.59306	0.410838	0.316723	0.235801	0.253101	1	0.951457	1.00456	0.864676	0.792941	0.606048	0.415686	0.335293	0.226564	0.189874	54.2859	51.7853	-0.0641978	0.212724	0.998474	54.7661	52.4977	-0.059576	0.14753	0.994278	0.480127	-0.0641978	TRUE
Q7Z4H8	Protein O-glucosyltransferase 3 OS=Homo sapiens OX=9606 GN=POGLUT3 PE=1 SV=2	POGLUT3	1	0.923465	1.02311	0.880076	0.929161	0.620667	0.417589	0.331432	0.26935	0.319937	1	1.0266	1.06387	0.912166	0.941121	0.608573	0.439722	0.361261	0.203559	0.22085	54.5738	52.6353	-0.0959016	0.292335	0.97672	55.0464	53.2431	-0.0821395	0.21295	0.980932	0.4726	-0.0959016	TRUE
Q9Y265	RuvB-like 1 OS=Homo sapiens OX=9606 GN=RUVBL1 PE=1 SV=1	RUVBL1	1	0.810467	0.964956	0.822617	0.907113	0.718829	0.460023	0.31084	0.285645	0.318842	1	0.92328	1.01733	0.942631	0.894373	0.689379	0.488502	0.392575	0.237021	0.228881	55.6025	53.1599	-0.073224	0.263577	0.91352	56.0751	53.8858	-0.0676801	0.196284	0.989731	0.472505	-0.073224	TRUE
P52701	DNA mismatch repair protein Msh6 OS=Homo sapiens OX=9606 GN=MSH6 PE=1 SV=2	MSH6	1	0.865018	0.937698	0.785269	0.808423	0.632938	0.437842	0.314762	0.241553	0.287067	1	0.92328	0.974449	0.857508	0.862621	0.657393	0.446085	0.350568	0.243992	0.199626	55.098	51.7787	-0.0465265	0.150613	0.957304	55.57	53.2885	-0.058365	0.14193	0.985848	0.472051	-0.058365	TRUE
Q99633	Pre-mRNA-splicing factor 18 OS=Homo sapiens OX=9606 GN=PRPF18 PE=1 SV=1	PRPF18	1	0.858199	0.944966	0.744091	0.896614	0.647253	0.443628	0.299073	0.258806	0.336373	1	0.909191	1.03011	1.01073	0.913778	0.705372	0.488502	0.359733	0.26142	0.23978	55.3576	51.9442	-0.0505462	0.208362	0.906011	55.8286	53.8661	-0.0815477	0.237107	0.988365	0.471045	-0.0815477	TRUE
Q8TAT6	Nuclear protein localization protein 4 homolog OS=Homo sapiens OX=9606 GN=NPLOC4 PE=1 SV=3	NPLOC4	1	0.811441	0.966773	0.759413	0.922862	0.666681	0.425304	0.353985	0.291397	0.319937	1	0.979635	1.0073	0.90679	0.907604	0.674228	0.499813	0.396394	0.306733	0.243796	55.7574	52.3027	-0.0518525	0.227184	0.887575	56.2229	53.5447	-0.0633674	0.233843	0.992556	0.465482	-0.0633674	TRUE
Q6SZW1	NAD(+) hydrolase SARM1 OS=Homo sapiens OX=9606 GN=SARM1 PE=1 SV=1	SARM1	1	0.951714	0.974042	1.09842	0.958558	0.819036	0.607578	0.407916	0.279894	0.289258	1	0.953336	0.999084	0.894245	0.942003	0.740725	0.545058	0.475062	0.301156	0.209377	57.2818	55.2529	-0.0854659	0.267019	0.983124	57.746	55.3568	-0.0540173	0.12567	0.984102	0.464201	-0.0854659	TRUE
O43175	D-3-phosphoglycerate dehydrogenase OS=Homo sapiens OX=9606 GN=PHGDH PE=1 SV=4	PHGDH	1	0.761761	0.93588	0.661733	0.900814	0.594082	0.363582	0.225531	0.187874	0.260771	1	0.766426	0.99361	0.796577	0.877615	0.585004	0.386701	0.310088	0.189617	0.198478	54.1529	51.4492	-0.0443361	0.0415182	0.847969	54.6167	52.5178	-0.0582327	0.112176	0.917378	0.463768	-0.0582327	TRUE
P14635	G2/mitotic-specific cyclin-B1 OS=Homo sapiens OX=9606 GN=CCNB1 PE=1 SV=1	CCNB1	1	0.96243	0.941332	0.8705	0.871417	0.640095	0.458094	0.38046	0.271267	0.326511	1	0.828416	0.999997	0.842275	0.961407	0.583321	0.473656	0.436873	0.264209	0.250106	55.5053	52.4134	-0.0615023	0.268254	0.982474	55.9688	53.0904	-0.0571121	0.210146	0.917774	0.463468	-0.0615023	TRUE
P78347	General transcription factor II-I OS=Homo sapiens OX=9606 GN=GTF2I PE=1 SV=2	GTF2I	1	0.831898	0.96223	0.761328	0.865117	0.589992	0.429162	0.319665	0.246345	0.32432	1	0.842505	0.964413	0.85482	0.861739	0.627933	0.432653	0.354387	0.241901	0.215687	54.9099	51.4574	-0.0499908	0.205401	0.919476	55.3732	52.8891	-0.055716	0.146398	0.962666	0.463303	-0.055716	TRUE
Q16864	V-type proton ATPase subunit F OS=Homo sapiens OX=9606 GN=ATP6V1F PE=1 SV=2	ATP6V1F	1	0.76858	0.899535	0.755582	0.748579	0.612487	0.384799	0.311821	0.274143	0.269536	1	0.929855	0.971712	0.832419	0.805289	0.606048	0.431946	0.361261	0.232839	0.206509	54.6542	50.6871	-0.036142	0.0432814	0.928202	55.117	52.5126	-0.051887	0.124907	0.989571	0.462869	-0.051887	TRUE
P61764	Syntaxin-binding protein 1 OS=Homo sapiens OX=9606 GN=STXBP1 PE=1 SV=1	STXBP1	1	0.744227	1.0122	0.847516	0.796874	0.641118	0.416625	0.333393	0.254014	0.269536	1	0.846262	1.02372	0.95428	0.845862	0.679278	0.432653	0.375772	0.236324	0.210525	55.0384	52.0663	-0.0535175	0.186779	0.909899	55.501	53.3817	-0.0685793	0.190533	0.969902	0.462555	-0.0685793	TRUE
O00541	Pescadillo homolog OS=Homo sapiens OX=9606 GN=PES1 PE=1 SV=1	PES1	1	0.760787	0.891358	0.770905	0.828371	0.59715	0.46581	0.34516	0.264558	0.330894	1	0.904495	0.999997	0.901413	0.881143	0.671703	0.49133	0.405559	0.291397	0.238633	55.8263	51.2971	-0.0336309	0.0496673	0.898373	56.2879	53.511	-0.0576664	0.203103	0.984107	0.461598	-0.0576664	TRUE
Q8WUM0	Nuclear pore complex protein Nup133 OS=Homo sapiens OX=9606 GN=NUP133 PE=1 SV=2	NUP133	1	0.811441	0.974042	0.881034	0.879816	0.667703	0.458094	0.290248	0.248262	0.289258	1	0.816206	0.985398	0.927399	0.896138	0.697797	0.441136	0.371953	0.262815	0.235191	55.1827	52.9808	-0.0739845	0.233663	0.943608	55.643	53.4746	-0.0730081	0.224091	0.955349	0.460274	-0.0739845	TRUE
O15084	Serine/threonine-protein phosphatase 6 regulatory ankyrin repeat subunit A OS=Homo sapiens OX=9606 GN=ANKRD28 PE=1 SV=5	ANKRD28	1	0.905931	0.959504	0.893483	0.931261	0.838463	0.552606	0.381441	0.283728	0.314459	1	1.05102	1.01916	0.991913	0.912896	0.763452	0.53516	0.462841	0.303945	0.243222	56.8171	54.7337	-0.0872721	0.282469	0.969801	57.2768	54.7231	-0.0645103	0.227735	0.991278	0.459718	-0.0872721	TRUE
Q8N201	Integrator complex subunit 1 OS=Homo sapiens OX=9606 GN=INTS1 PE=1 SV=2	INTS1	1	0.987757	1.00675	0.973925	0.868267	0.795518	0.517888	0.419683	0.284687	0.270632	1	1.0698	1.05565	1.00446	0.902312	0.760927	0.569094	0.434582	0.349955	0.271904	56.8785	54.3939	-0.0680435	0.240794	0.993637	57.3339	54.4705	-0.0655323	0.272631	0.987635	0.455328	-0.0680435	TRUE
Q96A65	Exocyst complex component 4 OS=Homo sapiens OX=9606 GN=EXOC4 PE=1 SV=1	EXOC4	1	0.846509	0.977677	0.729726	0.815772	0.59715	0.393479	0.315743	0.224299	0.261867	1	0.813388	0.980836	0.804641	0.856446	0.595105	0.385994	0.375008	0.206348	0.212819	54.5231	51.4252	-0.0473218	0.132499	0.939657	54.9783	52.4636	-0.0516154	0.109894	0.938119	0.455133	-0.0516154	TRUE
O14530	Thioredoxin domain-containing protein 9 OS=Homo sapiens OX=9606 GN=TXNDC9 PE=1 SV=2	TXNDC9	1	0.759813	0.96223	0.712488	0.950159	0.606352	0.445557	0.301034	0.254972	0.334181	1	0.856593	0.99361	0.861988	0.907604	0.6414	0.48426	0.376536	0.26142	0.245516	55.4447	51.8252	-0.0458077	0.176	0.826722	55.8989	53.2808	-0.0593803	0.195955	0.960846	0.454167	-0.0593803	TRUE
Q9BY41	Histone deacetylase 8 OS=Homo sapiens OX=9606 GN=HDAC8 PE=1 SV=2	HDAC8	1	0.997498	0.928611	0.937535	0.865117	0.705536	0.466774	0.342218	0.286604	0.288163	1	0.93549	0.893245	0.879909	0.820283	0.679278	0.451033	0.393339	0.265603	0.228881	55.6447	53.193	-0.0719703	0.257791	0.992578	56.0964	53.2384	-0.0475607	0.112614	0.985014	0.451728	-0.0719703	TRUE
P29144	Tripeptidyl-peptidase 2 OS=Homo sapiens OX=9606 GN=TPP2 PE=1 SV=4	TPP2	1	0.790011	0.954053	0.808253	0.83992	0.594082	0.387693	0.323587	0.251138	0.29145	1	0.824659	0.990873	0.815394	0.869677	0.608573	0.420635	0.337584	0.220987	0.213966	54.6277	51.5315	-0.053415	0.199336	0.921871	55.079	52.7008	-0.0561745	0.13533	0.947952	0.451373	-0.0561745	TRUE
Q15102	Platelet-activating factor acetylhydrolase IB subunit alpha1 OS=Homo sapiens OX=9606 GN=PAFAH1B3 PE=1 SV=1	PAFAH1B3	1	0.691625	0.912256	0.581291	0.83362	0.434569	0.292216	0.221608	0.192667	0.267345	1	0.655595	0.960763	0.667548	0.803525	0.449485	0.302574	0.252806	0.150578	0.205362	52.1353	48.5979	-0.0390564	0.0393261	0.814313	52.5859	49.9152	-0.0425903	0	0.844265	0.450572	-0.0425903	TRUE
Q6PCB5	Lysine-specific demethylase RSBN1L OS=Homo sapiens OX=9606 GN=RSBN1L PE=1 SV=2	RSBN1L	1	0.791959	0.916799	0.779523	0.867217	0.661568	0.496671	0.412819	0.28948	0.314459	1	0.83593	0.964413	0.879909	0.960525	0.753351	0.515366	0.481172	0.285123	0.228307	57.1802	53.1816	-0.0335153	0	0.91327	57.6257	55.1227	-0.0539183	0.139318	0.940245	0.445439	-0.0539183	TRUE
O75131	Copine-3 OS=Homo sapiens OX=9606 GN=CPNE3 PE=1 SV=1	CPNE3	1	0.92931	1.01856	0.943281	0.928111	0.664636	0.438806	0.32751	0.239635	0.27611	1	0.930794	1.03284	0.948903	0.932301	0.676753	0.453154	0.349804	0.226564	0.205362	55.0454	53.2548	-0.0924092	0.255099	0.990361	55.49	53.7559	-0.0823574	0.203018	0.989846	0.444629	-0.0924092	TRUE
Q9UN36	Protein NDRG2 OS=Homo sapiens OX=9606 GN=NDRG2 PE=1 SV=2	NDRG2	1	0.73546	0.992215	0.693335	1.0142	0.679973	0.379977	0.296132	0.24347	0.326511	1	0.749519	0.961676	0.82077	0.962289	0.635508	0.404375	0.31238	0.175675	0.235191	54.4278	53.2205	-0.142387	0.28634	0.800392	54.8703	53.2547	-0.0848456	0.192637	0.893654	0.442437	-0.142387	TRUE
P46782	Small ribosomal subunit protein uS7 OS=Homo sapiens OX=9606 GN=RPS5 PE=1 SV=4	RPS5	1	0.660453	0.921342	0.641622	0.827321	0.47956	0.333686	0.225531	0.199377	0.305694	1	0.64902	0.964413	0.736543	0.855564	0.462953	0.329438	0.240586	0.179857	0.185285	52.8853	48.994	-0.0370643	0.042766	0.802762	53.326	51.0577	-0.0458155	0	0.839308	0.440711	-0.0458155	TRUE
P31146	Coronin-1A OS=Homo sapiens OX=9606 GN=CORO1A PE=1 SV=4	CORO1A	1	0.812415	0.969499	0.823575	0.858818	0.594082	0.359725	0.298093	0.255931	0.242144	1	0.782393	0.957114	0.804641	0.859092	0.586688	0.389529	0.319254	0.197285	0.197905	54.2881	51.9917	-0.067092	0.204211	0.938954	54.7279	52.4689	-0.0520858	0.0793692	0.930484	0.439841	-0.067092	TRUE
Q8WX92	Negative elongation factor B OS=Homo sapiens OX=9606 GN=NELFB PE=1 SV=1	NELFB	1	0.868914	0.98222	0.850389	0.893465	0.701446	0.520781	0.412819	0.305775	0.327607	1	0.832173	1.02189	0.887077	0.954351	0.709581	0.518901	0.477353	0.283031	0.240354	56.8604	53.2119	-0.052041	0.25163	0.957435	57.3001	54.6034	-0.0556911	0.178893	0.941552	0.439741	-0.0556911	TRUE
Q9UNX3	Ribosomal protein uL24-like OS=Homo sapiens OX=9606 GN=RPL26L1 PE=1 SV=1	RPL26L1	1	0.804622	0.964956	0.830279	0.83257	0.60942	0.429162	0.307898	0.250179	0.253101	1	0.816206	0.923355	0.813602	0.800879	0.65066	0.431239	0.319254	0.23981	0.193889	54.9291	52.1289	-0.0537182	0.167336	0.943509	55.367	52.9594	-0.0436513	0	0.95749	0.437924	-0.0537182	TRUE
Q8N8R7	ARL14 effector protein OS=Homo sapiens OX=9606 GN=ARL14EP PE=1 SV=1	ARL14EP	1	1.19427	1.09852	1.20089	0.901864	0.803698	0.562251	0.392227	0.297148	0.273919	1	1.23887	1.17427	1.23205	0.986986	0.89392	0.55849	0.450621	0.297671	0.238633	56.8013	54.7697	-0.086872	0.272969	0.921654	57.2392	55.5032	-0.0979758	0.2691	0.888022	0.437835	-0.0979758	TRUE
Q6YHU6	tRNA (32-2'-O)-methyltransferase regulator THADA OS=Homo sapiens OX=9606 GN=THADA PE=1 SV=1	THADA	1	0.840665	0.956779	0.791973	0.94281	0.608397	0.460988	0.342218	0.277019	0.347329	1	0.930794	0.999084	0.900517	0.895256	0.702005	0.448206	0.375008	0.250964	0.244943	55.2915	52.3215	-0.0649137	0.277681	0.906376	55.7289	53.5098	-0.070953	0.219802	0.986898	0.437368	-0.070953	TRUE
Q15813	Tubulin-specific chaperone E OS=Homo sapiens OX=9606 GN=TBCE PE=1 SV=1	TBCE	1	0.816312	0.95587	0.717276	0.771676	0.587947	0.390586	0.295151	0.23005	0.272823	1	0.841565	0.986311	0.824354	0.785002	0.584163	0.40791	0.323836	0.216805	0.180696	54.1964	50.7341	-0.0430794	0.115001	0.935364	54.6337	52.2863	-0.0516435	0.0865237	0.970959	0.437243	-0.0516435	TRUE
Q96KP4	Cytosolic non-specific dipeptidase OS=Homo sapiens OX=9606 GN=CNDP2 PE=1 SV=2	CNDP2	1	1.01211	0.993123	0.9519	0.897664	0.65441	0.431091	0.349082	0.249221	0.262962	1	0.954275	1.01095	0.936359	0.869677	0.665811	0.454568	0.349804	0.252358	0.208804	55.0516	53.0664	-0.0841214	0.251585	0.997624	55.485	53.3992	-0.0704628	0.196914	0.996289	0.433344	-0.0841214	TRUE
P55199	RNA polymerase II elongation factor ELL OS=Homo sapiens OX=9606 GN=ELL PE=1 SV=1	ELL	1	0.913724	0.843201	0.90306	0.711832	0.683041	0.459059	0.315743	0.255931	0.321033	1	0.938308	0.972625	0.916646	0.786766	0.658235	0.459517	0.394866	0.256541	0.213966	55.3594	51.609	-0.0451277	0.180748	0.953678	55.7858	53.1119	-0.0532209	0.149249	0.994336	0.426369	-0.0532209	TRUE
Q9H871	E3 ubiquitin-protein transferase RMND5A OS=Homo sapiens OX=9606 GN=RMND5A PE=1 SV=1	RMND5A	1	0.83482	0.934972	0.794846	0.913413	0.667703	0.478347	0.372616	0.273184	0.328703	1	0.809631	0.980836	0.903206	0.931419	0.710423	0.516073	0.412433	0.268392	0.236338	56.289	52.6405	-0.0478059	0.206085	0.915269	56.7146	54.264	-0.0608496	0.18713	0.945856	0.4256	-0.0608496	TRUE
Q99832	T-complex protein 1 subunit eta OS=Homo sapiens OX=9606 GN=CCT7 PE=1 SV=2	CCT7	1	0.688702	0.941332	0.662691	0.934411	0.577722	0.333686	0.237297	0.187874	0.236666	1	0.813388	0.973537	0.819874	0.91466	0.583321	0.380339	0.30627	0.202165	0.203641	54.0945	51.528	-0.0428067	0	0.801912	54.5113	52.65	-0.0717614	0.167858	0.935936	0.416781	-0.0717614	TRUE
Q13557	Calcium/calmodulin-dependent protein kinase type II subunit delta OS=Homo sapiens OX=9606 GN=CAMK2D PE=1 SV=3	CAMK2D	1	0.726693	0.947692	0.614808	0.893465	0.506146	0.32597	0.245142	0.18404	0.259675	1	0.711949	0.973537	0.71235	0.879379	0.489047	0.353474	0.274191	0.189617	0.201346	53.3751	50.341	-0.0413601	0.0307373	0.820759	53.7907	51.3537	-0.0462077	0.0308327	0.862817	0.41557	-0.0462077	TRUE
O14929	Histone acetyltransferase type B catalytic subunit OS=Homo sapiens OX=9606 GN=HAT1 PE=1 SV=2	HAT1	1	0.688702	0.928611	0.692378	0.849369	0.473425	0.31054	0.230433	0.18404	0.270632	1	0.747641	1.05748	0.785825	0.837924	0.468845	0.364786	0.254334	0.15267	0.185858	53.0007	49.9598	-0.0435428	0.0655553	0.834002	53.4109	51.6481	-0.0685356	0.130364	0.908836	0.410234	-0.0685356	TRUE
P12956	X-ray repair cross-complementing protein 6 OS=Homo sapiens OX=9606 GN=XRCC6 PE=1 SV=2	XRCC6	1	0.793907	0.925885	0.670352	0.827321	0.542956	0.342365	0.263773	0.204169	0.247623	1	0.803996	0.938866	0.780448	0.84057	0.552177	0.357009	0.269609	0.209834	0.201346	53.6064	50.5502	-0.0429427	0.0614495	0.902535	54.0149	51.6968	-0.0537179	0.100905	0.936958	0.408492	-0.0537179	TRUE
O75694	Nuclear pore complex protein Nup155 OS=Homo sapiens OX=9606 GN=NUP155 PE=1 SV=1	NUP155	1	0.966326	0.976768	0.942323	0.84202	0.62169	0.460988	0.319665	0.205128	0.256388	1	1.00312	0.988135	0.904102	0.895256	0.664969	0.435481	0.359733	0.229353	0.21454	55.0005	52.8838	-0.0713881	0.206058	0.994993	55.4061	53.4003	-0.0721352	0.194367	0.993547	0.405646	-0.0721352	TRUE
O60547	GDP-mannose 4,6 dehydratase OS=Homo sapiens OX=9606 GN=GMDS PE=1 SV=1	GMDS	1	0.976067	0.97586	0.876246	0.859868	0.656456	0.436877	0.363791	0.283728	0.273919	1	0.89792	0.979924	0.898725	0.866149	0.661602	0.468707	0.367371	0.225867	0.212246	55.3597	52.6445	-0.0644659	0.244452	0.991585	55.7616	53.536	-0.060827	0.1538	0.985148	0.401932	-0.0644659	TRUE
O95747	Serine/threonine-protein kinase OSR1 OS=Homo sapiens OX=9606 GN=OXSR1 PE=1 SV=1	OXSR1	1	0.722796	0.854104	0.662691	0.72863	0.566474	0.37612	0.247103	0.202252	0.25858	1	0.762669	0.912406	0.680988	0.820283	0.526083	0.370441	0.258152	0.179857	0.193316	53.127	49.1875	-0.0350634	0	0.902627	53.5288	50.8682	-0.0422843	0	0.91019	0.401827	-0.0422843	TRUE
Q14166	Tubulin--tyrosine ligase-like protein 12 OS=Homo sapiens OX=9606 GN=TTLL12 PE=1 SV=2	TTLL12	1	1.02283	0.983129	0.912636	0.877716	0.649298	0.421447	0.314762	0.235801	0.216944	1	0.972121	0.980836	0.943527	0.845862	0.680962	0.450326	0.326127	0.242598	0.22085	54.9754	53.0971	-0.0775665	0.20281	0.996429	55.375	53.3291	-0.0712481	0.195309	0.998589	0.399617	-0.0775665	TRUE
Q9BW92	Threonine--tRNA ligase, mitochondrial OS=Homo sapiens OX=9606 GN=TARS2 PE=1 SV=1	TARS2	1	0.631229	0.900444	0.55735	0.763277	0.423322	0.254604	0.191211	0.172538	0.238857	1	0.626478	0.913318	0.622746	0.751485	0.432651	0.264399	0.233712	0.151972	0.182416	51.1091	47.683	-0.0382733	0	0.812919	51.5081	48.4892	-0.0405416	0	0.845008	0.399024	-0.0405416	TRUE
Q9Y262	Eukaryotic translation initiation factor 3 subunit L OS=Homo sapiens OX=9606 GN=EIF3L PE=1 SV=1	EIF3L	1	0.684806	0.960413	0.653114	0.878766	0.503078	0.337543	0.231414	0.195543	0.25858	1	0.744823	0.977187	0.744607	0.854682	0.531975	0.350647	0.261207	0.165218	0.187579	53.4427	50.4222	-0.041449	0.0310445	0.814417	53.8411	51.7801	-0.0526873	0.0540113	0.901891	0.39844	-0.0526873	TRUE
Q96JB5	CDK5 regulatory subunit-associated protein 3 OS=Homo sapiens OX=9606 GN=CDK5RAP3 PE=1 SV=2	CDK5RAP3	1	0.703314	0.947692	0.744091	0.863018	0.531709	0.294145	0.322607	0.271267	0.359382	1	0.734491	0.955289	0.741023	0.828222	0.517666	0.387408	0.329946	0.184737	0.242648	53.8563	49.9542	-0.0478622	0.225211	0.807439	54.2526	51.2865	-0.0415047	0.0304338	0.892546	0.396304	-0.0478622	TRUE
Q86VP6	Cullin-associated NEDD8-dissociated protein 1 OS=Homo sapiens OX=9606 GN=CAND1 PE=1 SV=2	CAND1	1	0.783192	0.967682	0.794846	0.999505	0.824148	0.539105	0.4491	0.26264	0.322129	1	0.877257	0.983573	0.892453	0.937593	0.737358	0.557076	0.455204	0.262815	0.222571	57.1422	54.7862	-0.0782596	0.280278	0.863725	57.5379	55.2485	-0.055271	0.12278	0.970635	0.395721	-0.0782596	TRUE
Q03426	Mevalonate kinase OS=Homo sapiens OX=9606 GN=MVK PE=1 SV=1	MVK	1	0.832872	1.00948	0.828363	0.993205	0.665658	0.436877	0.318685	0.244428	0.282684	1	0.832173	1.02919	0.86826	0.929654	0.665811	0.443964	0.337584	0.236324	0.213966	55.0086	53.3546	-0.100869	0.262764	0.931517	55.4043	53.4986	-0.0755831	0.197648	0.954113	0.395686	-0.100869	TRUE
P07954	Fumarate hydratase, mitochondrial OS=Homo sapiens OX=9606 GN=FH PE=1 SV=3	FH	1	0.757865	0.944058	0.738345	0.83572	0.550114	0.392515	0.290248	0.215672	0.228996	1	0.880075	1.00273	0.878117	0.83175	0.583321	0.420635	0.329183	0.209136	0.180696	54.3615	51.5143	-0.04249	0.032597	0.90768	54.7557	52.6959	-0.0625297	0.139754	0.98116	0.394188	-0.0625297	TRUE
Q00610	Clathrin heavy chain 1 OS=Homo sapiens OX=9606 GN=CLTC PE=1 SV=5	CLTC	1	0.745201	0.964048	0.718234	0.83362	0.492853	0.311504	0.233375	0.187874	0.246527	1	0.720403	1.01095	0.761632	0.854682	0.479788	0.348526	0.252042	0.167309	0.178401	53.1019	50.6179	-0.0538796	0.121737	0.885572	53.4959	51.5803	-0.0602216	0.0972979	0.890712	0.393978	-0.0602216	TRUE
Q9Y2Q3	Glutathione S-transferase kappa 1 OS=Homo sapiens OX=9606 GN=GSTK1 PE=1 SV=3	GSTK1	1	0.897164	0.95587	0.889653	0.805273	0.611465	0.384799	0.317704	0.232926	0.231188	1	0.930794	0.974449	0.889765	0.874087	0.628774	0.398012	0.326127	0.222382	0.184137	54.4783	52.19	-0.0652917	0.191493	0.985273	54.8721	53.006	-0.071621	0.168568	0.988535	0.393781	-0.071621	TRUE
Q92620	Pre-mRNA-splicing factor ATP-dependent RNA helicase PRP16 OS=Homo sapiens OX=9606 GN=DHX38 PE=1 SV=2	DHX38	1	1.01698	0.984037	0.927958	0.83782	0.623735	0.440735	0.305937	0.254014	0.280493	1	0.958032	0.980836	0.90679	0.845862	0.643926	0.428411	0.335293	0.23981	0.199626	54.7548	52.5079	-0.0750092	0.245082	0.997429	55.1479	53.0437	-0.0666568	0.175416	0.996234	0.393057	-0.0750092	TRUE
Q9Y2I8	WD repeat-containing protein 37 OS=Homo sapiens OX=9606 GN=WDR37 PE=1 SV=2	WDR37	1	0.8017	0.973134	0.746963	0.871417	0.624758	0.462916	0.354966	0.288521	0.404304	1	0.900738	0.975362	0.782241	0.896138	0.617832	0.508296	0.370426	0.315796	0.262726	55.8999	51.0037	-0.042683	0.256603	0.874016	56.2883	52.773	-0.045663	0.165889	0.953812	0.38841	-0.045663	TRUE
Q13867	Bleomycin hydrolase OS=Homo sapiens OX=9606 GN=BLMH PE=1 SV=1	BLMH	1	0.751046	0.950418	0.727811	0.948059	0.677928	0.494742	0.376538	0.30865	0.340755	1	0.783332	1.00638	0.852131	0.951705	0.69443	0.523849	0.492628	0.293488	0.251253	57.4009	53.1034	-0.0338121	0.0419919	0.824936	57.7877	54.8874	-0.0458143	0.102949	0.905422	0.386747	-0.0458143	TRUE
P49207	Large ribosomal subunit protein eL34 OS=Homo sapiens OX=9606 GN=RPL34 PE=1 SV=3	RPL34	1	0.876707	0.944966	0.862839	0.865117	0.711671	0.438806	0.339277	0.277019	0.315555	1	0.966485	0.923355	0.892453	0.876733	0.696955	0.450326	0.373481	0.279546	0.217982	55.5666	52.8473	-0.0659034	0.254931	0.957787	55.9511	53.482	-0.0599997	0.181372	0.987152	0.384455	-0.0659034	TRUE
Q9H0F7	ADP-ribosylation factor-like protein 6 OS=Homo sapiens OX=9606 GN=ARL6 PE=1 SV=1	ARL6	1	0.882552	0.859556	0.918382	0.767477	0.632938	0.474489	0.409877	0.26264	0.33966	1	0.958032	0.927004	0.887973	0.873205	0.686012	0.469414	0.428472	0.262118	0.256989	55.9909	51.7202	-0.0432525	0.209575	0.958448	56.3735	53.4617	-0.0535207	0.183274	0.984705	0.382555	-0.0535207	TRUE
O43172	U4/U6 small nuclear ribonucleoprotein Prp4 OS=Homo sapiens OX=9606 GN=PRPF4 PE=1 SV=2	PRPF4	1	0.874759	1.0013	0.871457	0.931261	0.690199	0.451344	0.333393	0.261682	0.33199	1	0.862229	1.01095	0.900517	0.946413	0.69948	0.459517	0.347513	0.246084	0.216835	55.2784	53.1927	-0.0881586	0.284905	0.960629	55.6604	53.8354	-0.0809733	0.211988	0.969802	0.38198	-0.0881586	TRUE
P51965	Ubiquitin-conjugating enzyme E2 E1 OS=Homo sapiens OX=9606 GN=UBE2E1 PE=1 SV=1	UBE2E1	1	0.841639	0.884997	0.873373	0.861968	0.674861	0.460988	0.376538	0.27606	0.306789	1	0.892285	0.929742	0.870948	0.880261	0.677595	0.472949	0.397921	0.292791	0.200773	56.125	52.6416	-0.0486462	0.19761	0.942121	56.5054	53.9128	-0.048871	0.0962047	0.975292	0.380327	-0.048871	TRUE
Q04637	Eukaryotic translation initiation factor 4 gamma 1 OS=Homo sapiens OX=9606 GN=EIF4G1 PE=1 SV=4	EIF4G1	1	0.788062	0.922251	0.711531	0.846219	0.577722	0.398301	0.288287	0.254972	0.315555	1	0.767365	0.961676	0.808226	0.870559	0.566486	0.412151	0.341403	0.220987	0.220276	54.5811	50.5857	-0.0404009	0.131872	0.889509	54.9525	52.3227	-0.0493294	0.10004	0.91687	0.371422	-0.0493294	TRUE
Q96FX7	tRNA (adenine(58)-N(1))-methyltransferase catalytic subunit TRMT61A OS=Homo sapiens OX=9606 GN=TRMT61A PE=1 SV=1	TRMT61A	1	0.772476	0.92952	0.847516	0.908163	0.741324	0.46581	0.322607	0.258806	0.33199	1	0.920462	1.00091	0.894245	0.936711	0.710423	0.49345	0.362024	0.23981	0.226013	55.6996	53.4505	-0.0788996	0.266889	0.889951	56.0698	54.0821	-0.0730615	0.197983	0.984007	0.370224	-0.0788996	TRUE
O75533	Splicing factor 3B subunit 1 OS=Homo sapiens OX=9606 GN=SF3B1 PE=1 SV=3	SF3B1	1	0.846509	0.947692	0.834109	0.863018	0.61351	0.442664	0.304957	0.24347	0.289258	1	0.745762	0.931566	0.7688	0.884671	0.602681	0.422755	0.331474	0.21541	0.23347	54.9679	52.2427	-0.0596123	0.209256	0.950634	55.3352	52.6742	-0.0415717	0	0.892443	0.367286	-0.0596123	TRUE
Q92879	CUGBP Elav-like family member 1 OS=Homo sapiens OX=9606 GN=CELF1 PE=1 SV=2	CELF1	1	0.933206	1.04582	0.985417	0.912363	0.811878	0.5555	0.462828	0.32878	0.312268	1	0.965546	1.01277	0.959656	0.939357	0.774394	0.562731	0.47888	0.332527	0.243222	57.4908	54.6086	-0.0691277	0.296843	0.987218	57.8574	55.137	-0.0598708	0.216879	0.992462	0.366642	-0.0691277	TRUE
Q8IWS0	PHD finger protein 6 OS=Homo sapiens OX=9606 GN=PHF6 PE=1 SV=1	PHF6	1	0.728641	0.976768	0.788142	0.926012	0.674861	0.46581	0.319665	0.297148	0.375817	1	0.866925	1.05383	0.908582	0.972874	0.65571	0.501227	0.394866	0.284425	0.255842	55.5751	52.5629	-0.06659	0.293532	0.827591	55.9412	53.61	-0.0749916	0.258593	0.958527	0.366148	-0.0749916	TRUE
O00148	ATP-dependent RNA helicase DDX39A OS=Homo sapiens OX=9606 GN=DDX39A PE=1 SV=2	DDX39A	1	0.905931	0.884997	0.796761	0.771676	0.514326	0.356831	0.260831	0.238677	0.271728	1	0.743884	0.950727	0.775072	0.833514	0.515141	0.34287	0.271136	0.163126	0.182416	53.352	50.4862	-0.055278	0.185532	0.971928	53.7176	51.6335	-0.0517175	0.0469066	0.91307	0.365606	-0.055278	TRUE
Q8NCN5	Pyruvate dehydrogenase phosphatase regulatory subunit, mitochondrial OS=Homo sapiens OX=9606 GN=PDPR PE=1 SV=2	PDPR	1	0.96243	0.986763	0.999782	0.900814	0.77609	0.510172	0.358888	0.291397	0.333086	1	0.971182	1.03832	1.00804	0.942003	0.739883	0.513952	0.413197	0.255146	0.229455	56.1513	53.9581	-0.0874743	0.298525	0.99418	56.516	54.5004	-0.0766017	0.221933	0.992701	0.364709	-0.0874743	TRUE
O00231	26S proteasome non-ATPase regulatory subunit 11 OS=Homo sapiens OX=9606 GN=PSMD11 PE=1 SV=3	PSMD11	1	0.824105	0.941332	0.782396	0.893465	0.709626	0.456166	0.359868	0.261682	0.275015	1	0.896981	0.99361	0.879909	0.904958	0.670019	0.504762	0.428472	0.276757	0.226586	56.3069	53.2116	-0.045674	0.11843	0.918523	56.67	53.9806	-0.0536995	0.158373	0.976261	0.363055	-0.0536995	TRUE
Q9Y6K5	2'-5'-oligoadenylate synthase 3 OS=Homo sapiens OX=9606 GN=OAS3 PE=1 SV=3	OAS3	1	0.60298	0.938606	0.730684	0.783225	0.572609	0.348152	0.245142	0.169662	0.216944	1	0.81151	1.03376	0.836003	0.782356	0.540393	0.371148	0.274191	0.167309	0.180696	53.4318	50.4197	-0.0398318	0	0.819567	53.794	51.9168	-0.0646511	0.124362	0.95766	0.362225	-0.0646511	TRUE
Q16836	Hydroxyacyl-coenzyme A dehydrogenase, mitochondrial OS=Homo sapiens OX=9606 GN=HADH PE=1 SV=3	HADH	1	0.68578	0.898627	0.60619	0.753828	0.439682	0.278714	0.208861	0.158159	0.219135	1	0.695043	0.951639	0.629018	0.756778	0.426759	0.306109	0.225311	0.147093	0.173238	51.6297	48.6035	-0.040445	0	0.868845	51.9913	49.4492	-0.0438864	0	0.882892	0.361559	-0.0438864	TRUE
P14868	Aspartate--tRNA ligase, cytoplasmic OS=Homo sapiens OX=9606 GN=DARS1 PE=1 SV=2	DARS1	1	0.709159	0.908622	0.628215	0.788475	0.47138	0.324041	0.240239	0.199377	0.225709	1	0.738248	0.933391	0.689949	0.790295	0.512615	0.316713	0.238295	0.145698	0.168076	52.5859	49.3134	-0.0385672	0	0.873617	52.9474	50.7058	-0.046251	0	0.910198	0.361489	-0.046251	TRUE
Q8N6R0	eEF1A lysine and N-terminal methyltransferase OS=Homo sapiens OX=9606 GN=METTL13 PE=1 SV=1	METTL13	1	0.794881	0.946784	0.701954	0.782175	0.489785	0.284501	0.29417	0.225257	0.227901	1	0.742005	1.00547	0.702493	0.822929	0.483996	0.32661	0.264263	0.187526	0.183564	52.9203	49.9554	-0.0485638	0.124988	0.920993	53.2777	50.9597	-0.0506316	0.0659596	0.894253	0.357421	-0.0506316	TRUE
P51784	Ubiquitin carboxyl-terminal hydrolase 11 OS=Homo sapiens OX=9606 GN=USP11 PE=1 SV=3	USP11	1	0.793907	0.969499	0.760371	0.875616	0.62987	0.441699	0.320646	0.263599	0.325416	1	0.936429	0.985398	0.815394	0.889081	0.623724	0.459517	0.387992	0.273969	0.245516	55.4002	51.7717	-0.0471498	0.193481	0.895565	55.7566	52.8135	-0.0536335	0.186419	0.97283	0.35646	-0.0536335	TRUE
Q8N584	Tetratricopeptide repeat protein 39C OS=Homo sapiens OX=9606 GN=TTC39C PE=1 SV=2	TTC39C	1	0.694547	0.862282	0.568841	0.83572	0.536821	0.423376	0.317704	0.199377	0.268441	1	0.681893	0.998172	0.709662	0.825576	0.515141	0.383166	0.31849	0.166612	0.206509	53.6517	48.8231	-0.0316315	0	0.82116	54.0064	51.346	-0.0420953	0	0.860129	0.354661	-0.0420953	TRUE
P42356	Phosphatidylinositol 4-kinase alpha OS=Homo sapiens OX=9606 GN=PI4KA PE=1 SV=4	PI4KA	1	0.965352	0.910439	0.902102	0.882966	0.747459	0.524639	0.417722	0.298106	0.307885	1	0.938308	1.0073	0.944423	0.867913	0.803855	0.546472	0.420071	0.330435	0.260431	57.0263	53.7981	-0.0555694	0.239731	0.982729	57.3779	54.5957	-0.0607078	0.229798	0.988813	0.351645	-0.0607078	TRUE
O43865	S-adenosylhomocysteine hydrolase-like protein 1 OS=Homo sapiens OX=9606 GN=AHCYL1 PE=1 SV=2	AHCYL1	1	1.03841	0.969499	1.04575	0.950159	0.77609	0.556464	0.41478	0.306733	0.308981	1	0.99748	0.960763	0.935463	0.884671	0.748301	0.533039	0.437637	0.294185	0.248385	56.8389	54.4543	-0.0812195	0.297851	0.992633	57.187	54.4686	-0.0573068	0.19496	0.996744	0.348035	-0.0812195	TRUE
Q9BPU6	Dihydropyrimidinase-related protein 5 OS=Homo sapiens OX=9606 GN=DPYSL5 PE=1 SV=1	DPYSL5	1	0.699417	0.968591	0.611935	0.860918	0.524551	0.342365	0.228472	0.191708	0.261867	1	0.727917	0.99361	0.754463	0.869677	0.50504	0.340042	0.274955	0.184737	0.192168	53.3842	50.2534	-0.039891	0.0156607	0.815873	53.7316	51.607	-0.0568168	0.101035	0.886813	0.347394	-0.0568168	TRUE
O14980	Exportin-1 OS=Homo sapiens OX=9606 GN=XPO1 PE=1 SV=1	XPO1	1	0.900086	0.951327	0.88678	0.853568	0.60533	0.427233	0.295151	0.226216	0.25091	1	0.81151	0.955289	0.855716	0.845862	0.611098	0.431239	0.300923	0.239113	0.192168	54.6747	52.5121	-0.069925	0.203517	0.981792	55.0173	52.7577	-0.0562432	0.119433	0.954591	0.342645	-0.069925	TRUE
P62333	26S proteasome regulatory subunit 10B OS=Homo sapiens OX=9606 GN=PSMC6 PE=1 SV=1	PSMC6	1	0.72377	0.964048	0.600444	0.860918	0.557271	0.371298	0.273578	0.222382	0.303502	1	0.78615	1.0073	0.757151	0.859092	0.521874	0.406496	0.311616	0.216108	0.20823	54.0207	50.0425	-0.036569	0.0498142	0.811959	54.3631	51.8157	-0.0514988	0.110695	0.91702	0.342372	-0.0514988	TRUE
P50914	Large ribosomal subunit protein eL14 OS=Homo sapiens OX=9606 GN=RPL14 PE=1 SV=4	RPL14	1	0.788062	0.948601	0.84177	0.863018	0.608397	0.431091	0.316723	0.23005	0.27611	1	0.797421	0.943428	0.846755	0.903194	0.634667	0.435481	0.327655	0.223079	0.222571	54.9607	52.2815	-0.0580295	0.190594	0.927297	55.2995	53.0786	-0.0614123	0.156309	0.933778	0.338725	-0.0614123	TRUE
Q9Y5B0	RNA polymerase II subunit A C-terminal domain phosphatase OS=Homo sapiens OX=9606 GN=CTDP1 PE=1 SV=3	CTDP1	1	0.772476	1.00766	0.678971	0.891365	0.610442	0.435913	0.291229	0.281811	0.402113	1	0.791785	1.00456	0.81629	0.889963	0.646451	0.429825	0.358206	0.294882	0.256989	55.1922	50.6671	-0.0442025	0.242909	0.813972	55.5306	52.6022	-0.0564357	0.209365	0.919124	0.338369	-0.0564357	TRUE
Q14331	Protein FRG1 OS=Homo sapiens OX=9606 GN=FRG1 PE=1 SV=1	FRG1	1	0.700392	0.92952	0.666521	0.875616	0.534776	0.38287	0.266715	0.23676	0.298024	1	0.788028	0.951639	0.751775	0.817637	0.537026	0.403668	0.333001	0.233536	0.213966	54.2253	50.328	-0.036034	0.0295265	0.819209	54.5636	51.6132	-0.0419353	0.037635	0.932864	0.338236	-0.0419353	TRUE
O43592	Exportin-T OS=Homo sapiens OX=9606 GN=XPOT PE=1 SV=2	XPOT	1	0.74033	0.944966	0.774735	0.900814	0.562384	0.394443	0.301034	0.237718	0.29912	1	0.83593	0.986311	0.792993	0.90584	0.585004	0.429118	0.313143	0.209834	0.210525	54.5955	51.5541	-0.0525658	0.184443	0.864511	54.9322	52.7317	-0.0593238	0.136423	0.940059	0.336699	-0.0593238	TRUE
P13010	X-ray repair cross-complementing protein 5 OS=Homo sapiens OX=9606 GN=XRCC5 PE=1 SV=3	XRCC5	1	0.830924	0.878637	0.737387	0.768527	0.591014	0.410838	0.300054	0.238677	0.259675	1	0.834051	0.955289	0.794785	0.797351	0.591738	0.41003	0.333001	0.232839	0.207656	54.4938	50.952	-0.038305	0.0412213	0.954105	54.8296	52.1043	-0.0460965	0.072197	0.963447	0.335851	-0.0460965	TRUE
O75351	Vacuolar protein sorting-associated protein 4B OS=Homo sapiens OX=9606 GN=VPS4B PE=1 SV=2	VPS4B	1	0.859173	0.946784	0.788142	0.789525	0.586924	0.344294	0.264753	0.186916	0.234475	1	0.894163	0.982661	0.835107	0.78853	0.575745	0.366906	0.315435	0.214713	0.195036	53.8296	51.5041	-0.0571812	0.132944	0.960978	54.161	51.9021	-0.0598173	0.146395	0.982911	0.331391	-0.0598173	TRUE
Q6P2Q9	Pre-mRNA-processing-splicing factor 8 OS=Homo sapiens OX=9606 GN=PRPF8 PE=1 SV=2	PRPF8	1	0.70721	0.964048	0.663648	0.892415	0.527618	0.333686	0.268676	0.209921	0.267345	1	0.77394	1.00365	0.81629	0.885553	0.556385	0.3662	0.290231	0.194497	0.200199	53.8374	50.6689	-0.0421131	0.0630283	0.821907	54.1676	52.3142	-0.0708045	0.160333	0.923893	0.33024	-0.0708045	TRUE
Q9Y2H2	Phosphatidylinositide phosphatase SAC2 OS=Homo sapiens OX=9606 GN=INPP5F PE=1 SV=3	INPP5F	1	1.00432	1.01039	0.980629	0.970107	0.806765	0.558393	0.424586	0.263599	0.300215	1	1.0529	0.975362	0.900517	0.904076	0.76766	0.540109	0.449094	0.277454	0.270183	56.9887	54.8632	-0.0834459	0.272153	0.995661	57.3167	54.5954	-0.0589246	0.208602	0.987465	0.327967	-0.0834459	TRUE
P16402	Histone H1.3 OS=Homo sapiens OX=9606 GN=H1-3 PE=1 SV=2	H1-3	1	0.772476	0.954961	0.777608	0.915513	0.615555	0.439771	0.301034	0.259765	0.401017	1	0.925158	0.977187	0.9498	0.860857	0.613623	0.473656	0.366607	0.260026	0.259857	54.9803	51.8992	-0.0640978	0.284156	0.849105	55.308	52.8034	-0.0677054	0.238632	0.99065	0.327708	-0.0677054	TRUE
P63010	AP-2 complex subunit beta OS=Homo sapiens OX=9606 GN=AP2B1 PE=1 SV=1	AP2B1	1	0.898138	0.997667	0.896356	0.963808	0.766887	0.531389	0.371635	0.266475	0.305694	1	0.94864	1.00365	0.927399	0.928772	0.725574	0.501227	0.427708	0.279546	0.207656	56.4078	54.2995	-0.0840164	0.271534	0.973824	56.733	54.457	-0.0639675	0.185592	0.989208	0.3252	-0.0840164	TRUE
P51649	Succinate-semialdehyde dehydrogenase, mitochondrial OS=Homo sapiens OX=9606 GN=ALDH5A1 PE=1 SV=2	ALDH5A1	1	0.816312	0.931337	0.839855	0.913413	0.59715	0.398301	0.283384	0.219506	0.296928	1	0.936429	1.00182	0.879909	0.882907	0.608573	0.386701	0.340639	0.232839	0.188726	54.3909	52.4831	-0.0840672	0.238117	0.926824	54.7138	52.7967	-0.0737092	0.188078	0.98511	0.322845	-0.0840672	TRUE
Q01518	Adenylyl cyclase-associated protein 1 OS=Homo sapiens OX=9606 GN=CAP1 PE=1 SV=5	CAP1	1	0.751046	0.990398	0.695251	0.979556	0.630893	0.356831	0.259851	0.220465	0.293641	1	0.773	1.02828	0.828834	0.972874	0.590055	0.398719	0.31849	0.196588	0.224866	54.2381	52.9123	-0.115868	0.245281	0.826005	54.5526	52.9756	-0.0913685	0.2125	0.909971	0.314493	-0.115868	TRUE
Q96SY0	Integrator complex subunit 14 OS=Homo sapiens OX=9606 GN=INTS14 PE=1 SV=2	INTS14	1	0.634152	0.755065	0.565011	0.696084	0.485695	0.368404	0.360849	0.273184	0.365956	1	0.679076	0.77372	0.663068	0.664165	0.473896	0.377511	0.326891	0.23005	0.260431	52.0301	43.9646	-0.0287661	0.174075	0.8314	52.3418	47.0247	-0.0306046	0	0.920685	0.311684	-0.0306046	TRUE
Q8N543	Prolyl 3-hydroxylase OGFOD1 OS=Homo sapiens OX=9606 GN=OGFOD1 PE=1 SV=1	OGFOD1	1	0.833846	0.93588	0.770905	0.886115	0.690199	0.487991	0.389286	0.277977	0.340755	1	0.8735	1.03102	0.778656	0.980812	0.669178	0.50052	0.459786	0.282334	0.223145	56.8284	52.6165	-0.0395659	0.150492	0.912331	57.1398	54.4717	-0.0492747	0.112557	0.919358	0.311372	-0.0492747	TRUE
P49327	Fatty acid synthase OS=Homo sapiens OX=9606 GN=FASN PE=1 SV=3	FASN	1	0.695521	0.956779	0.65886	0.874566	0.532731	0.336579	0.249064	0.195543	0.244336	1	0.734491	0.991785	0.787617	0.864385	0.544601	0.353474	0.272664	0.168703	0.179548	53.7081	50.8262	-0.0406552	0.00114355	0.829639	54.0145	52.1377	-0.0604671	0.0949798	0.90463	0.30638	-0.0604671	TRUE
O15371	Eukaryotic translation initiation factor 3 subunit D OS=Homo sapiens OX=9606 GN=EIF3D PE=1 SV=1	EIF3D	1	0.748123	0.913165	0.671309	0.742279	0.465245	0.326935	0.229453	0.172538	0.225709	1	0.715706	0.954376	0.660379	0.752367	0.446118	0.331559	0.317726	0.1694	0.172665	52.4202	49.4982	-0.042852	0.035906	0.916486	52.7261	49.8511	-0.0410258	0	0.898328	0.30593	-0.042852	TRUE
P32322	Pyrroline-5-carboxylate reductase 1, mitochondrial OS=Homo sapiens OX=9606 GN=PYCR1 PE=1 SV=2	PYCR1	1	0.710133	0.900444	0.660775	0.869317	0.565452	0.42434	0.302015	0.255931	0.294737	1	0.754215	0.979011	0.796577	0.862621	0.594263	0.400133	0.347513	0.236324	0.205936	54.8297	50.4342	-0.0327201	0	0.833624	55.1355	52.5383	-0.0469975	0.0688358	0.910602	0.305839	-0.0469975	TRUE
P54136	Arginine--tRNA ligase, cytoplasmic OS=Homo sapiens OX=9606 GN=RARS1 PE=1 SV=2	RARS1	1	0.865018	0.932246	0.788142	0.797924	0.599195	0.380942	0.269656	0.206086	0.223518	1	0.806813	0.96715	0.851235	0.846744	0.614465	0.383873	0.279538	0.155458	0.173812	54.2304	51.7625	-0.0524616	0.10959	0.965169	54.5339	52.8766	-0.0657782	0.0990717	0.954346	0.303496	-0.0657782	TRUE
Q9NSD9	Phenylalanine--tRNA ligase beta subunit OS=Homo sapiens OX=9606 GN=FARSB PE=1 SV=3	FARSB	1	0.764683	0.968591	0.684717	0.814722	0.493875	0.314397	0.280442	0.201294	0.266249	1	0.704435	0.998172	0.760736	0.848508	0.481471	0.34994	0.239058	0.15267	0.191021	53.14	50.0804	-0.0479285	0.12973	0.888434	53.4342	51.4977	-0.058533	0.0868364	0.882287	0.294196	-0.058533	TRUE
O95819	Mitogen-activated protein kinase kinase kinase kinase 4 OS=Homo sapiens OX=9606 GN=MAP4K4 PE=1 SV=2	MAP4K4	1	0.782218	0.967682	0.679928	0.847269	0.64214	0.414696	0.32751	0.291397	0.280493	1	0.89792	1.02646	0.887973	0.875851	0.686012	0.451033	0.38952	0.24469	0.237486	55.5127	51.5772	-0.0365256	0.0547481	0.880219	55.8041	53.4241	-0.0641369	0.199195	0.978275	0.291411	-0.0641369	TRUE
Q96I24	Far upstream element-binding protein 3 OS=Homo sapiens OX=9606 GN=FUBP3 PE=1 SV=2	FUBP3	1	0.838717	0.984037	0.924128	0.950159	0.610442	0.439771	0.322607	0.231009	0.356095	1	0.741066	1.03832	0.8593	0.962289	0.623724	0.407203	0.339875	0.191011	0.241501	54.52	52.7273	-0.104324	0.298357	0.94935	54.8113	53.1646	-0.0899251	0.219665	0.901226	0.291324	-0.104324	TRUE
Q9BQG0	Myb-binding protein 1A OS=Homo sapiens OX=9606 GN=MYBBP1A PE=1 SV=2	MYBBP1A	1	0.830924	0.96223	0.80538	0.930211	0.685086	0.450379	0.357907	0.275101	0.327607	1	0.847201	0.979924	0.953384	0.946413	0.721365	0.485674	0.367371	0.268392	0.240927	55.6721	52.9049	-0.0667946	0.266694	0.915149	55.9625	53.9898	-0.0816873	0.239555	0.969726	0.290437	-0.0816873	TRUE
Q14240	Eukaryotic initiation factor 4A-II OS=Homo sapiens OX=9606 GN=EIF4A2 PE=1 SV=2	EIF4A2	1	0.826053	1.00948	0.796761	0.979556	0.791428	0.556464	0.375558	0.28948	0.304598	1	0.902617	1.02737	0.932775	0.97552	0.752509	0.544351	0.446039	0.265603	0.248958	56.8122	54.5367	-0.0786197	0.27064	0.907152	57.102	54.8329	-0.0696821	0.221762	0.977242	0.289823	-0.0786197	TRUE
P11216	Glycogen phosphorylase, brain form OS=Homo sapiens OX=9606 GN=PYGB PE=1 SV=5	PYGB	1	0.816312	0.967682	0.872415	0.963808	0.696334	0.515959	0.359868	0.287563	0.318842	1	0.98527	0.986311	0.913062	0.936711	0.69948	0.503348	0.392575	0.253055	0.222571	56.0233	53.5817	-0.0771233	0.284623	0.930241	56.3105	54.1492	-0.0682579	0.196282	0.9922	0.287168	-0.0771233	TRUE
Q9NY12	H/ACA ribonucleoprotein complex subunit 1 OS=Homo sapiens OX=9606 GN=GAR1 PE=1 SV=1	GAR1	1	0.70721	0.924068	0.651199	0.894515	0.552159	0.34333	0.296132	0.211838	0.288163	1	0.762669	0.965325	0.828834	0.907604	0.574904	0.378925	0.300923	0.193103	0.183564	54.2172	50.6137	-0.0362296	0	0.81251	54.5027	52.6822	-0.0681471	0.139917	0.917527	0.285581	-0.0681471	TRUE
O75534	Cold shock domain-containing protein E1 OS=Homo sapiens OX=9606 GN=CSDE1 PE=1 SV=2	CSDE1	1	0.677013	0.936789	0.613851	0.803173	0.49183	0.311504	0.247103	0.204169	0.262962	1	0.691286	0.965325	0.696221	0.82734	0.478104	0.305402	0.244405	0.161732	0.193316	52.7555	49.1433	-0.0373101	0.0146083	0.829785	53.0409	50.7311	-0.0457315	0.00278408	0.866437	0.285361	-0.0457315	TRUE
O43148	mRNA cap guanine-N7 methyltransferase OS=Homo sapiens OX=9606 GN=RNMT PE=1 SV=1	RNMT	1	0.789036	0.985854	0.749836	0.94386	0.632938	0.406981	0.301034	0.249221	0.325416	1	0.838748	0.934304	0.818082	0.870559	0.599314	0.414979	0.338348	0.227959	0.215114	54.8168	52.5105	-0.0750398	0.253747	0.870262	55.1005	52.5761	-0.0516958	0.112452	0.951825	0.283657	-0.0750398	TRUE
Q9BTE7	DCN1-like protein 5 OS=Homo sapiens OX=9606 GN=DCUN1D5 PE=1 SV=1	DCUN1D5	1	0.72377	0.924068	0.600444	0.763277	0.412074	0.298967	0.235336	0.18404	0.253101	1	0.68659	0.968063	0.699805	0.751485	0.412449	0.267934	0.233712	0.124088	0.177827	51.7796	48.4238	-0.0422831	0.0761827	0.870727	52.0584	49.9211	-0.049415	0.0205961	0.885672	0.278881	-0.049415	TRUE
Q9GZN1	Actin-related protein 6 OS=Homo sapiens OX=9606 GN=ACTR6 PE=1 SV=1	ACTR6	1	0.909827	1.054	0.826448	0.83677	0.666681	0.379977	0.284365	0.291397	0.295833	1	0.979635	1.03193	0.914854	0.837924	0.661602	0.407203	0.320781	0.227262	0.242648	54.5958	52.2445	-0.0738771	0.253308	0.959942	54.8678	52.8756	-0.07606	0.212848	0.994282	0.271996	-0.07606	TRUE
Q9NP81	Serine--tRNA ligase, mitochondrial OS=Homo sapiens OX=9606 GN=SARS2 PE=1 SV=1	SARS2	1	0.726693	0.947692	0.650241	0.823121	0.466267	0.298002	0.227492	0.178289	0.257484	1	0.646202	0.959851	0.699805	0.851154	0.44191	0.296919	0.254334	0.164521	0.184137	52.6266	49.7053	-0.0455712	0.0787513	0.859103	52.898	50.5018	-0.044781	0	0.830892	0.271394	-0.0455712	TRUE
Q29RF7	Sister chromatid cohesion protein PDS5 homolog A OS=Homo sapiens OX=9606 GN=PDS5A PE=1 SV=1	PDS5A	1	0.763709	0.933154	0.686632	0.852519	0.565452	0.380942	0.323587	0.24347	0.294737	1	0.801178	0.926092	0.736543	0.826458	0.555544	0.434774	0.336056	0.232839	0.212819	54.6082	50.6438	-0.0377095	0.0774841	0.875338	54.8766	51.91	-0.0395844	0	0.938043	0.268349	-0.0395844	TRUE
P38117	Electron transfer flavoprotein subunit beta OS=Homo sapiens OX=9606 GN=ETFB PE=1 SV=3	ETFB	1	0.742279	0.959504	0.733556	0.963808	0.60942	0.398301	0.280442	0.235801	0.307885	1	0.740127	0.981749	0.789409	0.919952	0.580796	0.404375	0.315435	0.195891	0.19561	54.6103	52.5138	-0.07783	0.23765	0.830702	54.8773	52.7875	-0.0571937	0.103127	0.891761	0.266946	-0.07783	TRUE
Q99873	Protein arginine N-methyltransferase 1 OS=Homo sapiens OX=9606 GN=PRMT1 PE=1 SV=3	PRMT1	1	0.730589	0.991306	0.752709	0.860918	0.669748	0.385764	0.334374	0.277977	0.327607	1	0.904495	1.00547	0.925607	0.900548	0.659919	0.459517	0.384937	0.241901	0.224866	55.4165	51.5721	-0.0448219	0.186691	0.844801	55.6821	53.4877	-0.0690859	0.204974	0.984073	0.265621	-0.0690859	TRUE
P52292	Importin subunit alpha-1 OS=Homo sapiens OX=9606 GN=KPNA2 PE=1 SV=1	KPNA2	1	0.870862	0.940423	0.775693	0.793724	0.583857	0.401194	0.256909	0.233884	0.241049	1	0.772061	0.995435	0.77328	0.843216	0.55386	0.385287	0.320017	0.214713	0.207656	54.1831	51.4352	-0.0514376	0.135314	0.96401	54.4461	51.9071	-0.0505765	0.100041	0.919702	0.263011	-0.0514376	TRUE
O15144	Actin-related protein 2/3 complex subunit 2 OS=Homo sapiens OX=9606 GN=ARPC2 PE=1 SV=1	ARPC2	1	0.822156	1.00039	0.818787	0.999505	0.794495	0.677015	0.389286	0.309609	0.313363	1	0.888528	0.982661	0.946215	0.927008	0.778603	0.587475	0.47888	0.294185	0.232323	57.8285	55.363	-0.0728111	0.267406	0.899877	58.0873	55.6935	-0.0565009	0.148683	0.981249	0.258829	-0.0728111	TRUE
P83731	Large ribosomal subunit protein eL24 OS=Homo sapiens OX=9606 GN=RPL24 PE=1 SV=1	RPL24	1	0.894241	0.965865	0.878161	0.760127	0.688154	0.462916	0.331432	0.239635	0.269536	1	0.875378	0.96715	0.907686	0.920834	0.709581	0.453154	0.346749	0.250267	0.203067	55.4779	52.5815	-0.0526235	0.170196	0.977946	55.7336	53.8529	-0.0754884	0.193738	0.975375	0.255752	-0.0754884	TRUE
O00429	Dynamin-1-like protein OS=Homo sapiens OX=9606 GN=DNM1L PE=1 SV=2	DNM1L	1	0.703314	0.932246	0.636834	0.846219	0.49592	0.302824	0.232395	0.19075	0.265154	1	0.731674	0.998172	0.741023	0.882025	0.47137	0.297625	0.236767	0.156155	0.177254	52.9416	49.7348	-0.0408196	0.039496	0.831883	53.1951	51.5309	-0.0682095	0.111691	0.885238	0.253434	-0.0682095	TRUE
Q9NYL2	Mitogen-activated protein kinase kinase kinase 20 OS=Homo sapiens OX=9606 GN=MAP3K20 PE=1 SV=3	MAP3K20	1	1.0462	0.960413	1.11566	0.964858	0.896747	0.58829	0.354966	0.291397	0.310076	1	1.18533	1.05109	1.11557	1.07783	0.844258	0.584647	0.394866	0.278151	0.217408	56.7948	55.3164	-0.121692	0.295235	0.981458	57.0469	55.5524	-0.102652	0.24112	0.948728	0.252113	-0.121692	TRUE
Q5T0N5	Formin-binding protein 1-like OS=Homo sapiens OX=9606 GN=FNBP1L PE=1 SV=3	FNBP1L	1	0.751046	0.951327	0.746006	0.855668	0.602262	0.387693	0.326529	0.278936	0.37253	1	0.774879	0.974449	0.829731	0.89702	0.619515	0.425583	0.34293	0.253752	0.236338	55.021	50.5017	-0.0422302	0.214759	0.852394	55.2676	52.6989	-0.0578952	0.175975	0.917744	0.24667	-0.0578952	TRUE
Q9BUJ2	Heterogeneous nuclear ribonucleoprotein U-like protein 1 OS=Homo sapiens OX=9606 GN=HNRNPUL1 PE=1 SV=2	HNRNPUL1	1	0.899112	0.984037	0.881992	0.897664	0.727009	0.518852	0.369674	0.292355	0.329799	1	0.93549	1.07025	0.931879	1.05402	0.759243	0.533746	0.410905	0.288608	0.243222	56.3614	53.4804	-0.0659014	0.275563	0.972402	56.6079	54.6872	-0.0882935	0.26147	0.970642	0.246503	-0.0882935	TRUE
Q7L0Y3	tRNA methyltransferase 10 homolog C OS=Homo sapiens OX=9606 GN=TRMT10C PE=1 SV=2	TRMT10C	1	0.947818	0.953144	0.836025	0.782175	0.60124	0.435913	0.31084	0.231967	0.257484	1	0.89792	0.934304	0.849443	0.824694	0.601839	0.424169	0.323836	0.204954	0.199052	54.6579	51.8687	-0.0551152	0.178256	0.991131	54.9027	52.6366	-0.0549205	0.108176	0.983336	0.244817	-0.0551152	TRUE
Q15052	Rho guanine nucleotide exchange factor 6 OS=Homo sapiens OX=9606 GN=ARHGEF6 PE=1 SV=2	ARHGEF6	1	0.839691	1.00494	0.746963	0.847269	0.533754	0.352974	0.255928	0.187874	0.269536	1	0.842505	0.978099	0.802849	0.832632	0.537026	0.364786	0.273428	0.178463	0.200773	53.6285	51.3798	-0.0644103	0.177788	0.929829	53.8687	51.8637	-0.0628939	0.131791	0.958719	0.240164	-0.0644103	TRUE
P30419	Glycylpeptide N-tetradecanoyltransferase 1 OS=Homo sapiens OX=9606 GN=NMT1 PE=1 SV=2	NMT1	1	0.915672	0.984037	0.847516	0.887165	0.630893	0.437842	0.352024	0.259765	0.308981	1	0.826538	0.996347	0.855716	0.85821	0.591738	0.421342	0.394866	0.280243	0.20823	55.1274	52.4708	-0.0677334	0.25811	0.972068	55.3661	52.5492	-0.053368	0.167354	0.950111	0.238654	-0.0677334	TRUE
Q2TAY7	WD40 repeat-containing protein SMU1 OS=Homo sapiens OX=9606 GN=SMU1 PE=1 SV=2	SMU1	1	0.836768	0.910439	0.771862	0.83887	0.648275	0.440735	0.316723	0.22334	0.242144	1	0.803996	0.951639	0.830627	0.886435	0.622041	0.441843	0.351332	0.283031	0.220276	55.4309	52.6809	-0.0425909	0.0282576	0.944298	55.6691	52.8496	-0.0495984	0.129736	0.93485	0.238227	-0.0495984	TRUE
P17980	26S proteasome regulatory subunit 6A OS=Homo sapiens OX=9606 GN=PSMC3 PE=1 SV=3	PSMC3	1	0.8845	0.93588	0.830279	0.877716	0.612487	0.450379	0.331432	0.240594	0.300215	1	0.852836	1.01186	0.867364	0.898784	0.639717	0.426997	0.386465	0.230747	0.23347	55.1639	52.2977	-0.0583168	0.216765	0.958103	55.4001	53.0846	-0.0654929	0.198651	0.958793	0.236141	-0.0654929	TRUE
P50747	Biotin--protein ligase OS=Homo sapiens OX=9606 GN=HLCS PE=1 SV=1	HLCS	1	0.758839	0.915891	0.664606	0.817872	0.524551	0.346223	0.245142	0.217589	0.294737	1	0.791785	0.976274	0.780448	0.844098	0.510932	0.338629	0.2719	0.181252	0.211098	53.3587	49.7073	-0.0408846	0.0959341	0.875197	53.5922	51.512	-0.0622454	0.137505	0.929293	0.233457	-0.0622454	TRUE
P12814	Alpha-actinin-1 OS=Homo sapiens OX=9606 GN=ACTN1 PE=1 SV=2	ACTN1	1	0.848458	0.989489	0.905933	0.971157	0.824148	0.643261	0.504012	0.286604	0.329799	1	0.8735	1.00638	0.890661	0.952587	0.777761	0.584647	0.536927	0.308128	0.25871	58.5285	55.6847	-0.0637409	0.26047	0.946899	58.7612	56.082	-0.0497035	0.124004	0.958604	0.232762	-0.0637409	TRUE
Q01813	ATP-dependent 6-phosphofructokinase, platelet type OS=Homo sapiens OX=9606 GN=PFKP PE=1 SV=2	PFKP	1	0.784166	0.89681	0.629173	0.788475	0.574654	0.371298	0.27652	0.208004	0.246527	1	0.720403	0.936128	0.767008	0.822047	0.542076	0.357716	0.267318	0.181949	0.184137	53.6949	50.2099	-0.0370066	0	0.904442	53.9236	51.6671	-0.0456736	0	0.903494	0.228718	-0.0456736	TRUE
Q8IZ40	REST corepressor 2 OS=Homo sapiens OX=9606 GN=RCOR2 PE=1 SV=2	RCOR2	1	0.8845	0.932246	0.746006	0.815772	0.571587	0.348152	0.312801	0.24347	0.261867	1	0.793664	0.945252	0.836899	0.845862	0.588371	0.361251	0.301687	0.212622	0.239206	54.0575	50.9627	-0.0502347	0.164558	0.953093	54.2833	52.0168	-0.0631976	0.17329	0.935469	0.225785	-0.0631976	TRUE
Q9P2N6	KAT8 regulatory NSL complex subunit 3 OS=Homo sapiens OX=9606 GN=KANSL3 PE=1 SV=2	KANSL3	1	1.01601	1.00948	1.01606	0.898714	0.816991	0.640368	0.410858	0.279894	0.327607	1	1.01345	1.02189	1.02238	0.978166	0.816481	0.566266	0.492628	0.324859	0.243222	57.6362	55.1786	-0.0738321	0.271651	0.990219	57.8615	55.445	-0.0699399	0.244698	0.98839	0.22526	-0.0738321	TRUE
Q5VSL9	Striatin-interacting protein 1 OS=Homo sapiens OX=9606 GN=STRIP1 PE=1 SV=1	STRIP1	1	0.840665	0.920434	0.826448	0.866167	0.610442	0.42434	0.333393	0.261682	0.288163	1	0.902617	0.9708	0.850339	0.873205	0.670861	0.426997	0.333001	0.216108	0.21454	55.1188	52.0109	-0.0532382	0.200364	0.943735	55.3422	53.244	-0.0637757	0.155687	0.97717	0.223393	-0.0637757	TRUE
Q9H7Z6	Histone acetyltransferase KAT8 OS=Homo sapiens OX=9606 GN=KAT8 PE=1 SV=2	KAT8	1	0.795855	0.871368	0.720149	0.776926	0.545001	0.34333	0.253967	0.234843	0.306789	1	0.749519	0.979011	0.739231	0.834396	0.489889	0.340749	0.309325	0.206348	0.226013	53.4265	49.5855	-0.0414561	0.127343	0.91464	53.6439	50.8825	-0.0494492	0.112948	0.896057	0.217418	-0.0494492	TRUE
Q8IZ73	Pseudouridylate synthase RPUSD2 OS=Homo sapiens OX=9606 GN=RPUSD2 PE=1 SV=2	RPUSD2	1	0.797804	1.07399	0.771862	1.05725	0.704514	0.467738	0.346141	0.237718	0.32432	1	0.746701	1.02463	0.82077	0.963171	0.616148	0.455275	0.367371	0.211228	0.211098	55.3516	53.7167	-0.109923	0.289568	0.873465	55.5634	53.4747	-0.0646795	0.161	0.890583	0.211863	-0.109923	TRUE
O75608	Acyl-protein thioesterase 1 OS=Homo sapiens OX=9606 GN=LYPLA1 PE=1 SV=1	LYPLA1	1	0.741305	0.954961	0.676098	0.973257	0.662591	0.422411	0.264753	0.187874	0.261867	1	0.795542	0.985398	0.823458	0.971992	0.646451	0.465172	0.327655	0.186131	0.204215	55.3085	52.8956	-0.0481564	0.0596533	0.814149	55.5203	53.7827	-0.0724317	0.153748	0.921687	0.21186	-0.0724317	TRUE
Q96GA3	Protein LTV1 homolog OS=Homo sapiens OX=9606 GN=LTV1 PE=1 SV=1	LTV1	1	0.783192	0.920434	0.764201	0.876666	0.700424	0.495706	0.392227	0.36808	0.50182	1	0.937369	1.00821	0.931879	0.965818	0.761768	0.581112	0.556021	0.382022	0.356228	58.6898	50.1628	-0.0307195	0.294653	0.811953	58.8984	54.493	-0.0530296	0.329696	0.974631	0.208599	-0.0530296	TRUE
Q9H1Y0	Autophagy protein 5 OS=Homo sapiens OX=9606 GN=ATG5 PE=1 SV=2	ATG5	1	0.872811	1.00766	0.861881	0.994255	0.857891	0.560322	0.406936	0.254014	0.295833	1	0.951457	0.979011	0.988329	0.994042	0.76766	0.529505	0.470479	0.316493	0.2524	56.9476	55.154	-0.0956603	0.270145	0.953461	57.1559	54.7093	-0.0732178	0.26625	0.983481	0.208333	-0.0956603	TRUE
Q7Z2W9	Large ribosomal subunit protein bL21m OS=Homo sapiens OX=9606 GN=MRPL21 PE=1 SV=2	MRPL21	1	0.86794	0.914982	0.832194	1.00265	0.536821	0.5555	0.274559	0.237718	0.308981	1	1.08295	0.923355	0.858404	0.68798	0.599314	0.474363	0.418543	0.310916	0.207083	55.1876	52.9091	-0.0743731	0.246769	0.889897	55.3957	51.8092	-0.0450688	0.162566	0.978766	0.208192	-0.0743731	TRUE
Q96DI7	U5 small nuclear ribonucleoprotein 40 kDa protein OS=Homo sapiens OX=9606 GN=SNRNP40 PE=1 SV=1	SNRNP40	1	0.888397	1.01856	0.860923	0.93966	0.760752	0.440735	0.323587	0.298106	0.288163	1	0.872561	1.02372	0.940839	0.940239	0.682645	0.465172	0.34904	0.229353	0.197331	55.4415	53.7397	-0.103961	0.282338	0.96347	55.6485	53.9148	-0.0802723	0.193406	0.977868	0.206989	-0.103961	TRUE
P49589	Cysteine--tRNA ligase, cytoplasmic OS=Homo sapiens OX=9606 GN=CARS1 PE=1 SV=3	CARS1	1	0.903008	1.00584	0.944238	0.924962	0.602262	0.372262	0.290248	0.24347	0.27611	1	0.807753	0.988135	0.861092	0.842334	0.588371	0.369027	0.287175	0.195194	0.191021	54.0737	52.6627	-0.115599	0.262318	0.987039	54.2736	52.44	-0.0697619	0.151247	0.955115	0.199938	-0.115599	TRUE
Q14914	Prostaglandin reductase 1 OS=Homo sapiens OX=9606 GN=PTGR1 PE=1 SV=2	PTGR1	1	0.957559	0.946784	0.9519	0.936511	0.676906	0.474489	0.326529	0.270309	0.301311	1	0.837808	1.02554	0.808226	0.947295	0.613623	0.468	0.366607	0.221685	0.2524	55.3354	53.3419	-0.0894998	0.276545	0.990961	55.5342	53.1552	-0.0636924	0.195388	0.928756	0.198803	-0.0894998	TRUE
Q15334	Lethal(2) giant larvae protein homolog 1 OS=Homo sapiens OX=9606 GN=LLGL1 PE=1 SV=3	LLGL1	1	0.665323	0.916799	0.711531	0.868267	0.587947	0.423376	0.299073	0.195543	0.27611	1	0.759851	1.01186	0.810914	0.948177	0.59258	0.402961	0.355914	0.223776	0.216261	54.7496	51.1595	-0.0361135	0	0.821129	54.9482	52.8537	-0.069205	0.189605	0.89559	0.198642	-0.069205	TRUE
Q9NY33	Dipeptidyl peptidase 3 OS=Homo sapiens OX=9606 GN=DPP3 PE=1 SV=2	DPP3	1	0.753968	0.950418	0.725895	0.879816	0.546024	0.322113	0.244161	0.239635	0.256388	1	0.799299	1.00182	0.780448	0.870559	0.528608	0.362665	0.27801	0.180554	0.192742	53.749	51.07	-0.0536267	0.147299	0.870769	53.9476	52.0068	-0.0639257	0.129589	0.930182	0.198554	-0.0639257	TRUE
Q92797	Symplekin OS=Homo sapiens OX=9606 GN=SYMPK PE=1 SV=2	SYMPK	1	0.894241	1.00221	0.889653	0.866167	0.752572	0.520781	0.349082	0.240594	0.285971	1	0.933612	1.02372	0.9498	0.885553	0.702005	0.511831	0.409378	0.273272	0.219703	56.3211	53.9299	-0.0660034	0.214302	0.973342	56.5182	54.1343	-0.0625402	0.190038	0.992184	0.197066	-0.0660034	TRUE
O00487	26S proteasome non-ATPase regulatory subunit 14 OS=Homo sapiens OX=9606 GN=PSMD14 PE=1 SV=1	PSMD14	1	0.955611	0.963139	0.959561	0.881916	0.754617	0.542962	0.406936	0.303858	0.298024	1	0.973999	1.00091	1.01073	0.91025	0.769344	0.527384	0.446802	0.296974	0.232896	56.9028	54.055	-0.0640801	0.260606	0.995227	57.0998	54.7182	-0.0672361	0.222324	0.993494	0.197002	-0.0672361	TRUE
Q9H488	GDP-fucose protein O-fucosyltransferase 1 OS=Homo sapiens OX=9606 GN=POFUT1 PE=1 SV=1	POFUT1	1	0.966326	0.986763	0.969137	0.994255	0.847666	0.532354	0.369674	0.274143	0.303502	1	0.976817	1.01095	0.926503	0.899666	0.779445	0.505468	0.386465	0.260723	0.208804	56.4189	54.815	-0.111533	0.289709	0.996094	56.6123	54.6207	-0.070306	0.183917	0.994318	0.193453	-0.111533	TRUE
O60573	Eukaryotic translation initiation factor 4E type 2 OS=Homo sapiens OX=9606 GN=EIF4E2 PE=1 SV=1	EIF4E2	1	0.833846	0.987672	0.703869	0.843069	0.692244	0.456166	0.365752	0.250179	0.33199	1	0.905434	1.03376	0.936359	1.06549	0.834157	0.523849	0.358969	0.249569	0.269036	56.1046	52.0282	-0.0395903	0.133774	0.895941	56.2944	54.9042	-0.117313	0.264836	0.97658	0.189812	-0.117313	TRUE
P54577	Tyrosine--tRNA ligase, cytoplasmic OS=Homo sapiens OX=9606 GN=YARS1 PE=1 SV=4	YARS1	1	0.827027	0.888632	0.725895	0.787425	0.587947	0.418554	0.298093	0.23676	0.280493	1	0.84814	0.897807	0.782241	0.799115	0.598472	0.401547	0.320781	0.212622	0.193316	54.5599	50.8273	-0.0384884	0.067309	0.941692	54.7494	52.28	-0.0433587	0	0.967123	0.189451	-0.0433587	TRUE
Q7Z4Q2	HEAT repeat-containing protein 3 OS=Homo sapiens OX=9606 GN=HEATR3 PE=1 SV=2	HEATR3	1	0.862095	0.970408	0.835067	0.918662	0.765865	0.482205	0.340257	0.277977	0.31665	1	1.00969	1.08394	0.979369	0.848508	0.7382	0.468707	0.423126	0.315099	0.275346	55.9993	53.7499	-0.0795848	0.270682	0.940572	56.1879	53.4741	-0.0695165	0.27766	0.98418	0.188579	-0.0795848	TRUE
Q9P2W1	Homologous-pairing protein 2 homolog OS=Homo sapiens OX=9606 GN=PSMC3IP PE=1 SV=1	PSMC3IP	1	0.957559	0.961322	0.757498	0.794774	0.588969	0.399265	0.286326	0.239635	0.294737	1	0.769243	0.956201	0.706077	0.850272	0.530292	0.383166	0.323072	0.237021	0.259284	54.1708	51.1339	-0.0545456	0.201824	0.969979	54.3592	50.9077	-0.0413323	0.0864197	0.892422	0.188464	-0.0545456	TRUE
Q9BTE6	Alanyl-tRNA editing protein Aarsd1 OS=Homo sapiens OX=9606 GN=AARSD1 PE=1 SV=2	AARSD1	1	0.926387	0.991306	0.992121	0.845169	0.707581	0.460023	0.376538	0.300024	0.300215	1	0.839687	1.02372	0.866468	0.884671	0.665811	0.47507	0.363552	0.238415	0.224292	55.6511	53.0862	-0.0740747	0.284144	0.98998	55.832	53.5111	-0.0609535	0.168216	0.960235	0.180835	-0.0740747	TRUE
Q9Y2A7	Nck-associated protein 1 OS=Homo sapiens OX=9606 GN=NCKAP1 PE=1 SV=1	NCKAP1	1	0.961456	0.98858	0.991163	0.961708	0.777112	0.482205	0.381441	0.283728	0.29145	1	0.941126	1.00091	0.942631	0.930537	0.706214	0.485674	0.391811	0.273272	0.221997	55.9652	54.1139	-0.0988002	0.290273	0.996406	56.1454	53.9885	-0.072355	0.219554	0.991397	0.180138	-0.0988002	TRUE
O94855	Protein transport protein Sec24D OS=Homo sapiens OX=9606 GN=SEC24D PE=1 SV=2	SEC24D	1	0.877681	1.01311	0.965307	0.949109	0.746437	0.48992	0.36183	0.259765	0.295833	1	0.870682	1.01095	0.959656	0.948177	0.698638	0.49133	0.392575	0.255844	0.23347	55.8978	53.9807	-0.0914636	0.273122	0.979996	56.0765	54.011	-0.0763546	0.227572	0.975497	0.178673	-0.0914636	TRUE
O43602	Neuronal migration protein doublecortin OS=Homo sapiens OX=9606 GN=DCX PE=1 SV=4	DCX	1	0.847484	0.965865	0.913594	0.871417	0.699401	0.462916	0.333393	0.254972	0.348425	1	0.844383	1.03284	0.977577	0.908486	0.678437	0.451033	0.394866	0.240507	0.232896	55.4498	52.9969	-0.0758336	0.278752	0.955122	55.627	53.5788	-0.0772075	0.228668	0.966546	0.177157	-0.0772075	TRUE
P60866	Small ribosomal subunit protein uS10 OS=Homo sapiens OX=9606 GN=RPS20 PE=1 SV=1	RPS20	1	0.918594	1.03583	0.891568	0.914463	0.743369	0.528496	0.365752	0.28948	0.350616	1	0.94864	1.0593	0.965032	0.999334	0.728099	0.511124	0.423889	0.263512	0.226586	56.3299	53.6972	-0.0748644	0.29755	0.974279	56.5058	54.5082	-0.0792782	0.232592	0.981331	0.175939	-0.0792782	TRUE
Q9UIJ7	GTP:AMP phosphotransferase AK3, mitochondrial OS=Homo sapiens OX=9606 GN=AK3 PE=1 SV=4	AK3	1	0.886448	0.948601	0.796761	0.962758	0.706559	0.393479	0.286326	0.224299	0.255293	1	0.894163	1.00912	0.903206	0.947295	0.654868	0.425583	0.310852	0.216805	0.192742	54.9017	53.5178	-0.107247	0.231949	0.940438	55.0749	53.5368	-0.0882269	0.193365	0.979529	0.173225	-0.107247	TRUE
Q96N67	Dedicator of cytokinesis protein 7 OS=Homo sapiens OX=9606 GN=DOCK7 PE=1 SV=4	DOCK7	1	0.87963	0.952235	0.860923	0.83257	0.624758	0.402159	0.317704	0.229091	0.259675	1	0.879135	0.959851	0.822562	0.850272	0.602681	0.402961	0.335293	0.222382	0.199052	54.7223	52.2872	-0.0632025	0.197786	0.973755	54.8951	52.5578	-0.0556332	0.124375	0.971179	0.172711	-0.0632025	TRUE
Q9NZW5	Protein PALS2 OS=Homo sapiens OX=9606 GN=PALS2 PE=1 SV=2	PALS2	1	0.904957	0.979494	0.842728	0.899764	0.65441	0.443628	0.330451	0.288521	0.360477	1	0.822781	0.979011	0.830627	0.841452	0.612782	0.414979	0.376536	0.230747	0.216261	55.1237	52.494	-0.0755291	0.299146	0.95932	55.2961	52.6508	-0.0506095	0.117446	0.952205	0.172371	-0.0755291	TRUE
Q9H2M9	Rab3 GTPase-activating protein non-catalytic subunit OS=Homo sapiens OX=9606 GN=RAB3GAP2 PE=1 SV=1	RAB3GAP2	1	0.822156	0.981311	0.823575	0.901864	0.661568	0.433984	0.312801	0.265516	0.314459	1	0.807753	1.03649	0.812706	0.911132	0.595947	0.44255	0.369662	0.24469	0.240927	55.1329	52.6872	-0.0718809	0.255692	0.928061	55.3005	52.7247	-0.0598785	0.192967	0.923969	0.167682	-0.0718809	TRUE
Q96EK5	KIF-binding protein OS=Homo sapiens OX=9606 GN=KIFBP PE=1 SV=1	KIFBP	1	0.678961	0.960413	0.607147	0.864067	0.520461	0.335614	0.24122	0.164869	0.268441	1	0.726977	1.02098	0.717726	0.807053	0.536184	0.312471	0.271136	0.15267	0.192742	53.2808	50.1192	-0.0389577	0	0.801356	53.448	51.3085	-0.0523476	0.0600549	0.890812	0.167192	-0.0523476	TRUE
Q93008	Ubiquitin carboxyl-terminal hydrolase 9X OS=Homo sapiens OX=9606 GN=USP9X PE=1 SV=4	USP9X	1	0.774425	0.960413	0.790058	0.909213	0.670771	0.420482	0.353985	0.247304	0.302407	1	0.805874	1.01733	0.813602	0.904958	0.648976	0.426997	0.394103	0.243992	0.220276	55.5848	52.6008	-0.0550265	0.203714	0.886409	55.7515	53.2173	-0.0551365	0.148946	0.926264	0.166764	-0.0551365	TRUE
O60841	Eukaryotic translation initiation factor 5B OS=Homo sapiens OX=9606 GN=EIF5B PE=1 SV=4	EIF5B	1	0.791959	0.95587	0.759413	0.914463	0.626803	0.438806	0.290248	0.265516	0.327607	1	0.866925	1.02007	0.913062	0.902312	0.633825	0.461638	0.34904	0.232839	0.230602	55.1808	52.0381	-0.0548863	0.219931	0.878323	55.3465	53.2595	-0.072311	0.207584	0.973817	0.165729	-0.072311	TRUE
Q96DM3	Regulator of MON1-CCZ1 complex OS=Homo sapiens OX=9606 GN=RMC1 PE=1 SV=2	RMC1	1	0.965352	1.02583	0.971053	0.918662	0.630893	0.406016	0.340257	0.239635	0.302407	1	0.824659	0.973537	0.897829	0.848508	0.615307	0.405082	0.301687	0.213319	0.203641	54.5251	52.8085	-0.10283	0.280241	0.993823	54.6895	52.756	-0.0699074	0.168771	0.964631	0.164462	-0.10283	TRUE
Q15058	Kinesin-like protein KIF14 OS=Homo sapiens OX=9606 GN=KIF14 PE=1 SV=1	KIF14	1	0.780269	0.917708	0.689505	0.765377	0.557271	0.406981	0.317704	0.274143	0.33966	1	0.824659	1.03923	0.892453	0.830868	0.613623	0.402961	0.275719	0.185434	0.22085	54.2942	49.2115	-0.0362422	0.157503	0.909237	54.4578	52.6744	-0.0749812	0.172916	0.962616	0.16355	-0.0749812	TRUE
P11177	Pyruvate dehydrogenase E1 component subunit beta, mitochondrial OS=Homo sapiens OX=9606 GN=PDHB PE=1 SV=3	PDHB	1	0.961456	0.914982	0.999782	0.794774	0.686108	0.441699	0.299073	0.242511	0.223518	1	0.870682	0.84945	0.860196	0.792059	0.627091	0.44255	0.34904	0.217502	0.169223	55.1553	53.125	-0.071298	0.192821	0.985937	55.3176	53.0191	-0.0446784	0	0.975831	0.162323	-0.071298	TRUE
Q8WVM8	Sec1 family domain-containing protein 1 OS=Homo sapiens OX=9606 GN=SCFD1 PE=1 SV=4	SCFD1	1	0.845535	0.918616	0.849432	0.876666	0.591014	0.40023	0.330451	0.246345	0.28378	1	0.806813	1.01095	0.812706	0.897902	0.598472	0.405082	0.327655	0.211228	0.221424	54.6552	52.0784	-0.0647064	0.2271	0.946896	54.8158	52.6621	-0.0647509	0.169245	0.933019	0.160538	-0.0647509	TRUE
P23508	Colorectal mutant cancer protein OS=Homo sapiens OX=9606 GN=MCC PE=1 SV=2	MCC	1	0.745201	0.937698	0.757498	0.94386	0.745414	0.510172	0.439295	0.32207	0.399922	1	1.00969	1.11222	1.04568	1.12635	0.90823	0.679378	0.543037	0.360412	0.287966	58.8782	53.7708	-0.0301911	0.0300326	0.801328	59.0374	56.6764	-0.0810601	0.296268	0.954634	0.159185	-0.0810601	TRUE
Q13620	Cullin-4B OS=Homo sapiens OX=9606 GN=CUL4B PE=1 SV=4	CUL4B	1	0.960481	0.984946	0.90306	0.950159	0.822103	0.525603	0.358888	0.285645	0.308981	1	0.919523	1.00912	0.92023	0.946413	0.836683	0.478604	0.412433	0.292094	0.223145	56.3789	54.5237	-0.0976694	0.287207	0.986519	56.5376	54.6786	-0.0871844	0.24673	0.976175	0.158755	-0.0976694	TRUE
P52789	Hexokinase-2 OS=Homo sapiens OX=9606 GN=HK2 PE=1 SV=2	HK2	1	0.811441	0.938606	0.855177	0.912363	0.718829	0.466774	0.334374	0.257848	0.32432	1	0.872561	0.975362	0.912166	0.876733	0.670019	0.465172	0.381119	0.23493	0.224866	55.6821	53.3319	-0.0754597	0.263321	0.921837	55.8389	53.5333	-0.0623473	0.176361	0.977344	0.156795	-0.0754597	TRUE
Q13033	Striatin-3 OS=Homo sapiens OX=9606 GN=STRN3 PE=1 SV=3	STRN3	1	0.784166	0.977677	0.796761	0.965908	0.711671	0.487991	0.356927	0.287563	0.328703	1	0.836869	0.968063	0.801057	0.908486	0.645609	0.45881	0.38952	0.271877	0.262152	55.9463	53.4446	-0.0755408	0.284204	0.880386	56.1013	52.9724	-0.0487688	0.15913	0.934467	0.155079	-0.0755408	TRUE
Q8WUM4	Programmed cell death 6-interacting protein OS=Homo sapiens OX=9606 GN=PDCD6IP PE=1 SV=1	PDCD6IP	1	0.883526	0.961322	0.873373	0.817872	0.606352	0.412767	0.289268	0.219506	0.230092	1	0.86035	0.999084	0.821666	0.830868	0.564803	0.424169	0.331474	0.203559	0.195036	54.5549	52.3448	-0.0643687	0.174164	0.981332	54.7048	52.4096	-0.0556535	0.118156	0.968251	0.149919	-0.0643687	TRUE
Q9UHI6	Probable ATP-dependent RNA helicase DDX20 OS=Homo sapiens OX=9606 GN=DDX20 PE=1 SV=2	DDX20	1	0.878655	0.944966	0.753667	0.756978	0.563407	0.451344	0.342218	0.257848	0.261867	1	0.86129	0.980836	0.865572	0.814991	0.617832	0.40084	0.344458	0.225867	0.205936	54.7251	50.9952	-0.0420426	0.131267	0.975753	54.8741	52.5163	-0.0582264	0.149357	0.974837	0.149018	-0.0582264	TRUE
Q12800	Alpha-globin transcription factor CP2 OS=Homo sapiens OX=9606 GN=TFCP2 PE=1 SV=2	TFCP2	1	0.980938	1.00403	0.918382	0.816822	0.710649	0.54682	0.43145	0.330697	0.280493	1	1.0266	1.12773	0.965928	0.904076	0.797963	0.540109	0.452149	0.310916	0.251253	57.1671	53.6046	-0.0497385	0.220728	0.997811	57.3149	54.8081	-0.067471	0.24087	0.976156	0.147836	-0.067471	TRUE
P06733	Alpha-enolase OS=Homo sapiens OX=9606 GN=ENO1 PE=1 SV=2	ENO1	1	0.749098	0.990398	0.777608	0.972207	0.627825	0.508244	0.343199	0.219506	0.277206	1	0.826538	1.01003	0.909478	0.937593	0.719682	0.472949	0.374245	0.196588	0.188726	55.9192	53.3496	-0.0577998	0.17699	0.86082	56.0654	54.3918	-0.0740952	0.153202	0.959561	0.14612	-0.0740952	TRUE
Q8WVB6	Chromosome transmission fidelity protein 18 homolog OS=Homo sapiens OX=9606 GN=CHTF18 PE=1 SV=1	CHTF18	1	0.981912	0.814125	0.973925	0.989006	0.874252	0.585396	0.403994	0.252096	0.255293	1	0.822781	0.92153	0.959656	0.868795	0.747459	0.528091	0.442983	0.283728	0.251826	57.1815	55.5607	-0.0961342	0.24194	0.957326	57.3276	54.5439	-0.0522682	0.158378	0.949785	0.146119	-0.0961342	TRUE
P62847	Small ribosomal subunit protein eS24 OS=Homo sapiens OX=9606 GN=RPS24 PE=1 SV=1	RPS24	1	0.848458	0.934972	0.942323	0.844119	0.62578	0.436877	0.329471	0.222382	0.255293	1	0.819963	0.925179	0.923814	0.855564	0.649818	0.414272	0.313143	0.223079	0.172665	54.9608	52.7412	-0.0696084	0.210451	0.968556	55.1059	53.2441	-0.0666695	0.138614	0.960214	0.14504	-0.0696084	TRUE
O75718	Cartilage-associated protein OS=Homo sapiens OX=9606 GN=CRTAP PE=1 SV=1	CRTAP	1	0.787088	0.926794	0.678013	0.816822	0.566474	0.340436	0.315743	0.252096	0.288163	1	0.847201	0.902369	0.723998	0.799115	0.582479	0.36832	0.297104	0.204954	0.203067	54.0572	50.075	-0.0394959	0.111371	0.894415	54.2004	51.59	-0.0427866	0.00607011	0.953698	0.143163	-0.0427866	TRUE
Q13217	DnaJ homolog subfamily C member 3 OS=Homo sapiens OX=9606 GN=DNAJC3 PE=1 SV=1	DNAJC3	1	0.78514	0.95587	0.762286	0.887165	0.540911	0.383835	0.243181	0.195543	0.282684	1	0.720403	0.985398	0.766112	0.829986	0.533659	0.352061	0.30627	0.216805	0.191021	53.9729	51.6426	-0.0625644	0.176913	0.8965	54.1145	51.6018	-0.0471652	0.0550555	0.89421	0.141612	-0.0625644	TRUE
P51532	Transcription activator BRG1 OS=Homo sapiens OX=9606 GN=SMARCA4 PE=1 SV=2	SMARCA4	1	0.750072	0.919525	0.678013	0.850419	0.557271	0.350081	0.291229	0.238677	0.31665	1	0.76079	0.954376	0.783137	0.837042	0.542918	0.37539	0.310088	0.17916	0.215687	54.1026	50.0077	-0.038582	0.106217	0.85469	54.2442	51.7929	-0.049076	0.0707264	0.917546	0.141571	-0.049076	TRUE
O43390	Heterogeneous nuclear ribonucleoprotein R OS=Homo sapiens OX=9606 GN=HNRNPR PE=1 SV=1	HNRNPR	1	0.701366	0.968591	0.607147	0.861968	0.480583	0.297038	0.228472	0.176372	0.246527	1	0.752337	0.942515	0.705181	0.752367	0.480629	0.335801	0.256625	0.18892	0.181269	52.8199	49.9271	-0.0429415	0.0362112	0.818898	52.9614	50.3984	-0.043837	0.00847828	0.927813	0.141493	-0.043837	TRUE
O75223	Gamma-glutamylcyclotransferase OS=Homo sapiens OX=9606 GN=GGCT PE=1 SV=1	GGCT	1	0.754942	0.970408	0.771862	0.990055	0.777112	0.560322	0.390266	0.265516	0.336373	1	0.817145	0.985398	0.809122	0.973756	0.664127	0.548592	0.407087	0.263512	0.232323	56.9121	54.4142	-0.0733424	0.273294	0.835615	57.0534	54.5374	-0.0502313	0.10318	0.916529	0.141313	-0.0733424	TRUE
P19367	Hexokinase-1 OS=Homo sapiens OX=9606 GN=HK1 PE=1 SV=3	HK1	1	0.68578	0.954961	0.634919	0.83467	0.456042	0.300896	0.218667	0.180206	0.228996	1	0.713828	0.971712	0.689053	0.800879	0.441068	0.306816	0.256625	0.166612	0.180122	52.6131	49.7989	-0.0425981	0.0190703	0.835595	52.7515	50.3873	-0.0466204	0.0207057	0.885867	0.13848	-0.0466204	TRUE
Q14185	Dedicator of cytokinesis protein 1 OS=Homo sapiens OX=9606 GN=DOCK1 PE=1 SV=2	DOCK1	1	0.91275	0.958596	0.950942	0.877716	0.649298	0.471596	0.303976	0.227174	0.259675	1	0.895103	1.00821	0.860196	0.870559	0.619515	0.437601	0.362024	0.240507	0.196184	55.1999	53.2008	-0.0769321	0.219031	0.987575	55.337	53.0564	-0.0603117	0.156499	0.977725	0.137063	-0.0769321	TRUE
Q9Y3A5	Ribosome maturation protein SBDS OS=Homo sapiens OX=9606 GN=SBDS PE=1 SV=4	SBDS	1	0.786114	0.952235	0.829321	0.933361	0.666681	0.41566	0.324568	0.271267	0.318842	1	0.83593	0.988135	0.793889	0.8538	0.622882	0.403668	0.336056	0.24469	0.206509	54.9518	52.8856	-0.0875373	0.278992	0.90246	55.0882	52.5569	-0.0523389	0.11985	0.949484	0.136408	-0.0875373	TRUE
Q07666	KH domain-containing, RNA-binding, signal transduction-associated protein 1 OS=Homo sapiens OX=9606 GN=KHDRBS1 PE=1 SV=1	KHDRBS1	1	0.748123	0.978585	0.759413	0.863018	0.62987	0.397337	0.279462	0.229091	0.311172	1	0.753276	0.916968	0.767008	0.828222	0.562278	0.420635	0.334529	0.224473	0.225439	54.7357	51.7236	-0.0524552	0.180258	0.87133	54.8714	51.8523	-0.0392485	0	0.91737	0.13569	-0.0524552	TRUE
Q9H0S4	Probable ATP-dependent RNA helicase DDX47 OS=Homo sapiens OX=9606 GN=DDX47 PE=1 SV=1	DDX47	1	0.770528	0.934972	0.748879	0.83362	0.552159	0.378048	0.298093	0.239635	0.282684	1	0.813388	0.931566	0.814498	0.814109	0.598472	0.373269	0.293286	0.191011	0.205362	54.2778	50.8231	-0.0441048	0.129819	0.9031	54.4036	52.1233	-0.0524853	0.0850418	0.951276	0.125717	-0.0524853	TRUE
Q9Y6E0	Serine/threonine-protein kinase 24 OS=Homo sapiens OX=9606 GN=STK24 PE=1 SV=1	STK24	1	0.850406	0.991306	0.739302	0.879816	0.60533	0.395408	0.297112	0.249221	0.313363	1	0.809631	1.0146	0.801057	0.948177	0.611098	0.385287	0.352859	0.196588	0.254695	54.6139	51.6426	-0.0569404	0.216602	0.915123	54.7381	52.8137	-0.0788781	0.216453	0.914024	0.124172	-0.0788781	TRUE
Q9Y4C2	TRPM8 channel-associated factor 1 OS=Homo sapiens OX=9606 GN=TCAF1 PE=1 SV=3	TCAF1	1	0.822156	0.916799	0.741218	0.793724	0.562384	0.368404	0.284365	0.210879	0.232283	1	0.845322	0.931566	0.72131	0.794705	0.551335	0.387408	0.298632	0.197982	0.191595	53.9868	51.0846	-0.0446805	0.0707609	0.946202	54.1108	51.5912	-0.0439808	0.0121036	0.957661	0.123998	-0.0446805	TRUE
Q96JG6	Syndetin OS=Homo sapiens OX=9606 GN=VPS50 PE=1 SV=3	VPS50	1	1.02088	0.987672	1.01989	0.93966	0.738257	0.515959	0.399091	0.28277	0.317746	1	0.96085	1.01551	0.976681	0.929654	0.705372	0.522435	0.384174	0.284425	0.229455	56.2261	53.93	-0.0838936	0.297453	0.995609	56.3467	54.147	-0.0724944	0.226908	0.995444	0.120547	-0.0838936	TRUE
P40818	Ubiquitin carboxyl-terminal hydrolase 8 OS=Homo sapiens OX=9606 GN=USP8 PE=1 SV=1	USP8	1	0.905931	1.01311	0.852304	0.830471	0.622712	0.451344	0.360849	0.254972	0.279397	1	0.934551	0.999084	0.899621	0.950823	0.61699	0.475777	0.334529	0.262118	0.215687	55.2204	52.3153	-0.058496	0.223053	0.979913	55.339	53.3383	-0.0767739	0.218674	0.980077	0.118639	-0.0767739	TRUE
P38159	RNA-binding motif protein, X chromosome OS=Homo sapiens OX=9606 GN=RBMX PE=1 SV=3	RBMX	1	0.759813	0.946784	0.79293	0.914463	0.623735	0.453272	0.312801	0.245387	0.308981	1	0.717585	1.00547	0.843171	0.927008	0.630458	0.451033	0.363552	0.240507	0.255268	55.372	52.3623	-0.0542793	0.199368	0.877286	55.4889	53.0487	-0.0640793	0.206328	0.878026	0.116928	-0.0640793	TRUE
P35250	Replication factor C subunit 2 OS=Homo sapiens OX=9606 GN=RFC2 PE=1 SV=3	RFC2	1	0.902034	0.950418	0.872415	0.815772	0.614532	0.467738	0.336335	0.268392	0.296928	1	0.812449	0.968975	0.829731	0.83616	0.623724	0.447499	0.336056	0.21541	0.231176	55.1985	52.0633	-0.0559245	0.228333	0.982505	55.3104	52.7373	-0.0507657	0.109858	0.950413	0.111914	-0.0559245	TRUE
Q16186	Proteasomal ubiquitin receptor ADRM1 OS=Homo sapiens OX=9606 GN=ADRM1 PE=1 SV=2	ADRM1	1	0.775399	0.926794	0.727811	0.857768	0.566474	0.385764	0.281423	0.248262	0.329799	1	0.877257	0.976274	0.774176	0.878497	0.537867	0.414272	0.321545	0.238415	0.236912	54.4055	50.5663	-0.0434794	0.163481	0.876644	54.5161	51.8417	-0.0559169	0.170559	0.948943	0.110634	-0.0559169	TRUE
P30837	Aldehyde dehydrogenase X, mitochondrial OS=Homo sapiens OX=9606 GN=ALDH1B1 PE=1 SV=4	ALDH1B1	1	0.970223	0.995849	0.930831	0.892415	0.649298	0.502457	0.355946	0.24347	0.281589	1	0.943004	0.999997	0.866468	0.904076	0.682645	0.463758	0.362788	0.232141	0.229455	55.6624	53.2719	-0.0702131	0.239344	0.993352	55.7699	53.5995	-0.0666503	0.186396	0.984404	0.107506	-0.0702131	TRUE
Q9H4M9	EH domain-containing protein 1 OS=Homo sapiens OX=9606 GN=EHD1 PE=1 SV=2	EHD1	1	0.903008	0.939515	0.962434	0.83362	0.680996	0.420482	0.311821	0.254014	0.25858	1	0.854715	0.955289	0.844067	0.841452	0.59763	0.428411	0.349804	0.200771	0.191021	55.0206	52.9383	-0.0766283	0.229903	0.98372	55.128	52.8917	-0.0528988	0.0858408	0.969845	0.107342	-0.0766283	TRUE
P61011	Signal recognition particle subunit SRP54 OS=Homo sapiens OX=9606 GN=SRP54 PE=1 SV=1	SRP54	1	0.900086	0.973134	0.972968	0.894515	0.832328	0.634581	0.498129	0.305775	0.278302	1	1.0003	1.02554	1.08152	0.981694	0.866143	0.6002	0.540745	0.391782	0.275919	58.6827	55.9883	-0.0567558	0.190849	0.981965	58.7899	55.8438	-0.0668302	0.292125	0.974608	0.10724	-0.0668302	TRUE
P50395	Rab GDP dissociation inhibitor beta OS=Homo sapiens OX=9606 GN=GDI2 PE=1 SV=2	GDI2	1	0.864044	0.968591	0.845601	0.973257	0.732122	0.425304	0.304957	0.23676	0.255293	1	0.896981	1.03649	0.899621	0.962289	0.663286	0.436894	0.344458	0.223776	0.19561	55.2229	53.7977	-0.107661	0.242015	0.953489	55.3279	53.6787	-0.0850733	0.200285	0.974814	0.104968	-0.107661	TRUE
Q9Y2T2	AP-3 complex subunit mu-1 OS=Homo sapiens OX=9606 GN=AP3M1 PE=1 SV=1	AP3M1	1	0.8845	0.991306	0.902102	0.879816	0.694289	0.466774	0.332413	0.233884	0.253101	1	0.946761	1.01003	0.965032	0.91466	0.688538	0.460224	0.386465	0.24469	0.243796	55.5927	53.4645	-0.0712662	0.208139	0.979468	55.6951	53.632	-0.077862	0.234382	0.992693	0.102391	-0.077862	TRUE
Q9H2U2	Inorganic pyrophosphatase 2, mitochondrial OS=Homo sapiens OX=9606 GN=PPA2 PE=1 SV=2	PPA2	1	0.775399	0.941332	0.794846	0.851469	0.623735	0.40891	0.331432	0.245387	0.306789	1	0.839687	0.964413	0.805538	0.886435	0.574904	0.428411	0.381882	0.227262	0.245516	55.1519	51.7033	-0.0467781	0.168547	0.903784	55.2503	52.3855	-0.0510011	0.14904	0.940383	0.0983792	-0.0510011	TRUE
O75792	Ribonuclease H2 subunit A OS=Homo sapiens OX=9606 GN=RNASEH2A PE=1 SV=2	RNASEH2A	1	0.871837	1.02856	0.793888	0.905014	0.684063	0.461952	0.325549	0.26935	0.307885	1	0.916705	0.989048	0.893349	0.864385	0.659919	0.468707	0.355151	0.23981	0.219703	55.5647	52.9179	-0.0657548	0.244891	0.938102	55.6618	53.3735	-0.062159	0.172168	0.989093	0.097042	-0.0657548	TRUE
Q96RQ3	Methylcrotonoyl-CoA carboxylase subunit alpha, mitochondrial OS=Homo sapiens OX=9606 GN=MCCC1 PE=1 SV=3	MCCC1	1	0.8017	0.977677	0.761328	0.859868	0.745414	0.479311	0.324568	0.250179	0.262962	1	0.877257	0.98996	0.926503	0.873205	0.695271	0.477191	0.430763	0.255844	0.221997	56.3385	53.5394	-0.0447448	0.07045	0.904486	56.4349	53.9384	-0.0575612	0.16676	0.976544	0.0964556	-0.0575612	TRUE
Q8IXM3	Large ribosomal subunit protein mL41 OS=Homo sapiens OX=9606 GN=MRPL41 PE=1 SV=1	MRPL41	1	1.03159	0.884997	1.01415	0.723381	0.722919	0.478347	0.353985	0.261682	0.224614	1	1.12898	0.954376	1.07435	0.802643	0.755876	0.480725	0.351332	0.283031	0.231176	55.8765	53.3261	-0.0565807	0.164102	0.96595	55.9722	53.8359	-0.0739233	0.224991	0.962716	0.0957216	-0.0739233	TRUE
Q96KG9	N-terminal kinase-like protein OS=Homo sapiens OX=9606 GN=SCYL1 PE=1 SV=1	SCYL1	1	0.725719	0.969499	0.719192	0.930211	0.60942	0.40023	0.301034	0.251138	0.272823	1	0.881953	0.992698	0.852131	0.874087	0.652343	0.419221	0.352859	0.236324	0.223145	55.1874	52.0276	-0.0442181	0.101381	0.834661	55.2829	52.9941	-0.0632196	0.178982	0.971702	0.0955327	-0.0632196	TRUE
Q9NZN8	CCR4-NOT transcription complex subunit 2 OS=Homo sapiens OX=9606 GN=CNOT2 PE=1 SV=1	CNOT2	1	0.698443	0.991306	0.664606	0.900814	0.555226	0.314397	0.22357	0.192667	0.273919	1	0.74858	0.98996	0.784929	0.900548	0.521874	0.33368	0.255861	0.160338	0.189874	53.6451	50.9904	-0.0504088	0.110107	0.808218	53.7399	52.146	-0.0749405	0.139315	0.9025	0.0948439	-0.0749405	TRUE
P16455	Methylated-DNA--protein-cysteine methyltransferase OS=Homo sapiens OX=9606 GN=MGMT PE=1 SV=1	MGMT	1	0.853328	1.01493	0.853262	1.03205	0.725987	0.43302	0.369674	0.253055	0.285971	1	0.847201	0.990873	0.832419	0.937593	0.648976	0.459517	0.295577	0.24469	0.211098	55.2249	53.7181	-0.117514	0.288043	0.94171	55.3195	53.4012	-0.0728322	0.184555	0.949895	0.0945909	-0.117514	TRUE
Q5JTZ9	Alanine--tRNA ligase, mitochondrial OS=Homo sapiens OX=9606 GN=AARS2 PE=1 SV=1	AARS2	1	0.731563	0.984037	0.597571	0.825221	0.420254	0.285465	0.27554	0.199377	0.214753	1	0.72322	0.918793	0.71235	0.762952	0.453694	0.30823	0.223019	0.14779	0.191021	52.4095	49.4268	-0.0445767	0.0707784	0.846994	52.5038	50.1623	-0.0454641	0	0.909725	0.0943355	-0.0454641	TRUE
P41250	Glycine--tRNA ligase OS=Homo sapiens OX=9606 GN=GARS1 PE=1 SV=3	GARS1	1	0.755916	0.961322	0.785269	0.955409	0.685086	0.466774	0.388305	0.323029	0.312268	1	0.829355	1.00091	0.801953	0.946413	0.644767	0.479311	0.455204	0.250267	0.232323	56.6677	52.9191	-0.0476662	0.2159	0.852576	56.759	54.0543	-0.0473389	0.0936164	0.919243	0.0912473	-0.0476662	TRUE
Q8NCB2	CaM kinase-like vesicle-associated protein OS=Homo sapiens OX=9606 GN=CAMKV PE=1 SV=2	CAMKV	1	0.825079	0.965865	0.859966	0.83782	0.643163	0.478347	0.372616	0.291397	0.361573	1	0.88571	1.0146	0.917542	0.848508	0.723049	0.457396	0.381882	0.283031	0.294849	55.7942	51.9365	-0.0526569	0.275252	0.940656	55.8831	53.1758	-0.0666032	0.258502	0.97616	0.0889423	-0.0666032	TRUE
Q8IU85	Calcium/calmodulin-dependent protein kinase type 1D OS=Homo sapiens OX=9606 GN=CAMK1D PE=1 SV=1	CAMK1D	1	0.979964	0.964048	0.966264	0.977457	0.874252	0.729093	0.55206	0.386292	0.33199	1	1.0435	1.07025	1.07614	1.01256	0.870352	0.645444	0.612539	0.40921	0.293128	60.0055	56.7799	-0.0609066	0.285583	0.995938	60.0938	56.9168	-0.0587421	0.265117	0.962297	0.0883793	-0.0609066	TRUE
Q9H0A0	RNA cytidine acetyltransferase OS=Homo sapiens OX=9606 GN=NAT10 PE=1 SV=2	NAT10	1	0.8845	0.892266	0.916467	0.830471	0.685086	0.507279	0.392227	0.287563	0.284876	1	0.768304	0.908756	0.921126	0.821165	0.696955	0.470121	0.396394	0.270483	0.225439	56.5735	53.1717	-0.0476422	0.178625	0.972728	56.6614	54.0887	-0.0427185	0.014833	0.926985	0.0879638	-0.0476422	TRUE
Q86UE8	Serine/threonine-protein kinase tousled-like 2 OS=Homo sapiens OX=9606 GN=TLK2 PE=1 SV=2	TLK2	1	0.751046	0.93588	0.735472	0.793724	0.540911	0.369369	0.237297	0.192667	0.239953	1	0.800239	0.99726	0.823458	0.813227	0.531133	0.351354	0.2719	0.170795	0.188153	53.6365	50.8548	-0.0448685	0.0563931	0.909378	53.7153	51.8338	-0.0653196	0.129338	0.950028	0.0788463	-0.0653196	TRUE
Q9NRY4	Rho GTPase-activating protein 35 OS=Homo sapiens OX=9606 GN=ARHGAP35 PE=1 SV=3	ARHGAP35	1	1.00724	0.979494	0.917424	0.854618	0.734167	0.503422	0.358888	0.267433	0.264058	1	1.01251	1.03741	0.939047	0.904076	0.733991	0.494157	0.391811	0.257238	0.23347	56.2098	53.7365	-0.0647062	0.216517	0.995607	56.2882	54.1427	-0.0715141	0.213352	0.995091	0.0784246	-0.0715141	TRUE
P14735	Insulin-degrading enzyme OS=Homo sapiens OX=9606 GN=IDE PE=1 SV=4	IDE	1	0.908853	0.96223	0.89061	0.962758	0.762797	0.459059	0.323587	0.231009	0.306789	1	0.882892	1.01733	0.830627	0.939357	0.695271	0.461638	0.33071	0.241204	0.23978	55.5503	53.9899	-0.106549	0.265181	0.972749	55.6248	53.6403	-0.0752247	0.20848	0.959116	0.0744904	-0.106549	TRUE
P19387	DNA-directed RNA polymerase II subunit RPB3 OS=Homo sapiens OX=9606 GN=POLR2C PE=1 SV=2	POLR2C	1	0.705262	0.932246	0.623427	0.822071	0.505123	0.318255	0.247103	0.22334	0.311172	1	0.784271	0.980836	0.848547	0.895256	0.463795	0.323783	0.275719	0.211228	0.218556	53.0025	48.9389	-0.038469	0.0937034	0.823568	53.0736	51.7978	-0.11347	0.226188	0.928758	0.0710428	-0.11347	TRUE
Q8IYB7	DIS3-like exonuclease 2 OS=Homo sapiens OX=9606 GN=DIS3L2 PE=1 SV=4	DIS3L2	1	0.838717	0.943149	0.739302	0.886115	0.640095	0.405052	0.347121	0.26264	0.358286	1	0.852836	1.02828	0.91575	0.92789	0.69443	0.441136	0.355914	0.205651	0.246664	55.3787	51.3952	-0.0463202	0.219656	0.893573	55.4486	53.6577	-0.0835023	0.21777	0.966941	0.0698189	-0.0835023	TRUE
Q8NEB9	Phosphatidylinositol 3-kinase catalytic subunit type 3 OS=Homo sapiens OX=9606 GN=PIK3C3 PE=1 SV=1	PIK3C3	1	1.00334	0.98858	0.972968	0.93756	0.744392	0.517888	0.391247	0.283728	0.301311	1	1.04256	1.01551	0.992809	0.893491	0.725574	0.506175	0.410142	0.23981	0.240927	56.319	54.0236	-0.0804389	0.281594	0.998357	56.3874	54.2254	-0.0708493	0.21207	0.993945	0.0683971	-0.0804389	TRUE
O00567	Nucleolar protein 56 OS=Homo sapiens OX=9606 GN=NOP56 PE=1 SV=4	NOP56	1	0.949766	0.997667	1.01606	0.931261	0.764842	0.539105	0.409877	0.283728	0.29912	1	0.912948	0.934304	1.086	0.860857	0.737358	0.533746	0.407087	0.272574	0.213393	56.673	54.3324	-0.0784338	0.278508	0.994347	56.7388	54.5573	-0.0670271	0.19234	0.970401	0.0658135	-0.0784338	TRUE
P60228	Eukaryotic translation initiation factor 3 subunit E OS=Homo sapiens OX=9606 GN=EIF3E PE=1 SV=1	EIF3E	1	0.742279	0.953144	0.713446	0.779026	0.577722	0.378048	0.27554	0.205128	0.25091	1	0.855654	0.979011	0.76432	0.814109	0.546285	0.370441	0.314671	0.194497	0.190447	54.044	50.9233	-0.0404343	0.0292153	0.902199	54.1076	51.7539	-0.0524702	0.0937853	0.959747	0.0635548	-0.0524702	TRUE
Q8WVV9	Heterogeneous nuclear ribonucleoprotein L-like OS=Homo sapiens OX=9606 GN=HNRNPLL PE=1 SV=1	HNRNPLL	1	0.89619	1.01493	0.839855	0.918662	0.64623	0.440735	0.325549	0.266475	0.278302	1	0.943004	1.03923	0.914854	0.921716	0.659077	0.422755	0.357442	0.240507	0.217982	55.124	52.8948	-0.0761009	0.248945	0.964679	55.1868	53.3317	-0.0821108	0.221606	0.986957	0.0627763	-0.0821108	TRUE
Q969S9	Ribosome-releasing factor 2, mitochondrial OS=Homo sapiens OX=9606 GN=GFM2 PE=1 SV=1	GFM2	1	0.868914	0.966773	0.843686	0.855668	0.632938	0.414696	0.290248	0.253055	0.323224	1	0.850958	1.02098	0.804641	0.84498	0.603523	0.415686	0.309325	0.223079	0.222571	54.6785	52.1866	-0.069978	0.249915	0.956128	54.7409	52.3879	-0.0592995	0.157022	0.957221	0.062404	-0.069978	TRUE
P12277	Creatine kinase B-type OS=Homo sapiens OX=9606 GN=CKB PE=1 SV=1	CKB	1	0.762735	0.943149	0.689505	0.800024	0.523528	0.346223	0.253967	0.203211	0.241049	1	0.739188	0.987223	0.786721	0.782356	0.51009	0.346405	0.262735	0.161732	0.185285	53.4021	50.401	-0.0436168	0.0640564	0.904144	53.4641	51.3613	-0.0544316	0.0753546	0.921791	0.0619474	-0.0544316	TRUE
Q7Z2Z2	Elongation factor-like GTPase 1 OS=Homo sapiens OX=9606 GN=EFL1 PE=1 SV=2	EFL1	1	0.939051	0.957687	0.876246	0.897664	0.714739	0.520781	0.418703	0.314402	0.353903	1	0.961789	1.00638	0.873636	0.90143	0.698638	0.509003	0.444511	0.28582	0.253547	56.809	53.1895	-0.0574577	0.294659	0.978618	56.8691	53.9554	-0.054598	0.194732	0.985612	0.06017	-0.0574577	TRUE
Q9H900	Protein zwilch homolog OS=Homo sapiens OX=9606 GN=ZWILCH PE=1 SV=2	ZWILCH	1	0.837742	0.911347	0.777608	0.856718	0.559316	0.372262	0.278481	0.213755	0.267345	1	0.774879	0.999997	0.818082	0.896138	0.569011	0.365493	0.279538	0.182646	0.199626	54.1451	51.4388	-0.0539651	0.155391	0.933234	54.2036	52.4975	-0.0748393	0.158832	0.924633	0.0585381	-0.0748393	TRUE
Q13459	Unconventional myosin-IXb OS=Homo sapiens OX=9606 GN=MYO9B PE=1 SV=3	MYO9B	1	0.927361	0.964956	0.924128	0.864067	0.756662	0.519817	0.359868	0.26935	0.354999	1	0.933612	0.935216	0.875428	0.820283	0.679278	0.498399	0.388756	0.262815	0.224866	56.3207	53.5783	-0.0695954	0.281751	0.976853	56.3767	53.6576	-0.0477859	0.0991861	0.993235	0.0559879	-0.0695954	TRUE
Q9Y2S7	Polymerase delta-interacting protein 2 OS=Homo sapiens OX=9606 GN=POLDIP2 PE=1 SV=1	POLDIP2	1	0.859173	1.00221	0.846559	0.973257	0.705536	0.444593	0.329471	0.255931	0.269536	1	0.743884	0.976274	0.843171	0.960525	0.623724	0.441843	0.341403	0.227262	0.192168	55.3387	53.6085	-0.0953694	0.256538	0.951368	55.3934	53.4531	-0.0686237	0.163581	0.898602	0.0546904	-0.0953694	TRUE
P50990	T-complex protein 1 subunit theta OS=Homo sapiens OX=9606 GN=CCT8 PE=1 SV=4	CCT8	1	0.827027	0.970408	0.765159	0.94491	0.697356	0.452308	0.292209	0.261682	0.319937	1	0.832173	1.00638	0.860196	0.940239	0.638875	0.455275	0.345985	0.232141	0.22716	55.3523	53.1843	-0.0793255	0.256876	0.894282	55.4068	53.3642	-0.0722853	0.200831	0.949047	0.0545275	-0.0793255	TRUE
Q13617	Cullin-2 OS=Homo sapiens OX=9606 GN=CUL2 PE=1 SV=2	CUL2	1	0.781243	0.994032	0.773778	0.964858	0.669748	0.396372	0.337315	0.264558	0.319937	1	0.844383	0.979924	0.821666	0.952587	0.595947	0.40791	0.335293	0.232141	0.220276	54.78	52.9915	-0.101498	0.288258	0.875331	54.8327	52.8733	-0.0757126	0.205817	0.938049	0.0526498	-0.101498	TRUE
P54652	Heat shock-related 70 kDa protein 2 OS=Homo sapiens OX=9606 GN=HSPA2 PE=1 SV=1	HSPA2	1	0.925413	0.927703	0.885822	0.870367	0.744392	0.515959	0.39615	0.320153	0.350616	1	0.969303	0.948902	0.899621	0.859975	0.691063	0.53516	0.40174	0.30743	0.235191	56.8379	53.215	-0.0559289	0.283048	0.972775	56.8826	53.9668	-0.0506446	0.156771	0.996525	0.0447117	-0.0559289	TRUE
P17252	Protein kinase C alpha type OS=Homo sapiens OX=9606 GN=PRKCA PE=1 SV=4	PRKCA	1	0.900086	0.967682	0.873373	0.844119	0.706559	0.487991	0.374577	0.26264	0.282684	1	0.813388	0.928829	0.833315	0.841452	0.709581	0.464465	0.365843	0.219593	0.212819	56.1861	53.2348	-0.0550337	0.201418	0.978754	56.2307	54.0352	-0.0453187	0	0.946488	0.0446043	-0.0550337	TRUE
Q8WW59	SPRY domain-containing protein 4 OS=Homo sapiens OX=9606 GN=SPRYD4 PE=1 SV=3	SPRYD4	1	0.8017	0.884089	0.752709	0.871417	0.628848	0.401194	0.291229	0.221423	0.27611	1	0.866925	0.922442	0.840483	0.883789	0.620357	0.410737	0.331474	0.202862	0.207656	55.024	51.9112	-0.0419346	0.0601423	0.901752	55.0674	52.9092	-0.059065	0.128749	0.96145	0.0434227	-0.059065	TRUE
P50570	Dynamin-2 OS=Homo sapiens OX=9606 GN=DNM2 PE=1 SV=2	DNM2	1	0.713055	0.924977	0.657902	0.775876	0.508191	0.352974	0.248084	0.209921	0.219135	1	0.73637	0.935216	0.744607	0.76207	0.498306	0.332266	0.249751	0.171492	0.166355	53.0863	49.8611	-0.0386536	0	0.888314	53.1254	50.8602	-0.0459339	0	0.926034	0.0391376	-0.0459339	TRUE
Q14204	Cytoplasmic dynein 1 heavy chain 1 OS=Homo sapiens OX=9606 GN=DYNC1H1 PE=1 SV=5	DYNC1H1	1	0.779295	0.939515	0.720149	0.828371	0.557271	0.379977	0.278481	0.225257	0.249814	1	0.78615	0.977187	0.77328	0.841452	0.54881	0.376804	0.287175	0.200074	0.187579	54.166	51.0527	-0.0431411	0.074658	0.910481	54.2036	51.9573	-0.0525431	0.080134	0.931381	0.0376267	-0.0525431	TRUE
Q6P1J9	Parafibromin OS=Homo sapiens OX=9606 GN=CDC73 PE=1 SV=1	CDC73	1	0.774425	0.90317	0.651199	0.800024	0.534776	0.355867	0.290248	0.218548	0.277206	1	0.726977	0.937041	0.732062	0.807053	0.526925	0.343577	0.27801	0.190314	0.170944	53.5916	49.7561	-0.0377399	0.0568192	0.896872	53.6273	51.1868	-0.0440718	0	0.90771	0.0357404	-0.0440718	TRUE
Q16222	UDP-N-acetylhexosamine pyrophosphorylase OS=Homo sapiens OX=9606 GN=UAP1 PE=1 SV=3	UAP1	1	0.722796	0.92952	0.649284	0.879816	0.529663	0.336579	0.24122	0.233884	0.304598	1	0.716646	0.996347	0.733855	0.830868	0.516824	0.332973	0.285648	0.175675	0.187579	53.6594	49.9067	-0.03983	0.0899718	0.817459	53.693	51.4235	-0.0490196	0.0428926	0.887104	0.0336198	-0.0490196	TRUE
P36578	Large ribosomal subunit protein uL4 OS=Homo sapiens OX=9606 GN=RPL4 PE=1 SV=5	RPL4	1	0.736434	0.951327	0.732599	0.863018	0.586924	0.395408	0.298093	0.261682	0.287067	1	0.782393	0.915143	0.82077	0.826458	0.632141	0.372562	0.31238	0.225867	0.203067	54.8633	51.2043	-0.0405076	0.0985885	0.866986	54.8878	52.4404	-0.0470202	0.0484198	0.932016	0.0245752	-0.0470202	TRUE
Q9NUQ3	Gamma-taxilin OS=Homo sapiens OX=9606 GN=TXLNG PE=1 SV=2	TXLNG	1	0.793907	0.951327	0.786227	0.948059	0.640095	0.479311	0.364771	0.290438	0.3802	1	0.840626	1.02737	0.887077	0.974638	0.669178	0.487088	0.397158	0.294882	0.25871	55.9104	52.346	-0.0577248	0.2899	0.865278	55.9331	53.5634	-0.0750637	0.264233	0.947159	0.0227125	-0.0750637	TRUE
P62424	Large ribosomal subunit protein eL8 OS=Homo sapiens OX=9606 GN=RPL7A PE=1 SV=2	RPL7A	1	0.780269	0.96223	0.811126	0.908163	0.596127	0.410838	0.27652	0.238677	0.288163	1	0.850958	0.949814	0.894245	0.880261	0.632141	0.372562	0.292522	0.205651	0.200773	54.5295	52.3478	-0.0735348	0.227121	0.905408	54.5501	52.9097	-0.08135	0.180663	0.9687	0.0206245	-0.08135	TRUE
Q9UNH6	Sorting nexin-7 OS=Homo sapiens OX=9606 GN=SNX7 PE=1 SV=1	SNX7	1	0.910801	0.947692	0.947111	0.794774	0.706559	0.472561	0.363791	0.310568	0.28378	1	0.933612	0.912406	0.886181	0.852918	0.675912	0.443964	0.394103	0.260026	0.236912	55.9177	52.8196	-0.0580653	0.243597	0.983201	55.9371	53.1861	-0.0536736	0.163747	0.983142	0.0193985	-0.0580653	TRUE
Q09161	Nuclear cap-binding protein subunit 1 OS=Homo sapiens OX=9606 GN=NCBP1 PE=1 SV=1	NCBP1	1	0.821182	0.914982	0.850389	0.83992	0.631915	0.451344	0.316723	0.239635	0.295833	1	0.849079	1.01551	0.814498	0.906722	0.614465	0.427704	0.362024	0.230747	0.217982	55.2636	52.214	-0.052207	0.183797	0.941081	55.2822	52.9399	-0.0605552	0.166788	0.947213	0.0186132	-0.0605552	TRUE
Q9BQA1	Methylosome protein WDR77 OS=Homo sapiens OX=9606 GN=WDR77 PE=1 SV=1	WDR77	1	0.742279	0.90953	0.639707	0.911313	0.484673	0.337543	0.236317	0.202252	0.275015	1	0.71101	1.0593	0.778656	0.92348	0.494097	0.328024	0.261207	0.186829	0.223718	53.4146	50.1724	-0.0413425	0.0562603	0.822759	53.4322	52.0428	-0.0984899	0.201794	0.869332	0.0175796	-0.0984899	TRUE
Q9UI12	V-type proton ATPase subunit H OS=Homo sapiens OX=9606 GN=ATP6V1H PE=1 SV=1	ATP6V1H	1	0.869888	1.00403	0.812083	0.961708	0.728032	0.375155	0.280442	0.208962	0.270632	1	0.840626	1.00091	0.827042	0.892609	0.628774	0.383166	0.320781	0.207045	0.196757	54.7915	53.6199	-0.125858	0.238362	0.945471	54.8063	52.9056	-0.0690431	0.158713	0.952724	0.0148522	-0.125858	TRUE
Q9Y6J9	TAF6-like RNA polymerase II p300/CBP-associated factor-associated factor 65 kDa subunit 6L OS=Homo sapiens OX=9606 GN=TAF6L PE=1 SV=1	TAF6L	1	0.743253	0.983129	0.702912	0.982706	0.634983	0.335614	0.25887	0.251138	0.317746	1	0.712889	0.896895	0.784929	0.818519	0.542076	0.359837	0.2719	0.183343	0.223718	53.959	52.899	-0.153712	0.273547	0.819401	53.9708	51.3519	-0.0424345	0	0.89278	0.0118064	-0.153712	TRUE
P21127	Cyclin-dependent kinase 11B OS=Homo sapiens OX=9606 GN=CDK11B PE=1 SV=4	CDK11B	1	0.90106	0.954053	0.924128	0.856718	0.706559	0.491849	0.369674	0.263599	0.345138	1	0.904495	0.979924	0.925607	0.892609	0.705372	0.470828	0.387229	0.23493	0.251826	55.9532	53.0605	-0.0657768	0.275483	0.975311	55.965	53.7121	-0.068737	0.211739	0.984104	0.0117697	-0.068737	TRUE
Q9GZT9	Egl nine homolog 1 OS=Homo sapiens OX=9606 GN=EGLN1 PE=1 SV=1	EGLN1	1	0.767606	0.864099	0.738345	0.858818	0.62169	0.467738	0.364771	0.323029	0.39773	1	0.864107	0.948902	0.87274	0.904076	0.711264	0.495571	0.412433	0.315796	0.267888	56.7909	50.2621	-0.0292514	0.11164	0.860364	56.8025	53.6394	-0.0529351	0.208243	0.96075	0.0115649	-0.0529351	TRUE
Q12972	Nuclear inhibitor of protein phosphatase 1 OS=Homo sapiens OX=9606 GN=PPP1R8 PE=1 SV=2	PPP1R8	1	0.850406	1.01856	0.852304	1.00895	0.75973	0.459059	0.333393	0.263599	0.330894	1	0.868804	1.03102	0.870948	0.929654	0.653185	0.454568	0.351332	0.222382	0.231749	55.4359	53.8941	-0.118665	0.298194	0.943443	55.4432	53.4449	-0.0738234	0.202712	0.964839	0.00729186	-0.118665	TRUE
P28482	Mitogen-activated protein kinase 1 OS=Homo sapiens OX=9606 GN=MAPK1 PE=1 SV=3	MAPK1	1	0.790985	0.967682	0.739302	0.94701	0.705536	0.398301	0.263773	0.231967	0.296928	1	0.803996	0.972625	0.800161	0.91025	0.580796	0.421342	0.320017	0.218199	0.231176	54.8837	53.321	-0.0995259	0.241014	0.868907	54.8902	52.5375	-0.0594756	0.158805	0.92387	0.00652481	-0.0995259	TRUE
P18621	Large ribosomal subunit protein uL22 OS=Homo sapiens OX=9606 GN=RPL17 PE=1 SV=3	RPL17	1	0.92931	0.998575	0.969137	0.873517	0.752572	0.4986	0.38046	0.290438	0.29912	1	0.909191	0.914231	0.974889	0.892609	0.740725	0.492036	0.370426	0.28582	0.230602	56.2401	53.7464	-0.0732864	0.271543	0.991173	56.2458	54.0369	-0.0710198	0.219622	0.981412	0.0056864	-0.0732864	TRUE
O14497	AT-rich interactive domain-containing protein 1A OS=Homo sapiens OX=9606 GN=ARID1A PE=1 SV=3	ARID1A	1	0.805596	0.936789	0.730684	0.888215	0.63805	0.436877	0.311821	0.272226	0.329799	1	0.881014	0.995435	0.844067	0.863503	0.682645	0.43336	0.356678	0.258632	0.247237	55.5645	51.5876	-0.0418537	0.158336	0.883416	55.5701	53.0028	-0.0600601	0.193903	0.968627	0.00557444	-0.0600601	TRUE
Q9HAV4	Exportin-5 OS=Homo sapiens OX=9606 GN=XPO5 PE=1 SV=1	XPO5	1	0.960481	0.961322	0.949984	0.895564	0.676906	0.443628	0.312801	0.264558	0.295833	1	0.926098	1.01368	0.904998	0.878497	0.6313	0.432653	0.337584	0.228656	0.209951	55.0865	53.1155	-0.0878779	0.265943	0.994622	55.0919	53.0976	-0.0720587	0.191585	0.989478	0.00543883	-0.0878779	TRUE
P38606	V-type proton ATPase catalytic subunit A OS=Homo sapiens OX=9606 GN=ATP6V1A PE=1 SV=2	ATP6V1A	1	0.693573	0.933154	0.690462	0.859868	0.565452	0.38287	0.374577	0.245387	0.296928	1	0.701618	0.974449	0.771488	0.904076	0.539551	0.397305	0.348277	0.241204	0.215114	55.0805	50.7451	-0.0328595	0	0.829767	55.0792	52.3215	-0.0425186	0.0260488	0.856184	-0.00134069	-0.0425186	TRUE
Q9NVX0	HAUS augmin-like complex subunit 2 OS=Homo sapiens OX=9606 GN=HAUS2 PE=1 SV=1	HAUS2	1	1.10563	1.04855	1.15396	0.935461	0.758707	0.541998	0.435372	0.345075	0.246527	1	0.945822	1.20346	1.00535	0.991396	0.824898	0.506882	0.471243	0.336012	0.261578	56.8498	54.4724	-0.0787603	0.285262	0.954562	56.847	54.6367	-0.0885725	0.306109	0.941495	-0.00287557	-0.0885725	TRUE
Q13555	Calcium/calmodulin-dependent protein kinase type II subunit gamma OS=Homo sapiens OX=9606 GN=CAMK2G PE=1 SV=4	CAMK2G	1	1.00237	0.934972	1.0017	0.892415	0.902882	0.556464	0.402033	0.295231	0.303502	1	1.03787	1.02372	0.952488	0.954351	0.814797	0.517487	0.426181	0.268392	0.211098	56.9576	55.1126	-0.0998645	0.293869	0.982497	56.9533	55.0639	-0.0778427	0.209145	0.990828	-0.00426054	-0.0998645	TRUE
Q14008	Cytoskeleton-associated protein 5 OS=Homo sapiens OX=9606 GN=CKAP5 PE=1 SV=3	CKAP5	1	0.981912	0.950418	0.904017	0.826271	0.676906	0.491849	0.367713	0.270309	0.281589	1	0.994663	0.992698	0.913958	0.869677	0.706214	0.467293	0.367371	0.257238	0.219703	55.9212	52.9595	-0.0570335	0.21934	0.996037	55.9142	53.6908	-0.0661443	0.19103	0.996806	-0.0069811	-0.0661443	TRUE
Q14683	Structural maintenance of chromosomes protein 1A OS=Homo sapiens OX=9606 GN=SMC1A PE=1 SV=2	SMC1A	1	0.825079	0.942241	0.785269	0.888215	0.669748	0.462916	0.343199	0.279894	0.318842	1	0.783332	0.971712	0.894245	0.899666	0.676753	0.464465	0.386465	0.250964	0.230602	56.0114	52.3725	-0.0466661	0.19073	0.91579	56.0015	53.5768	-0.0605332	0.179626	0.934399	-0.00983406	-0.0605332	TRUE
Q66K64	DDB1- and CUL4-associated factor 15 OS=Homo sapiens OX=9606 GN=DCAF15 PE=1 SV=1	DCAF15	1	0.733512	0.913165	0.778566	0.879816	0.65441	0.418554	0.287306	0.161994	0.21037	1	1.00969	0.971712	1.00804	0.868795	0.646451	0.439015	0.34293	0.330435	0.203067	55.1105	53.0544	-0.0472878	0	0.887439	55.0997	52.9783	-0.0799736	0.252838	0.990776	-0.0108928	-0.0799736	TRUE
P31749	RAC-alpha serine/threonine-protein kinase OS=Homo sapiens OX=9606 GN=AKT1 PE=1 SV=2	AKT1	1	0.989705	0.980403	0.969137	0.874566	0.725987	0.530425	0.395169	0.279894	0.302407	1	0.961789	0.991785	0.772384	0.874969	0.68012	0.494864	0.379591	0.292791	0.211672	56.4973	53.7796	-0.0666153	0.260853	0.997825	56.4839	53.7591	-0.0468564	0.0891592	0.96969	-0.0133502	-0.0666153	TRUE
Q96PE3	Inositol polyphosphate-4-phosphatase type I A OS=Homo sapiens OX=9606 GN=INPP4A PE=1 SV=1	INPP4A	1	0.918594	0.956779	1.01127	0.974307	0.935602	0.729093	0.432431	0.28948	0.281589	1	1.08295	1.07938	1.03223	0.994042	0.832474	0.652514	0.472007	0.260026	0.229455	58.1806	56.632	-0.107985	0.269823	0.988865	58.164	56.3631	-0.0770385	0.192791	0.982095	-0.0165778	-0.107985	TRUE
Q99575	Ribonucleases P/MRP protein subunit POP1 OS=Homo sapiens OX=9606 GN=POP1 PE=1 SV=2	POP1	1	0.893267	0.945875	0.783354	0.989006	0.743369	0.503422	0.347121	0.225257	0.296928	1	0.836869	0.979924	0.878117	0.937593	0.679278	0.480725	0.378063	0.207742	0.201346	56.071	54.1213	-0.0830061	0.242222	0.923554	56.0535	54.1156	-0.0655674	0.14548	0.956035	-0.0175531	-0.0830061	TRUE
P62714	Serine/threonine-protein phosphatase 2A catalytic subunit beta isoform OS=Homo sapiens OX=9606 GN=PPP2CB PE=1 SV=1	PPP2CB	1	0.816312	1.00766	0.720149	1.00475	0.620667	0.393479	0.299073	0.201294	0.247623	1	0.727917	1.0073	0.763424	0.949059	0.558911	0.381045	0.323072	0.191011	0.193889	54.6623	53.0993	-0.0929905	0.216458	0.877848	54.6445	52.6435	-0.0621567	0.128041	0.867688	-0.0178687	-0.0929905	TRUE
Q12765	Secernin-1 OS=Homo sapiens OX=9606 GN=SCRN1 PE=1 SV=2	SCRN1	1	0.881578	1.00312	0.917424	0.928111	0.696334	0.524639	0.358888	0.287563	0.301311	1	0.912948	1.04288	0.964136	0.952587	0.717156	0.485674	0.391047	0.266997	0.225439	56.1014	53.6194	-0.0734301	0.270615	0.97499	56.0819	54.0982	-0.0798897	0.23282	0.984738	-0.0194539	-0.0798897	TRUE
Q10713	Mitochondrial-processing peptidase subunit alpha OS=Homo sapiens OX=9606 GN=PMPCA PE=1 SV=2	PMPCA	1	1.04718	1.00312	0.95573	0.850419	0.734167	0.506315	0.377519	0.277977	0.29145	1	1.02754	1.00273	0.952488	0.877615	0.707056	0.499106	0.382646	0.270483	0.222571	56.234	53.6293	-0.0676264	0.252691	0.994336	56.2145	53.9373	-0.0665892	0.202134	0.998305	-0.0194872	-0.0676264	TRUE
Q8NI27	THO complex subunit 2 OS=Homo sapiens OX=9606 GN=THOC2 PE=1 SV=2	THOC2	1	0.943921	0.934972	0.925086	0.83782	0.639073	0.48992	0.357907	0.268392	0.302407	1	0.849079	0.965325	0.810914	0.870559	0.611098	0.431946	0.390284	0.230747	0.236912	55.5695	52.6216	-0.0609045	0.247555	0.990384	55.5477	52.7225	-0.049104	0.124451	0.951564	-0.0218235	-0.0609045	TRUE
Q9UJY4	ADP-ribosylation factor-binding protein GGA2 OS=Homo sapiens OX=9606 GN=GGA2 PE=1 SV=3	GGA2	1	1.00139	0.976768	1.13768	0.924962	0.834373	0.66062	0.458906	0.323987	0.285971	1	1.12991	1.04653	1.13976	0.994042	0.943583	0.593837	0.526998	0.33183	0.286245	58.2314	55.798	-0.0730159	0.264838	0.972559	58.209	55.9598	-0.0862034	0.302962	0.94441	-0.0223156	-0.0862034	TRUE
P51991	Heterogeneous nuclear ribonucleoprotein A3 OS=Homo sapiens OX=9606 GN=HNRNPA3 PE=1 SV=2	HNRNPA3	1	0.738382	1.00675	0.705785	0.94386	0.541934	0.390586	0.27554	0.239635	0.369243	1	0.658412	1.02554	0.883493	0.976402	0.613623	0.348526	0.315435	0.202862	0.207656	54.2089	51.4601	-0.0655864	0.254078	0.803573	54.1857	53.0052	-0.121164	0.227553	0.864657	-0.0232436	-0.121164	TRUE
P09972	Fructose-bisphosphate aldolase C OS=Homo sapiens OX=9606 GN=ALDOC PE=1 SV=2	ALDOC	1	0.784166	1.03674	0.729726	1.03205	0.707581	0.520781	0.382422	0.300982	0.298024	1	0.834051	1.02919	0.82077	0.97993	0.647293	0.507589	0.404031	0.236324	0.205936	56.4408	53.8712	-0.0713013	0.270485	0.836477	56.4145	54.2149	-0.0591428	0.138971	0.927924	-0.0263562	-0.0713013	TRUE
Q9Y6E2	eIF5-mimic protein 1 OS=Homo sapiens OX=9606 GN=BZW2 PE=1 SV=1	BZW2	1	0.870862	0.958596	0.834109	0.951209	0.674861	0.422411	0.308879	0.245387	0.264058	1	0.875378	0.968975	0.881701	0.867913	0.65571	0.413565	0.311616	0.23981	0.217982	55.0469	53.284	-0.0900443	0.240815	0.950871	55.0182	52.9831	-0.0704706	0.188431	0.975978	-0.0286997	-0.0900443	TRUE
Q9UIV1	CCR4-NOT transcription complex subunit 7 OS=Homo sapiens OX=9606 GN=CNOT7 PE=1 SV=3	CNOT7	1	1.05595	0.995849	1.07161	0.912363	0.775067	0.668336	0.503031	0.319194	0.345138	1	1.01157	1.00091	1.08958	0.934947	0.832474	0.607976	0.515541	0.352743	0.236912	58.6484	55.3341	-0.0602629	0.288221	0.977171	58.6184	56.088	-0.0629659	0.216635	0.980284	-0.0299917	-0.0629659	TRUE
P53677	AP-3 complex subunit mu-2 OS=Homo sapiens OX=9606 GN=AP3M2 PE=1 SV=1	AP3M2	1	1.15823	1.03765	1.06586	0.926012	0.849711	0.704019	0.475576	0.340282	0.296928	1	1.18157	1.125	1.11646	1.03285	0.872035	0.61858	0.540745	0.328344	0.216835	58.7746	56.2005	-0.0698526	0.265967	0.961456	58.7429	56.7008	-0.0730769	0.210719	0.928714	-0.0316943	-0.0730769	TRUE
O95394	Phosphoacetylglucosamine mutase OS=Homo sapiens OX=9606 GN=PGM3 PE=1 SV=1	PGM3	1	0.693573	0.910439	0.587994	0.828371	0.461155	0.284501	0.201997	0.167745	0.256388	1	0.63587	0.963501	0.663068	0.799997	0.406557	0.279952	0.224547	0.149184	0.205362	52.1593	49.005	-0.0398612	0.00884601	0.823911	52.124	49.5639	-0.043678	0	0.828612	-0.0352702	-0.043678	TRUE
P51149	Ras-related protein Rab-7a OS=Homo sapiens OX=9606 GN=RAB7A PE=1 SV=1	RAB7A	1	0.928335	0.983129	0.93945	0.894515	0.710649	0.5555	0.436353	0.302899	0.307885	1	0.949579	0.979011	0.939943	0.859975	0.742408	0.501934	0.446039	0.306733	0.232323	57.0992	53.8716	-0.0579388	0.259234	0.990389	57.0626	54.2695	-0.0548033	0.18244	0.991805	-0.0365481	-0.0579388	TRUE
A6NHR9	Structural maintenance of chromosomes flexible hinge domain-containing protein 1 OS=Homo sapiens OX=9606 GN=SMCHD1 PE=1 SV=2	SMCHD1	1	0.845535	0.924977	0.710573	0.769577	0.49183	0.337543	0.255928	0.211838	0.244336	1	0.869743	0.925179	0.766112	0.732963	0.504198	0.313178	0.25357	0.154064	0.166928	52.9757	50.0544	-0.0494729	0.130666	0.94984	52.9382	50.8862	-0.0544471	0.0660429	0.978619	-0.0374361	-0.0544471	TRUE
P16333	SH2/SH3 adapter protein NCK1 OS=Homo sapiens OX=9606 GN=NCK1 PE=1 SV=1	NCK1	1	0.741305	0.926794	0.678971	0.867217	0.562384	0.385764	0.296132	0.212796	0.255293	1	0.766426	0.971712	0.782241	0.83616	0.56817	0.370441	0.30627	0.205651	0.196757	54.4287	51.1948	-0.0381114	0	0.867477	54.3862	52.0048	-0.0500809	0.0733977	0.922978	-0.042511	-0.0500809	TRUE
P30084	Enoyl-CoA hydratase, mitochondrial OS=Homo sapiens OX=9606 GN=ECHS1 PE=1 SV=4	ECHS1	1	1.01795	0.994941	1.0084	0.985856	0.799608	0.497635	0.370655	0.274143	0.293641	1	0.818084	1.00456	0.896037	0.903194	0.66076	0.468707	0.396394	0.272574	0.219703	56.0619	54.381	-0.106503	0.287552	0.99773	56.0177	53.531	-0.060748	0.189574	0.951284	-0.0442061	-0.106503	TRUE
Q7KZ85	Transcription elongation factor SPT6 OS=Homo sapiens OX=9606 GN=SUPT6H PE=1 SV=2	SUPT6H	1	0.787088	0.95587	0.788142	0.853568	0.589992	0.416625	0.34516	0.28277	0.298024	1	0.827477	0.973537	0.822562	0.825576	0.613623	0.405789	0.362788	0.233536	0.223718	55.1548	51.4285	-0.0458399	0.186735	0.913236	55.1101	52.373	-0.0502172	0.124204	0.955187	-0.0447029	-0.0502172	TRUE
P21283	V-type proton ATPase subunit C 1 OS=Homo sapiens OX=9606 GN=ATP6V1C1 PE=1 SV=4	ATP6V1C1	1	0.938077	1.01311	0.938493	0.959608	0.80063	0.492813	0.348102	0.270309	0.28378	1	1.00781	1.00456	0.930087	0.954351	0.736516	0.476484	0.356678	0.250267	0.203641	56.0166	54.3557	-0.103032	0.272454	0.991471	55.9696	54.2501	-0.0838145	0.207851	0.994466	-0.047063	-0.103032	TRUE
Q8TC07	TBC1 domain family member 15 OS=Homo sapiens OX=9606 GN=TBC1D15 PE=1 SV=2	TBC1D15	1	1.0199	1.01856	1.03426	0.994255	0.825171	0.699197	0.402033	0.272226	0.294737	1	0.921401	1.10584	1.01611	1.03021	0.83079	0.580405	0.498738	0.300459	0.274772	57.8497	55.9674	-0.0880235	0.255549	0.989387	57.7999	55.506	-0.0781961	0.272292	0.965959	-0.0497651	-0.0880235	TRUE
Q6PKG0	La-related protein 1 OS=Homo sapiens OX=9606 GN=LARP1 PE=1 SV=2	LARP1	1	0.799752	0.941332	0.799634	0.84097	0.576699	0.409874	0.30986	0.255931	0.33199	1	0.857533	0.981749	0.894245	0.882025	0.611098	0.392357	0.293286	0.210531	0.204788	54.5971	51.1682	-0.0519755	0.222571	0.916373	54.5463	52.8348	-0.0799004	0.186033	0.973346	-0.0508003	-0.0799004	TRUE
Q9UI30	Multifunctional methyltransferase subunit TRM112-like protein OS=Homo sapiens OX=9606 GN=TRMT112 PE=1 SV=1	TRMT112	1	0.747149	1.03855	0.773778	0.953309	0.656456	0.398301	0.322607	0.245387	0.323224	1	0.715706	1.03741	0.77328	0.973756	0.572378	0.418514	0.294813	0.193103	0.211098	54.75	52.8874	-0.0943655	0.274456	0.86008	54.6988	52.9445	-0.0758339	0.173071	0.860046	-0.0512733	-0.0943655	TRUE
P61962	DDB1- and CUL4-associated factor 7 OS=Homo sapiens OX=9606 GN=DCAF7 PE=1 SV=1	DCAF7	1	0.81826	0.919525	0.769947	0.845169	0.65032	0.443628	0.342218	0.273184	0.318842	1	0.886649	1.01551	0.899621	0.902312	0.6414	0.467293	0.387229	0.273272	0.221997	55.806	51.7441	-0.0398816	0.135902	0.920969	55.7521	53.3151	-0.0643163	0.208078	0.975738	-0.0538744	-0.0643163	TRUE
Q4U2R6	Large ribosomal subunit protein mL51 OS=Homo sapiens OX=9606 GN=MRPL51 PE=1 SV=1	MRPL51	1	1.06082	1.02765	1.01032	0.996355	0.715761	0.53814	0.297112	0.272226	0.312268	1	0.98621	1.05748	0.926503	0.939357	0.697797	0.492036	0.364316	0.237718	0.304027	55.8131	54.0463	-0.0995075	0.278547	0.985029	55.7565	53.6564	-0.0828342	0.264135	0.987244	-0.0566278	-0.0995075	TRUE
P54619	5'-AMP-activated protein kinase subunit gamma-1 OS=Homo sapiens OX=9606 GN=PRKAG1 PE=1 SV=1	PRKAG1	1	1.00529	0.97586	0.927958	0.916562	0.717807	0.514995	0.364771	0.290438	0.271728	1	0.843444	0.94799	0.792097	0.876733	0.662444	0.461638	0.38341	0.229353	0.232323	56.2088	53.8243	-0.072345	0.251739	0.996574	56.1487	53.5569	-0.0446157	0.0417859	0.94702	-0.0601123	-0.072345	TRUE
P06576	ATP synthase subunit beta, mitochondrial OS=Homo sapiens OX=9606 GN=ATP5F1B PE=1 SV=3	ATP5F1B	1	0.732538	0.960413	0.668437	0.903964	0.557271	0.402159	0.313782	0.208962	0.317746	1	0.728856	1.00365	0.762528	0.859092	0.550493	0.400133	0.329946	0.214713	0.215687	54.7597	50.9662	-0.0386231	0.0780724	0.821416	54.6995	52.0423	-0.0465381	0.0686415	0.887876	-0.0602105	-0.0465381	TRUE
Q9Y243	RAC-gamma serine/threonine-protein kinase OS=Homo sapiens OX=9606 GN=AKT3 PE=1 SV=1	AKT3	1	0.870862	0.964956	0.881034	0.924962	0.783248	0.548749	0.374577	0.28948	0.336373	1	0.921401	1.01003	0.900517	0.922598	0.725574	0.505468	0.423126	0.260723	0.239206	56.7273	54.1828	-0.0745836	0.285652	0.95578	56.6666	54.27	-0.0633725	0.197946	0.983057	-0.0606888	-0.0745836	TRUE
Q6VMQ6	Activating transcription factor 7-interacting protein 1 OS=Homo sapiens OX=9606 GN=ATF7IP PE=1 SV=3	ATF7IP	1	0.729615	0.957687	0.695251	0.829421	0.514326	0.447486	0.339277	0.279894	0.354999	1	0.777697	0.961676	0.810018	0.899666	0.606889	0.40791	0.336056	0.243295	0.312058	54.9285	49.5766	-0.034886	0.155493	0.847104	54.8668	52.1311	-0.0631569	0.236934	0.898462	-0.0616924	-0.0631569	TRUE
P57081	tRNA (guanine-N(7)-)-methyltransferase non-catalytic subunit WDR4 OS=Homo sapiens OX=9606 GN=WDR4 PE=1 SV=2	WDR4	1	0.906905	1.03855	0.876246	1.06775	0.689176	0.375155	0.323587	0.231967	0.244336	1	0.767365	1.08941	0.971304	1.03197	0.638875	0.373269	0.335293	0.191011	0.210525	54.4327	53.4234	-0.15716	0.267135	0.963531	54.3709	53.2891	-0.135229	0.239086	0.930052	-0.0618177	-0.15716	TRUE
O14617	AP-3 complex subunit delta-1 OS=Homo sapiens OX=9606 GN=AP3D1 PE=1 SV=1	AP3D1	1	0.899112	0.995849	0.876246	0.873517	0.645208	0.472561	0.353985	0.265516	0.272823	1	0.913887	1.03923	0.917542	0.934065	0.664127	0.438308	0.388756	0.272574	0.222571	55.5394	52.8764	-0.0631156	0.228839	0.979924	55.477	53.3866	-0.0781192	0.2395	0.978825	-0.0623852	-0.0781192	TRUE
O43264	Centromere/kinetochore protein zw10 homolog OS=Homo sapiens OX=9606 GN=ZW10 PE=1 SV=3	ZW10	1	0.790985	0.908622	0.714404	0.831521	0.568519	0.34333	0.252987	0.231967	0.303502	1	0.76079	0.969887	0.751775	0.834396	0.537026	0.331559	0.278774	0.178463	0.194463	53.8268	50.3673	-0.0446044	0.135497	0.891869	53.7632	51.5359	-0.0521716	0.0719299	0.913619	-0.0635427	-0.0521716	TRUE
Q9UJX3	Anaphase-promoting complex subunit 7 OS=Homo sapiens OX=9606 GN=ANAPC7 PE=1 SV=5	ANAPC7	1	0.897164	0.943149	0.878161	0.918662	0.735189	0.467738	0.312801	0.24347	0.292546	1	0.865986	0.991785	0.893349	0.931419	0.665811	0.443964	0.369662	0.236324	0.223145	55.6064	53.7007	-0.0855669	0.246139	0.967428	55.537	53.5117	-0.0738254	0.207037	0.96785	-0.0694671	-0.0855669	TRUE
P62191	26S proteasome regulatory subunit 4 OS=Homo sapiens OX=9606 GN=PSMC1 PE=1 SV=1	PSMC1	1	0.775399	0.948601	0.766116	0.844119	0.564429	0.388657	0.277501	0.231009	0.25858	1	0.773	0.979924	0.788513	0.872323	0.549652	0.386701	0.277247	0.18404	0.201346	54.3213	51.393	-0.0489274	0.130503	0.91126	54.2512	52.1802	-0.0589934	0.113128	0.92006	-0.070119	-0.0589934	TRUE
Q92499	ATP-dependent RNA helicase DDX1 OS=Homo sapiens OX=9606 GN=DDX1 PE=1 SV=2	DDX1	1	0.903982	0.974042	0.944238	0.815772	0.684063	0.454237	0.346141	0.24347	0.255293	1	0.900738	1.00273	0.937255	0.870559	0.65571	0.443964	0.347513	0.231444	0.189874	55.4644	53.0642	-0.0652311	0.208722	0.986987	55.3938	53.4498	-0.0700969	0.172998	0.988172	-0.0706408	-0.0700969	TRUE
Q9UN86	Ras GTPase-activating protein-binding protein 2 OS=Homo sapiens OX=9606 GN=G3BP2 PE=1 SV=2	G3BP2	1	0.921517	0.977677	0.936577	0.913413	0.765865	0.53814	0.405955	0.288521	0.347329	1	0.882892	1.00091	0.912166	0.937593	0.71884	0.511831	0.426181	0.278849	0.263299	56.726	53.9852	-0.0726096	0.299019	0.983785	56.6538	54.0873	-0.0654966	0.23483	0.9735	-0.0722012	-0.0726096	TRUE
P51812	Ribosomal protein S6 kinase alpha-3 OS=Homo sapiens OX=9606 GN=RPS6KA3 PE=1 SV=1	RPS6KA3	1	0.949766	0.981311	1.01702	0.887165	0.777112	0.517888	0.381441	0.300982	0.307885	1	1.03129	1.03923	0.999978	0.895256	0.739042	0.495571	0.398685	0.274666	0.221997	56.4087	54.0438	-0.0796421	0.287337	0.992558	56.3349	54.2119	-0.0734141	0.220816	0.994077	-0.0737724	-0.0796421	TRUE
Q92600	CCR4-NOT transcription complex subunit 9 OS=Homo sapiens OX=9606 GN=CNOT9 PE=1 SV=1	CNOT9	1	0.935154	1.00675	0.907848	0.845169	0.717807	0.497635	0.357907	0.251138	0.278302	1	0.970242	1.03011	0.898725	0.996688	0.670019	0.470828	0.431527	0.287911	0.238059	56.0452	53.5013	-0.0636262	0.218082	0.988908	55.967	53.6966	-0.0770531	0.260945	0.970919	-0.078221	-0.0770531	TRUE
P61586	Transforming protein RhoA OS=Homo sapiens OX=9606 GN=RHOA PE=1 SV=1	RHOA	1	0.72377	1.00221	0.617681	0.818922	0.513303	0.349116	0.250045	0.206086	0.247623	1	0.699739	0.994522	0.723102	0.843216	0.454536	0.305402	0.291758	0.181252	0.193889	53.2965	50.128	-0.0420111	0.058099	0.847683	53.213	50.8186	-0.0505684	0.0754226	0.863944	-0.0835198	-0.0505684	TRUE
P80404	4-aminobutyrate aminotransferase, mitochondrial OS=Homo sapiens OX=9606 GN=ABAT PE=1 SV=3	ABAT	1	0.840665	0.978585	0.908806	0.964858	0.813923	0.624937	0.424586	0.283728	0.327607	1	0.892285	1.01824	0.893349	0.950823	0.792912	0.540816	0.468188	0.275363	0.240927	57.6347	55.1634	-0.0746093	0.277549	0.949409	57.5502	55.1836	-0.0626177	0.190427	0.969223	-0.0844104	-0.0746093	TRUE
Q96RS6	NudC domain-containing protein 1 OS=Homo sapiens OX=9606 GN=NUDCD1 PE=1 SV=2	NUDCD1	1	0.86794	0.977677	0.836982	0.991105	0.754617	0.548749	0.433411	0.302899	0.329799	1	0.852836	1.00273	0.92023	0.958761	0.736516	0.532333	0.436873	0.281637	0.248385	57.0775	54.2212	-0.0691016	0.293219	0.934195	56.9922	54.5474	-0.0657158	0.2209	0.962964	-0.0852348	-0.0691016	TRUE
O14777	Kinetochore protein NDC80 homolog OS=Homo sapiens OX=9606 GN=NDC80 PE=1 SV=1	NDC80	1	0.853328	0.963139	0.763243	0.850419	0.662591	0.450379	0.34516	0.304816	0.360477	1	0.902617	0.958938	0.85482	0.829986	0.646451	0.444671	0.392575	0.270483	0.247811	55.8362	51.4806	-0.0450292	0.240219	0.922679	55.7483	52.6746	-0.0505041	0.170549	0.982215	-0.0879311	-0.0505041	TRUE
P36776	Lon protease homolog, mitochondrial OS=Homo sapiens OX=9606 GN=LONP1 PE=1 SV=2	LONP1	1	0.913724	0.961322	0.937535	0.867217	0.691221	0.441699	0.333393	0.254014	0.315555	1	0.880075	0.979011	0.882597	0.844098	0.633825	0.434774	0.33071	0.233536	0.210525	55.2436	53.0078	-0.0793578	0.266671	0.983929	55.1531	52.9143	-0.0621435	0.163875	0.98132	-0.0904619	-0.0793578	TRUE
Q9NUU7	ATP-dependent RNA helicase DDX19A OS=Homo sapiens OX=9606 GN=DDX19A PE=1 SV=1	DDX19A	1	0.693573	0.932246	0.670352	0.826271	0.61351	0.384799	0.280442	0.247304	0.305694	1	0.788028	0.971712	0.827938	0.841452	0.585004	0.39165	0.307797	0.223079	0.215687	54.6465	50.4902	-0.0336729	0	0.828423	54.5551	52.175	-0.0571911	0.142785	0.938324	-0.0914558	-0.0571911	TRUE
P50454	Serpin H1 OS=Homo sapiens OX=9606 GN=SERPINH1 PE=1 SV=2	SERPINH1	1	0.795855	0.968591	0.736429	0.971157	0.657478	0.420482	0.350063	0.271267	0.298024	1	0.822781	1.01824	0.887973	0.889081	0.668336	0.448206	0.344458	0.225867	0.221997	55.561	52.7112	-0.0596804	0.226522	0.860481	55.4681	53.412	-0.0692437	0.185136	0.957682	-0.0928384	-0.0692437	TRUE
Q13367	AP-3 complex subunit beta-2 OS=Homo sapiens OX=9606 GN=AP3B2 PE=1 SV=2	AP3B2	1	0.750072	0.937698	0.688547	0.827321	0.567497	0.399265	0.290248	0.242511	0.292546	1	0.791785	0.974449	0.789409	0.866149	0.560594	0.373269	0.31238	0.190314	0.211672	54.4544	50.5543	-0.0375235	0.0654163	0.87864	54.3607	52.0995	-0.0566691	0.121254	0.927387	-0.0936661	-0.0566691	TRUE
O94776	Metastasis-associated protein MTA2 OS=Homo sapiens OX=9606 GN=MTA2 PE=1 SV=1	MTA2	1	0.700392	0.960413	0.615766	0.815772	0.47138	0.289323	0.231414	0.19746	0.24324	1	0.660291	0.977187	0.665756	0.812345	0.447802	0.288435	0.214618	0.138727	0.17037	52.5372	49.4215	-0.0421829	0.0497831	0.839386	52.443	50.2722	-0.0472157	0	0.850901	-0.0941798	-0.0472157	TRUE
Q9BYT8	Neurolysin, mitochondrial OS=Homo sapiens OX=9606 GN=NLN PE=1 SV=1	NLN	1	0.874759	0.953144	0.922213	0.94701	0.840508	0.565144	0.387324	0.260723	0.298024	1	0.909191	0.990873	0.810018	0.870559	0.69443	0.501227	0.424653	0.245387	0.207656	56.9135	54.9932	-0.0889478	0.264476	0.968116	56.8175	54.5426	-0.0465126	0.0286477	0.972909	-0.0959696	-0.0889478	TRUE
Q9H583	HEAT repeat-containing protein 1 OS=Homo sapiens OX=9606 GN=HEATR1 PE=1 SV=3	HEATR1	1	0.792933	0.958596	0.656945	0.912363	0.556249	0.357796	0.24122	0.218548	0.253101	1	0.783332	1.02372	0.836003	1.00551	0.574062	0.366906	0.300159	0.177069	0.247237	54.0324	51.2466	-0.0477904	0.097831	0.860542	53.9341	52.8161	-0.131959	0.239962	0.914602	-0.0982765	-0.131959	TRUE
Q96EE3	Nucleoporin SEH1 OS=Homo sapiens OX=9606 GN=SEH1L PE=1 SV=3	SEH1L	1	0.767606	0.983129	0.828363	0.958558	0.691221	0.471596	0.409877	0.296189	0.29145	1	0.843444	1.01916	0.879909	0.958761	0.68012	0.455982	0.433055	0.290002	0.227734	56.2559	53.3685	-0.0630136	0.256901	0.886875	56.1526	53.6815	-0.0668295	0.2301	0.944046	-0.10336	-0.0668295	TRUE
Q9H9J2	Large ribosomal subunit protein mL44 OS=Homo sapiens OX=9606 GN=MRPL44 PE=1 SV=1	MRPL44	1	0.748123	0.959504	0.731641	0.843069	0.556249	0.373226	0.273578	0.228133	0.261867	1	0.805874	0.975362	0.7688	0.821165	0.542076	0.360544	0.308561	0.192405	0.192168	54.1609	51.0663	-0.0454454	0.105991	0.887197	54.0575	51.7109	-0.051668	0.084367	0.941519	-0.103368	-0.051668	TRUE
Q96C36	Pyrroline-5-carboxylate reductase 2 OS=Homo sapiens OX=9606 GN=PYCR2 PE=1 SV=1	PYCR2	1	0.774425	0.942241	0.711531	0.915513	0.668726	0.417589	0.381441	0.303858	0.340755	1	1.05008	1.00182	1.00356	0.936711	0.771027	0.488502	0.418543	0.2907	0.234617	56.5423	51.8407	-0.0351323	0.109697	0.841018	56.4379	54.3519	-0.0801949	0.250433	0.991598	-0.104384	-0.0801949	TRUE
P41227	N-alpha-acetyltransferase 10 OS=Homo sapiens OX=9606 GN=NAA10 PE=1 SV=1	NAA10	1	0.741305	0.945875	0.65503	0.926012	0.527618	0.401194	0.287306	0.229091	0.281589	1	0.76079	0.996347	0.833315	0.902312	0.567328	0.392357	0.297868	0.193103	0.201346	54.5518	51.0522	-0.0387496	0.0457097	0.823187	54.4445	52.6029	-0.0712398	0.161579	0.918509	-0.10729	-0.0712398	TRUE
Q5JRX3	Presequence protease, mitochondrial OS=Homo sapiens OX=9606 GN=PITRM1 PE=1 SV=3	PITRM1	1	0.835794	0.973134	0.80921	0.901864	0.705536	0.486062	0.331432	0.299065	0.289258	1	0.952397	1.00182	0.881701	0.878497	0.720523	0.460931	0.3773	0.246084	0.237486	56.1038	53.1251	-0.0567932	0.219748	0.929945	55.9915	53.6988	-0.0650644	0.193824	0.98778	-0.112345	-0.0650644	TRUE
Q01581	Hydroxymethylglutaryl-CoA synthase, cytoplasmic OS=Homo sapiens OX=9606 GN=HMGCS1 PE=1 SV=2	HMGCS1	1	1.00432	1.00857	0.949027	0.93756	0.795518	0.523674	0.365752	0.307692	0.296928	1	0.919523	1.01186	0.942631	0.99757	0.729782	0.502641	0.392575	0.258632	0.221997	56.387	54.316	-0.0892103	0.288238	0.99744	56.2742	54.411	-0.0827873	0.227616	0.982233	-0.112768	-0.0892103	TRUE
P22033	Methylmalonyl-CoA mutase, mitochondrial OS=Homo sapiens OX=9606 GN=MMUT PE=1 SV=4	MMUT	1	0.95074	0.994941	0.983502	0.94176	0.812901	0.482205	0.349082	0.245387	0.296928	1	0.896981	1.01642	0.930087	0.944649	0.691904	0.47507	0.371953	0.222382	0.227734	55.9455	54.3771	-0.107642	0.270584	0.993973	55.8247	53.9446	-0.0782566	0.207961	0.980973	-0.120848	-0.107642	TRUE
Q16539	Mitogen-activated protein kinase 14 OS=Homo sapiens OX=9606 GN=MAPK14 PE=1 SV=3	MAPK14	1	1.0803	0.926794	0.95573	0.806323	0.723942	0.444593	0.359868	0.245387	0.268441	1	1.01814	0.985398	0.928295	0.825576	0.654868	0.456689	0.365843	0.246781	0.212819	55.6275	53.2043	-0.0664437	0.220204	0.980634	55.5058	53.1767	-0.0627167	0.181527	0.998569	-0.121673	-0.0664437	TRUE
P35998	26S proteasome regulatory subunit 7 OS=Homo sapiens OX=9606 GN=PSMC2 PE=1 SV=3	PSMC2	1	0.781243	0.933154	0.803465	0.874566	0.62169	0.447486	0.317704	0.258806	0.306789	1	0.826538	0.951639	0.82077	0.839688	0.622041	0.439722	0.328419	0.221685	0.20823	55.4142	52.0068	-0.0476732	0.175769	0.903903	55.2914	52.8585	-0.0492486	0.0748094	0.957215	-0.122783	-0.0492486	TRUE
P54578	Ubiquitin carboxyl-terminal hydrolase 14 OS=Homo sapiens OX=9606 GN=USP14 PE=1 SV=3	USP14	1	0.831898	0.933154	0.856135	0.931261	0.706559	0.422411	0.301034	0.256889	0.29912	1	0.73637	0.971712	0.839587	0.917306	0.602681	0.399426	0.352859	0.248175	0.232323	55.0852	53.3339	-0.0959782	0.262223	0.936349	54.9609	52.6277	-0.0656458	0.201232	0.89064	-0.124368	-0.0959782	TRUE
O43837	Isocitrate dehydrogenase [NAD] subunit beta, mitochondrial OS=Homo sapiens OX=9606 GN=IDH3B PE=1 SV=2	IDH3B	1	1.16797	0.951327	1.09076	0.792674	0.691221	0.398301	0.371635	0.290438	0.25858	1	0.869743	0.966238	0.835107	0.825576	0.593422	0.412858	0.329183	0.221685	0.197905	54.945	52.7885	-0.0829475	0.271995	0.948956	54.8175	52.45	-0.0548483	0.121145	0.975406	-0.127482	-0.0829475	TRUE
Q6DN90	IQ motif and SEC7 domain-containing protein 1 OS=Homo sapiens OX=9606 GN=IQSEC1 PE=1 SV=1	IQSEC1	1	1.00821	1.01947	1.03713	0.909213	0.830283	0.513066	0.387324	0.310568	0.284876	1	0.941126	0.987223	1.06987	0.854682	0.670019	0.520314	0.444511	0.292094	0.281656	56.4758	54.489	-0.0928028	0.289907	0.993091	56.3464	53.4666	-0.0656438	0.273749	0.976048	-0.129456	-0.0928028	TRUE
Q9Y490	Talin-1 OS=Homo sapiens OX=9606 GN=TLN1 PE=1 SV=3	TLN1	1	0.792933	0.972225	0.791973	0.94071	0.615555	0.434949	0.32849	0.251138	0.321033	1	0.796482	0.991785	0.81181	0.90584	0.599314	0.398719	0.336056	0.232839	0.219703	55.0175	52.5101	-0.0707283	0.256989	0.891643	54.8841	52.6064	-0.0628344	0.173713	0.925012	-0.133393	-0.0707283	TRUE
P45983	Mitogen-activated protein kinase 8 OS=Homo sapiens OX=9606 GN=MAPK8 PE=1 SV=2	MAPK8	1	0.972171	1.00857	0.905933	0.83992	0.65032	0.427233	0.332413	0.26264	0.310076	1	0.807753	0.968975	0.804641	0.845862	0.611098	0.383166	0.325364	0.200771	0.204215	54.9053	52.4644	-0.0738221	0.265641	0.993084	54.7681	52.4762	-0.0536989	0.0998822	0.942505	-0.137232	-0.0738221	TRUE
Q9Y2Q9	Small ribosomal subunit protein bS1m OS=Homo sapiens OX=9606 GN=MRPS28 PE=1 SV=1	MRPS28	1	0.751046	0.901353	0.661733	0.860918	0.538866	0.401194	0.295151	0.248262	0.369243	1	0.710071	0.961676	0.694429	0.843216	0.521874	0.381752	0.327655	0.21541	0.238059	54.4296	49.3542	-0.0351908	0.134016	0.831286	54.2923	51.0509	-0.0381183	0	0.864661	-0.137348	-0.0381183	TRUE
P09417	Dihydropteridine reductase OS=Homo sapiens OX=9606 GN=QDPR PE=1 SV=2	QDPR	1	1.02575	0.991306	1.05628	0.912363	0.630893	0.455201	0.342218	0.253055	0.292546	1	1.01157	1.01368	1.00356	0.90584	0.630458	0.405789	0.327655	0.223079	0.203641	54.8588	52.9829	-0.0955853	0.281415	0.990149	54.7211	53.156	-0.0933696	0.218387	0.996037	-0.137755	-0.0955853	TRUE
P83876	Thioredoxin-like protein 4A OS=Homo sapiens OX=9606 GN=TXNL4A PE=1 SV=1	TXNL4A	1	0.754942	0.992215	0.7077	0.985856	0.655433	0.459059	0.30986	0.208962	0.271728	1	0.787089	1.03558	0.845859	0.98875	0.638034	0.463052	0.339875	0.193103	0.207083	55.5861	53.2029	-0.0591681	0.162372	0.834312	55.4472	53.7575	-0.079137	0.180171	0.92045	-0.138873	-0.079137	TRUE
Q9NSK0	Kinesin light chain 4 OS=Homo sapiens OX=9606 GN=KLC4 PE=1 SV=3	KLC4	1	0.860147	0.898627	0.817829	0.863018	0.628848	0.443628	0.368694	0.266475	0.292546	1	0.854715	0.953464	0.845859	0.828222	0.635508	0.426997	0.394866	0.262118	0.255842	55.7541	52.1764	-0.0447703	0.158967	0.949031	55.6133	52.4227	-0.0485178	0.161767	0.964852	-0.140803	-0.0485178	TRUE
O15143	Actin-related protein 2/3 complex subunit 1B OS=Homo sapiens OX=9606 GN=ARPC1B PE=1 SV=3	ARPC1B	1	0.931258	1.01584	0.937535	1.0268	0.829261	0.614329	0.354966	0.247304	0.271728	1	0.946761	1.02098	0.959656	0.957879	0.739042	0.552834	0.404795	0.262118	0.226586	56.9955	55.4455	-0.100467	0.244181	0.985145	56.8534	54.7924	-0.072019	0.204649	0.992538	-0.142167	-0.100467	TRUE
P18858	DNA ligase 1 OS=Homo sapiens OX=9606 GN=LIG1 PE=1 SV=1	LIG1	1	0.790985	0.96223	0.723022	0.888215	0.569542	0.417589	0.301034	0.251138	0.318842	1	0.782393	0.968063	0.757151	0.90143	0.540393	0.392357	0.340639	0.197285	0.236912	54.7835	51.1736	-0.0462115	0.177736	0.879399	54.6409	51.9877	-0.0503245	0.112913	0.898763	-0.142526	-0.0503245	TRUE
P42695	Condensin-2 complex subunit D3 OS=Homo sapiens OX=9606 GN=NCAPD3 PE=1 SV=2	NCAPD3	1	0.940025	0.970408	0.883907	0.831521	0.664636	0.534283	0.385363	0.300024	0.335277	1	1.02378	0.931566	0.964136	0.91025	0.749142	0.458103	0.429236	0.279546	0.253547	56.3969	52.6279	-0.0517957	0.260131	0.988468	56.2525	53.9119	-0.0730624	0.249811	0.986051	-0.144475	-0.0730624	TRUE
Q13523	Serine/threonine-protein kinase PRP4 homolog OS=Homo sapiens OX=9606 GN=PRP4K PE=1 SV=3	PRP4K	1	0.810467	0.939515	0.761328	0.866167	0.512281	0.327899	0.243181	0.210879	0.328703	1	0.746701	0.961676	0.744607	0.839688	0.475579	0.323783	0.248223	0.1694	0.199052	53.3813	51.0519	-0.0688655	0.218427	0.898559	53.2361	51.0749	-0.0549025	0.0872435	0.901814	-0.145126	-0.0688655	TRUE
P36639	Oxidized purine nucleoside triphosphate hydrolase OS=Homo sapiens OX=9606 GN=NUDT1 PE=1 SV=4	NUDT1	1	0.823131	0.970408	0.830279	0.94071	0.674861	0.426269	0.306918	0.220465	0.266249	1	0.825598	0.959851	0.795681	0.872323	0.601839	0.409323	0.326127	0.204954	0.212246	55.1033	53.3025	-0.0847641	0.224645	0.933933	54.9562	52.6042	-0.0531121	0.103102	0.943617	-0.14706	-0.0847641	TRUE
P13807	Glycogen [starch] synthase, muscle OS=Homo sapiens OX=9606 GN=GYS1 PE=1 SV=2	GYS1	1	0.880604	1.02947	0.995951	0.911313	0.753595	0.525603	0.404975	0.327821	0.278302	1	0.912009	0.956201	0.956968	0.937593	0.732308	0.505468	0.398685	0.28582	0.228307	56.6179	54.0681	-0.0737713	0.281875	0.979795	56.4696	54.2576	-0.0716172	0.223883	0.985598	-0.148388	-0.0737713	TRUE
P57678	Gem-associated protein 4 OS=Homo sapiens OX=9606 GN=GEMIN4 PE=1 SV=2	GEMIN4	1	0.971197	0.98858	0.927958	0.890315	0.750527	0.50535	0.29319	0.253055	0.214753	1	0.950518	0.991785	0.986537	0.822047	0.661602	0.508296	0.354387	0.250964	0.237486	55.9391	54.1992	-0.0798643	0.19297	0.994113	55.7898	53.4088	-0.0643198	0.200559	0.99423	-0.149276	-0.0798643	TRUE
Q5VYK3	Proteasome adapter and scaffold protein ECM29 OS=Homo sapiens OX=9606 GN=ECPAS PE=1 SV=2	ECPAS	1	0.966326	0.990398	0.93945	0.890315	0.666681	0.464845	0.357907	0.251138	0.257484	1	0.883832	1.00091	0.870052	0.860857	0.608573	0.455982	0.358206	0.230747	0.208804	55.498	53.2925	-0.0740714	0.235154	0.996701	55.3466	53.0016	-0.0591552	0.156427	0.977867	-0.15135	-0.0740714	TRUE
P08240	Signal recognition particle receptor subunit alpha OS=Homo sapiens OX=9606 GN=SRPRA PE=1 SV=2	SRPRA	1	0.810467	0.948601	0.77665	0.826271	0.570564	0.381906	0.318685	0.226216	0.262962	1	0.818084	0.952552	0.806434	0.798233	0.572378	0.382459	0.299396	0.193103	0.211098	54.4102	51.3677	-0.0489296	0.144749	0.935186	54.2554	51.8401	-0.0519822	0.0977236	0.956492	-0.154793	-0.0519822	TRUE
Q9Y6V7	Probable ATP-dependent RNA helicase DDX49 OS=Homo sapiens OX=9606 GN=DDX49 PE=1 SV=1	DDX49	1	0.8845	0.915891	0.96818	0.846219	0.60533	0.456166	0.333393	0.233884	0.255293	1	0.961789	1.00638	0.927399	0.791177	0.654026	0.388115	0.337584	0.229353	0.189874	54.9753	52.6968	-0.0698931	0.220633	0.975956	54.8204	52.7848	-0.0678103	0.17182	0.993737	-0.154891	-0.0698931	TRUE
Q96J01	THO complex subunit 3 OS=Homo sapiens OX=9606 GN=THOC3 PE=1 SV=1	THOC3	1	0.927361	0.967682	0.835067	0.877716	0.687131	0.542962	0.323587	0.300982	0.272823	1	0.956154	0.987223	0.951592	0.893491	0.716315	0.48426	0.394866	0.264906	0.230602	56.3591	53.3615	-0.053724	0.19538	0.9715	56.2031	53.9406	-0.0683519	0.211172	0.995675	-0.15601	-0.0683519	TRUE
O75146	Huntingtin-interacting protein 1-related protein OS=Homo sapiens OX=9606 GN=HIP1R PE=1 SV=2	HIP1R	1	0.72377	0.974042	0.685674	0.94596	0.564429	0.365511	0.255928	0.212796	0.289258	1	0.778636	0.942515	0.778656	0.867913	0.528608	0.3662	0.303215	0.206348	0.224292	54.3147	51.5141	-0.0514545	0.142638	0.811593	54.1578	51.6173	-0.0522045	0.116346	0.913978	-0.156932	-0.0522045	TRUE
P00558	Phosphoglycerate kinase 1 OS=Homo sapiens OX=9606 GN=PGK1 PE=1 SV=3	PGK1	1	0.793907	0.974042	0.793888	0.936511	0.564429	0.389621	0.278481	0.231967	0.275015	1	0.787089	0.995435	0.77328	0.903194	0.525241	0.369734	0.269609	0.189617	0.188726	54.2035	52.345	-0.0849034	0.233587	0.905027	54.0369	52.1624	-0.066054	0.133954	0.915826	-0.166605	-0.0849034	TRUE
Q9NRL3	Striatin-4 OS=Homo sapiens OX=9606 GN=STRN4 PE=1 SV=2	STRN4	1	0.870862	0.956779	0.768032	0.962758	0.746437	0.459059	0.320646	0.26935	0.354999	1	0.86129	1.03011	0.864676	0.979048	0.673386	0.443257	0.361261	0.234233	0.262726	55.4962	53.6189	-0.0996673	0.29714	0.902092	55.3278	53.497	-0.0893179	0.249601	0.953169	-0.168444	-0.0996673	TRUE
Q92841	Probable ATP-dependent RNA helicase DDX17 OS=Homo sapiens OX=9606 GN=DDX17 PE=1 SV=2	DDX17	1	0.754942	0.985854	0.668437	0.784275	0.559316	0.372262	0.280442	0.21663	0.244336	1	0.757972	0.978099	0.749983	0.815873	0.512615	0.352768	0.279538	0.166612	0.1893	53.8498	50.6278	-0.041149	0.0531296	0.894503	53.6778	51.4484	-0.0504397	0.0534317	0.918591	-0.171991	-0.0504397	TRUE
Q9UHB9	Signal recognition particle subunit SRP68 OS=Homo sapiens OX=9606 GN=SRP68 PE=1 SV=2	SRP68	1	0.806571	0.878637	0.641622	0.685585	0.460132	0.350081	0.256909	0.201294	0.238857	1	0.710071	0.941603	0.649627	0.728553	0.435176	0.295505	0.226838	0.131059	0.19561	52.1163	48.5643	-0.0413734	0.0857018	0.953993	51.9433	49.4344	-0.0441909	0	0.899421	-0.173023	-0.0441909	TRUE
Q92664	Transcription factor IIIA OS=Homo sapiens OX=9606 GN=GTF3A PE=1 SV=3	GTF3A	1	0.872811	0.917708	0.828363	0.745429	0.641118	0.475454	0.303976	0.192667	0.189552	1	0.866925	0.963501	0.812706	0.864385	0.633825	0.418514	0.291758	0.181949	0.174386	55.144	52.9289	-0.0455701	0	0.981205	54.9709	53.1491	-0.0591448	0.0796492	0.966414	-0.173156	-0.0591448	TRUE
Q7KZI7	Serine/threonine-protein kinase MARK2 OS=Homo sapiens OX=9606 GN=MARK2 PE=1 SV=2	MARK2	1	0.949766	0.984946	0.816872	0.927061	0.662591	0.541034	0.352024	0.275101	0.32432	1	0.853776	1.02646	0.977577	1.11223	0.735675	0.505468	0.444511	0.273272	0.300586	56.2444	53.1934	-0.059401	0.249397	0.958979	56.0701	54.1636	-0.103527	0.315397	0.936799	-0.174268	-0.103527	TRUE
Q96CM8	Medium-chain acyl-CoA ligase ACSF2, mitochondrial OS=Homo sapiens OX=9606 GN=ACSF2 PE=1 SV=2	ACSF2	1	1.14751	1.0222	1.09459	0.899764	0.707581	0.492813	0.403994	0.26264	0.262962	1	1.0003	0.969887	0.900517	0.84939	0.670861	0.468	0.371953	0.263512	0.230028	55.9682	53.8327	-0.0812622	0.262302	0.964353	55.793	53.2711	-0.0602047	0.189584	0.997369	-0.175235	-0.0812622	TRUE
Q9NRP4	Succinate dehydrogenase assembly factor 3, mitochondrial OS=Homo sapiens OX=9606 GN=SDHAF3 PE=1 SV=1	SDHAF3	1	0.769554	0.918616	0.696208	0.851469	0.554204	0.384799	0.305937	0.246345	0.304598	1	0.818084	0.983573	0.789409	0.837924	0.535342	0.398719	0.310088	0.220987	0.219703	54.4578	50.4168	-0.0384183	0.0993079	0.879002	54.2798	51.7155	-0.0542807	0.140407	0.944092	-0.177998	-0.0542807	TRUE
P50991	T-complex protein 1 subunit delta OS=Homo sapiens OX=9606 GN=CCT4 PE=1 SV=4	CCT4	1	0.800726	0.960413	0.731641	0.936511	0.744392	0.443628	0.296132	0.253055	0.319937	1	0.828416	0.990873	0.860196	0.933183	0.65066	0.434774	0.351332	0.216108	0.211672	55.565	53.3863	-0.0768869	0.246396	0.856161	55.3853	53.4441	-0.0715467	0.180992	0.949331	-0.179711	-0.0768869	TRUE
P10768	S-formylglutathione hydrolase OS=Homo sapiens OX=9606 GN=ESD PE=1 SV=2	ESD	1	0.876707	0.984037	0.826448	0.953309	0.758707	0.550678	0.342218	0.241553	0.273919	1	0.869743	1.0146	0.844963	0.92348	0.700322	0.505468	0.368135	0.243992	0.209377	56.5187	54.4527	-0.0743774	0.21786	0.947806	56.3319	54.1833	-0.0612508	0.147446	0.963317	-0.186828	-0.0743774	TRUE
P29373	Cellular retinoic acid-binding protein 2 OS=Homo sapiens OX=9606 GN=CRABP2 PE=1 SV=2	CRABP2	1	0.928335	0.994032	0.904975	0.992155	0.852779	0.687624	0.452042	0.307692	0.32432	1	0.975878	1.01186	0.950696	0.938475	0.78702	0.607976	0.481172	0.270483	0.219703	58.2995	55.9242	-0.078653	0.286098	0.977704	58.1118	56.031	-0.0608686	0.139352	0.995705	-0.187703	-0.078653	TRUE
Q96A35	Large ribosomal subunit protein uL24m OS=Homo sapiens OX=9606 GN=MRPL24 PE=1 SV=1	MRPL24	1	0.921517	0.966773	0.98829	0.887165	0.703491	0.507279	0.321626	0.257848	0.346234	1	0.964607	0.929742	0.9498	0.861739	0.68012	0.44255	0.33682	0.227959	0.191021	55.6559	53.4011	-0.0822895	0.28386	0.982372	55.4648	53.5661	-0.069959	0.165297	0.994339	-0.191049	-0.0822895	TRUE
P55809	Succinyl-CoA:3-ketoacid coenzyme A transferase 1, mitochondrial OS=Homo sapiens OX=9606 GN=OXCT1 PE=1 SV=1	OXCT1	1	0.878655	0.972225	0.850389	0.93861	0.712694	0.453272	0.307898	0.226216	0.290354	1	0.912948	1.00821	0.886181	0.921716	0.66076	0.412151	0.343694	0.22029	0.190447	55.3871	53.5953	-0.088886	0.241341	0.957559	55.1942	53.4509	-0.0782541	0.184452	0.980483	-0.192875	-0.088886	TRUE
Q9Y263	Phospholipase A-2-activating protein OS=Homo sapiens OX=9606 GN=PLAA PE=1 SV=2	PLAA	1	0.948792	0.989489	0.976798	0.954359	0.749505	0.548749	0.36183	0.285645	0.328703	1	0.881014	1.04744	0.951592	0.940239	0.719682	0.495571	0.380355	0.256541	0.216835	56.3643	54.1441	-0.0854487	0.293915	0.992779	56.1711	54.2187	-0.0767004	0.212108	0.978669	-0.193173	-0.0854487	TRUE
P61163	Alpha-centractin OS=Homo sapiens OX=9606 GN=ACTR1A PE=1 SV=1	ACTR1A	1	0.806571	0.934972	0.775693	0.830471	0.595105	0.425304	0.29417	0.232926	0.306789	1	0.68565	0.968975	0.767008	0.856446	0.551335	0.377511	0.314671	0.209136	0.203641	54.757	51.3511	-0.0465326	0.15921	0.922456	54.5604	52.0219	-0.0428498	0	0.867113	-0.196541	-0.0465326	TRUE
Q01433	AMP deaminase 2 OS=Homo sapiens OX=9606 GN=AMPD2 PE=1 SV=3	AMPD2	1	0.752994	0.916799	0.696208	0.973257	0.685086	0.434949	0.322607	0.245387	0.312268	1	0.856593	0.98996	0.887077	0.98434	0.622041	0.511831	0.394866	0.283031	0.235765	56.2693	52.9097	-0.0376838	0.0193247	0.804659	56.0727	53.6252	-0.0670615	0.228294	0.945738	-0.196614	-0.0670615	TRUE
P14618	Pyruvate kinase PKM OS=Homo sapiens OX=9606 GN=PKM PE=1 SV=4	PKM	1	0.742279	0.939515	0.657902	0.858818	0.550114	0.346223	0.238278	0.192667	0.234475	1	0.756094	0.96715	0.735647	0.83175	0.50504	0.332266	0.258916	0.172886	0.171517	53.7112	50.9669	-0.0417733	0.00342177	0.864928	53.5085	51.4161	-0.050876	0.038187	0.913185	-0.202656	-0.050876	TRUE
P28289	Tropomodulin-1 OS=Homo sapiens OX=9606 GN=TMOD1 PE=1 SV=1	TMOD1	1	0.755916	0.957687	0.77282	0.94071	0.630893	0.454237	0.317704	0.271267	0.36486	1	0.727917	1.00456	0.739231	0.918188	0.561436	0.404375	0.356678	0.233536	0.248958	55.3252	52.2954	-0.0629812	0.271438	0.842274	55.1221	52.1127	-0.0459345	0.106603	0.85307	-0.203083	-0.0629812	TRUE
Q7Z3J2	VPS35 endosomal protein-sorting factor-like OS=Homo sapiens OX=9606 GN=VPS35L PE=1 SV=2	VPS35L	1	0.915672	1.0222	0.915509	0.94596	0.698379	0.42434	0.323587	0.257848	0.238857	1	0.888528	0.962588	0.85482	0.842334	0.600156	0.422755	0.346749	0.22517	0.231749	55.1516	53.531	-0.0974111	0.244386	0.985496	54.9484	52.4481	-0.0582782	0.169262	0.978035	-0.203187	-0.0974111	TRUE
Q9H3U1	Protein unc-45 homolog A OS=Homo sapiens OX=9606 GN=UNC45A PE=1 SV=1	UNC45A	1	0.966326	0.958596	0.922213	0.84097	0.75155	0.532354	0.41478	0.299065	0.306789	1	1.00593	0.999997	0.928295	0.860857	0.733149	0.518901	0.41396	0.292094	0.235191	57.0135	53.7375	-0.0548419	0.23864	0.99231	56.8077	54.1723	-0.0582126	0.190983	0.99788	-0.205825	-0.0582126	TRUE
Q8TDX7	Serine/threonine-protein kinase Nek7 OS=Homo sapiens OX=9606 GN=NEK7 PE=1 SV=1	NEK7	1	0.784166	0.92952	0.649284	0.818922	0.524551	0.338508	0.261812	0.180206	0.256388	1	0.68565	0.91788	0.757151	0.790295	0.489047	0.31742	0.257389	0.1694	0.174386	53.3163	50.235	-0.0425746	0.056895	0.893588	53.1066	50.712	-0.044706	0	0.890457	-0.209697	-0.044706	TRUE
O60784	Target of Myb1 membrane trafficking protein OS=Homo sapiens OX=9606 GN=TOM1 PE=1 SV=2	TOM1	1	0.731563	0.956779	0.755582	0.932311	0.660546	0.431091	0.297112	0.254972	0.384582	1	0.727917	1.19708	0.792993	0.994042	0.632983	0.452447	0.352095	0.27606	0.320089	55.1546	52.3813	-0.0679555	0.273883	0.808854	54.9448	52.966	-0.0968434	0.302455	0.827811	-0.209763	-0.0968434	TRUE
Q9UBL3	Set1/Ash2 histone methyltransferase complex subunit ASH2 OS=Homo sapiens OX=9606 GN=ASH2L PE=1 SV=1	ASH2L	1	0.716952	0.953144	0.744091	0.932311	0.645208	0.353938	0.288287	0.224299	0.33199	1	0.738248	1.00547	0.788513	0.929654	0.580796	0.355595	0.292522	0.183343	0.231176	54.4443	52.5373	-0.0868412	0.250443	0.81403	54.2339	52.5506	-0.0814311	0.18794	0.885489	-0.210409	-0.0868412	TRUE
P46060	Ran GTPase-activating protein 1 OS=Homo sapiens OX=9606 GN=RANGAP1 PE=1 SV=1	RANGAP1	1	0.759813	0.963139	0.709615	0.914463	0.569542	0.371298	0.311821	0.247304	0.287067	1	0.726977	0.998172	0.749087	0.908486	0.540393	0.40084	0.280302	0.242598	0.234617	54.6716	51.3262	-0.0458683	0.143413	0.853427	54.46	51.8446	-0.0538965	0.144014	0.863274	-0.211619	-0.0538965	TRUE
Q15149	Plectin OS=Homo sapiens OX=9606 GN=PLEC PE=1 SV=3	PLEC	1	0.736434	0.976768	0.715361	0.890315	0.566474	0.381906	0.288287	0.228133	0.303502	1	0.741066	1.00182	0.785825	0.878497	0.558069	0.366906	0.299396	0.196588	0.219129	54.4618	51.1651	-0.0469358	0.150741	0.847461	54.2477	52.0658	-0.0610965	0.145572	0.896486	-0.214095	-0.0610965	TRUE
Q9BPW8	Protein NipSnap homolog 1 OS=Homo sapiens OX=9606 GN=NIPSNAP1 PE=1 SV=1	NIPSNAP1	1	0.737408	0.889541	0.604274	0.792674	0.45093	0.289323	0.222589	0.167745	0.226805	1	0.679076	0.930654	0.618266	0.806171	0.419183	0.258743	0.226838	0.146395	0.174386	52.0801	49.0824	-0.0407858	0.00645136	0.877802	51.8623	49.3358	-0.0440746	0	0.853368	-0.217839	-0.0440746	TRUE
O96019	Actin-like protein 6A OS=Homo sapiens OX=9606 GN=ACTL6A PE=1 SV=1	ACTL6A	1	0.711107	0.946784	0.688547	0.919712	0.583857	0.399265	0.252006	0.176372	0.249814	1	0.714767	1.01733	0.757151	0.913778	0.552177	0.382459	0.287939	0.168006	0.215114	54.561	52.0092	-0.0427407	0	0.830678	54.3399	52.3311	-0.0616107	0.124361	0.86714	-0.221025	-0.0616107	TRUE
P78344	Eukaryotic translation initiation factor 4 gamma 2 OS=Homo sapiens OX=9606 GN=EIF4G2 PE=1 SV=1	EIF4G2	1	0.892293	0.978585	0.89061	0.854618	0.764842	0.539105	0.387324	0.317277	0.308981	1	0.943943	0.958026	0.965928	0.904958	0.750826	0.504055	0.421598	0.289305	0.208804	57.0413	53.7504	-0.0550582	0.24219	0.972799	56.8173	54.5351	-0.0642771	0.188735	0.990878	-0.224003	-0.0642771	TRUE
P10619	Lysosomal protective protein OS=Homo sapiens OX=9606 GN=CTSA PE=1 SV=2	CTSA	1	0.903008	0.990398	0.848474	0.815772	0.585902	0.419518	0.315743	0.238677	0.29912	1	0.785211	0.969887	0.810018	0.807935	0.55386	0.364786	0.323836	0.200074	0.200773	54.4422	51.7584	-0.063874	0.234645	0.978129	54.2158	51.785	-0.0521842	0.101729	0.940213	-0.22648	-0.063874	TRUE
P26641	Elongation factor 1-gamma OS=Homo sapiens OX=9606 GN=EEF1G PE=1 SV=3	EEF1G	1	0.754942	0.904987	0.693335	0.809473	0.678951	0.506315	0.348102	0.254972	0.254197	1	0.96085	0.960763	0.787617	0.83175	0.550493	0.489916	0.407087	0.260723	0.209951	55.8944	51.8349	-0.0336639	0	0.893382	55.6674	52.6278	-0.0442819	0.090177	0.977366	-0.226997	-0.0442819	TRUE
O15460	Prolyl 4-hydroxylase subunit alpha-2 OS=Homo sapiens OX=9606 GN=P4HA2 PE=1 SV=1	P4HA2	1	0.805596	0.934063	0.714404	0.822071	0.556249	0.392515	0.255928	0.220465	0.294737	1	0.775818	0.983573	0.763424	0.84498	0.518507	0.346405	0.290231	0.168006	0.210525	53.9931	50.6403	-0.0451557	0.131745	0.910296	53.7633	51.5589	-0.056623	0.110871	0.917936	-0.229788	-0.056623	TRUE
P34897	Serine hydroxymethyltransferase, mitochondrial OS=Homo sapiens OX=9606 GN=SHMT2 PE=1 SV=3	SHMT2	1	0.756891	0.964048	0.69142	0.950159	0.583857	0.354903	0.263773	0.218548	0.262962	1	0.779575	0.982661	0.810018	0.882907	0.531133	0.390943	0.282593	0.195194	0.208804	54.4002	51.8451	-0.0543703	0.140439	0.838255	54.1699	52.1389	-0.0649161	0.150649	0.923303	-0.230326	-0.0649161	TRUE
Q92636	Protein FAN OS=Homo sapiens OX=9606 GN=NSMAF PE=1 SV=2	NSMAF	1	0.902034	0.942241	0.872415	0.951209	0.814946	0.455201	0.425567	0.287563	0.292546	1	0.99842	1.00547	0.890661	0.91907	0.807222	0.465172	0.329183	0.227959	0.234044	56.1555	54.1542	-0.0938946	0.296008	0.95266	55.9242	54.4184	-0.0955808	0.21713	0.98677	-0.231307	-0.0955808	TRUE
Q9BUB4	tRNA-specific adenosine deaminase 1 OS=Homo sapiens OX=9606 GN=ADAT1 PE=1 SV=1	ADAT1	1	1.22934	0.936789	1.18844	0.695034	0.713716	0.605649	0.55304	0.299065	0.2027	1	1.1177	0.987223	1.09675	0.903194	0.874561	0.600907	0.470479	0.2907	0.192168	58.3317	56.0178	-0.0492804	0.0715802	0.853785	58.0996	56.2961	-0.0721644	0.167855	0.968383	-0.232124	-0.0721644	TRUE
P31323	cAMP-dependent protein kinase type II-beta regulatory subunit OS=Homo sapiens OX=9606 GN=PRKAR2B PE=1 SV=3	PRKAR2B	1	0.700392	0.904079	0.644495	0.83572	0.640095	0.379013	0.286326	0.212796	0.305694	1	0.706314	0.995435	0.732958	0.862621	0.547968	0.372562	0.296341	0.172189	0.215114	54.5045	50.3245	-0.0336259	0	0.818735	54.2684	51.8826	-0.0466872	0.0328657	0.868851	-0.236094	-0.0466872	TRUE
Q15031	Leucine--tRNA ligase, mitochondrial OS=Homo sapiens OX=9606 GN=LARS2 PE=1 SV=2	LARS2	1	0.820208	0.959504	0.72398	0.870367	0.552159	0.387693	0.29417	0.215672	0.262962	1	0.815267	0.994522	0.780448	0.816755	0.536184	0.381045	0.297868	0.206348	0.19561	54.3027	51.3862	-0.0494212	0.134681	0.913345	54.0655	51.7048	-0.0543321	0.11282	0.947781	-0.237243	-0.0543321	TRUE
Q99459	Cell division cycle 5-like protein OS=Homo sapiens OX=9606 GN=CDC5L PE=1 SV=2	CDC5L	1	0.772476	0.932246	0.735472	0.899764	0.547046	0.411803	0.305937	0.268392	0.33199	1	0.77394	0.968975	0.797473	0.889081	0.604364	0.363372	0.325364	0.187526	0.240927	54.8151	50.8318	-0.0435432	0.181064	0.861801	54.5779	52.358	-0.061981	0.158526	0.90828	-0.237263	-0.061981	TRUE
P34949	Mannose-6-phosphate isomerase OS=Homo sapiens OX=9606 GN=MPI PE=1 SV=2	MPI	1	0.949766	0.993123	0.943281	0.962758	0.773022	0.545856	0.367713	0.275101	0.288163	1	0.999359	1.02737	0.907686	0.919952	0.7382	0.478604	0.396394	0.26142	0.22085	56.5169	54.4849	-0.0851536	0.265248	0.993187	56.2793	54.1657	-0.0710706	0.206062	0.990867	-0.237606	-0.0851536	TRUE
P15531	Nucleoside diphosphate kinase A OS=Homo sapiens OX=9606 GN=NME1 PE=1 SV=1	NME1	1	0.925413	1.01947	0.961476	1.00895	0.822103	0.753204	0.591283	0.343158	0.317746	1	0.958971	1.02372	0.92023	0.97993	0.759243	0.706949	0.60872	0.323464	0.218556	60.2285	57.3952	-0.0584062	0.223974	0.975652	59.9904	58.4202	-0.0517565	0	0.975325	-0.238154	-0.0584062	TRUE
Q96SL4	Glutathione peroxidase 7 OS=Homo sapiens OX=9606 GN=GPX7 PE=1 SV=1	GPX7	1	0.764683	1.04855	0.723022	0.926012	0.626803	0.375155	0.297112	0.228133	0.239953	1	0.826538	0.957114	0.770592	0.810581	0.562278	0.381045	0.333765	0.218896	0.192168	54.7198	52.5085	-0.064518	0.175753	0.869455	54.48	51.8976	-0.0465221	0.0577231	0.953977	-0.239822	-0.064518	TRUE
O94762	ATP-dependent DNA helicase Q5 OS=Homo sapiens OX=9606 GN=RECQL5 PE=1 SV=2	RECQL5	1	0.91275	1.00857	0.786227	0.885065	0.649298	0.430127	0.314762	0.316319	0.308981	1	0.856593	1.06204	0.912166	0.941121	0.646451	0.43336	0.28412	0.231444	0.211098	55.1607	52.2031	-0.0629832	0.262928	0.949708	54.9193	53.3915	-0.0929999	0.210261	0.968921	-0.241366	-0.0929999	TRUE
Q9NR45	Sialic acid synthase OS=Homo sapiens OX=9606 GN=NANS PE=1 SV=2	NANS	1	0.777347	0.967682	0.665564	0.915513	0.562384	0.342365	0.265734	0.204169	0.268441	1	0.731674	1.01733	0.789409	0.867031	0.518507	0.34287	0.292522	0.181252	0.190447	54.0728	51.2654	-0.0489568	0.114789	0.851633	53.8314	51.8887	-0.0647801	0.135439	0.897585	-0.241413	-0.0647801	TRUE
Q02218	2-oxoglutarate dehydrogenase complex component E1 OS=Homo sapiens OX=9606 GN=OGDH PE=1 SV=3	OGDH	1	0.793907	0.951327	0.729726	0.745429	0.557271	0.426269	0.326529	0.246345	0.249814	1	0.881014	0.979924	0.790305	0.804407	0.544601	0.377511	0.339111	0.207742	0.198478	54.4494	50.7947	-0.0386988	0.0619476	0.945764	54.206	51.7149	-0.0536155	0.12407	0.971201	-0.243377	-0.0536155	TRUE
P11766	Alcohol dehydrogenase class-3 OS=Homo sapiens OX=9606 GN=ADH5 PE=1 SV=4	ADH5	1	0.8017	0.978585	0.784312	0.957509	0.701446	0.502457	0.337315	0.253055	0.310076	1	0.863168	0.999997	0.836003	0.935829	0.656552	0.461638	0.365079	0.237021	0.212819	56.0252	53.5158	-0.0675262	0.239389	0.891525	55.7759	53.5976	-0.0637894	0.168424	0.955352	-0.249315	-0.0675262	TRUE
Q14498	RNA-binding protein 39 OS=Homo sapiens OX=9606 GN=RBM39 PE=1 SV=2	RBM39	1	0.759813	0.986763	0.694293	0.930211	0.557271	0.406016	0.320646	0.229091	0.27611	1	0.86129	0.947077	0.860196	0.850272	0.574904	0.402961	0.323072	0.206348	0.197331	54.8828	51.6835	-0.0452145	0.118564	0.847908	54.6303	52.4741	-0.0607457	0.140272	0.970654	-0.252488	-0.0607457	TRUE
Q9BZZ5	Apoptosis inhibitor 5 OS=Homo sapiens OX=9606 GN=API5 PE=1 SV=3	API5	1	0.875733	0.972225	0.909763	0.979556	0.821081	0.52271	0.347121	0.272226	0.292546	1	0.81151	0.99726	0.897829	0.924362	0.744092	0.45174	0.375008	0.246084	0.206509	56.2679	54.6284	-0.105168	0.275961	0.97098	56.0143	54.1119	-0.0746097	0.193013	0.948579	-0.253649	-0.105168	TRUE
Q9P2I0	Cleavage and polyadenylation specificity factor subunit 2 OS=Homo sapiens OX=9606 GN=CPSF2 PE=1 SV=2	CPSF2	1	0.848458	1.03492	0.816872	0.959608	0.695311	0.4986	0.370655	0.321111	0.322129	1	0.780514	0.983573	0.853924	1.04873	0.714631	0.482139	0.391811	0.264906	0.285671	56.0389	53.3051	-0.0727682	0.29821	0.926829	55.7791	53.9151	-0.0970957	0.285995	0.89847	-0.259862	-0.0970957	TRUE
Q99567	Nuclear pore complex protein Nup88 OS=Homo sapiens OX=9606 GN=NUP88 PE=1 SV=2	NUP88	1	0.825079	1.02129	0.795803	0.954359	0.63805	0.472561	0.410858	0.309609	0.340755	1	0.838748	1.01916	0.889765	0.935829	0.684329	0.458103	0.378063	0.240507	0.256989	55.9415	52.6059	-0.0621726	0.299451	0.900141	55.6809	53.5523	-0.0757001	0.232968	0.955738	-0.260623	-0.0757001	TRUE
Q86VX2	COMM domain-containing protein 7 OS=Homo sapiens OX=9606 GN=COMMD7 PE=1 SV=2	COMMD7	1	0.961456	1.04037	0.947111	0.94596	0.866071	0.592147	0.358888	0.285645	0.28378	1	0.950518	1.01824	0.91575	0.91466	0.734833	0.509003	0.420834	0.28094	0.247811	56.9496	55.2571	-0.100206	0.269184	0.992262	56.6886	54.1971	-0.0647236	0.219952	0.990432	-0.261005	-0.100206	TRUE
Q12906	Interleukin enhancer-binding factor 3 OS=Homo sapiens OX=9606 GN=ILF3 PE=1 SV=3	ILF3	1	0.7189	0.971317	0.696208	0.980606	0.603285	0.38287	0.288287	0.208004	0.275015	1	0.750458	1.01551	0.818082	0.964936	0.564803	0.41003	0.30627	0.188223	0.211672	54.8246	52.3087	-0.0561321	0.152661	0.804814	54.5622	52.895	-0.0818038	0.187458	0.895988	-0.262323	-0.0818038	TRUE
P26640	Valine--tRNA ligase OS=Homo sapiens OX=9606 GN=VARS1 PE=1 SV=4	VARS1	1	0.672142	0.908622	0.654072	0.823121	0.501033	0.329828	0.268676	0.204169	0.259675	1	0.68659	0.918793	0.67382	0.802643	0.488205	0.337215	0.265026	0.170795	0.180122	53.1823	49.5152	-0.0362815	0	0.835378	52.9189	50.0701	-0.041133	0	0.876904	-0.263406	-0.041133	TRUE
Q9Y6X9	ATPase MORC2 OS=Homo sapiens OX=9606 GN=MORC2 PE=1 SV=2	MORC2	1	0.730589	0.914073	0.672267	0.83572	0.561361	0.379977	0.254948	0.231009	0.262962	1	0.796482	0.987223	0.746399	0.807053	0.536184	0.35913	0.279538	0.217502	0.208804	54.067	50.6022	-0.0369798	0	0.866863	53.8015	51.238	-0.0514172	0.10979	0.933196	-0.265499	-0.0514172	TRUE
Q12931	Heat shock protein 75 kDa, mitochondrial OS=Homo sapiens OX=9606 GN=TRAP1 PE=1 SV=3	TRAP1	1	0.778321	0.969499	0.702912	0.913413	0.512281	0.327899	0.281423	0.24347	0.311172	1	0.687529	1.00456	0.699805	0.882025	0.499148	0.323076	0.242113	0.165218	0.211098	53.7252	50.8549	-0.0577265	0.208867	0.851451	53.4562	51.2711	-0.0530647	0.0737629	0.841741	-0.26908	-0.0577265	TRUE
Q9BRX5	DNA replication complex GINS protein PSF3 OS=Homo sapiens OX=9606 GN=GINS3 PE=1 SV=1	GINS3	1	1.06082	1.07853	1.12045	0.888215	0.744392	0.545856	0.403994	0.300982	0.290354	1	1.09892	1.02007	1.09406	0.904076	0.725574	0.504055	0.403268	0.310219	0.215687	56.5669	54.1594	-0.077764	0.284016	0.968887	56.2967	54.1414	-0.0774976	0.247153	0.97334	-0.2702	-0.077764	TRUE
O60664	Perilipin-3 OS=Homo sapiens OX=9606 GN=PLIN3 PE=1 SV=3	PLIN3	1	0.78514	0.966773	0.750794	0.93756	0.608397	0.480276	0.364771	0.305775	0.403209	1	0.841565	0.994522	0.884389	0.92789	0.670861	0.480725	0.384937	0.296974	0.273051	56.2036	51.4687	-0.0450201	0.273533	0.839773	55.923	53.2874	-0.0677871	0.257103	0.954759	-0.280595	-0.0677871	TRUE
P21333	Filamin-A OS=Homo sapiens OX=9606 GN=FLNA PE=1 SV=4	FLNA	1	0.751046	0.954961	0.711531	0.958558	0.596127	0.394443	0.311821	0.261682	0.33966	1	0.752337	1.00821	0.808226	0.938475	0.580796	0.411444	0.336056	0.211228	0.235191	55.0898	51.5358	-0.0487687	0.203418	0.812388	54.8074	52.6982	-0.0693706	0.192513	0.892462	-0.282431	-0.0693706	TRUE
Q8TDZ2	[F-actin]-monooxygenase MICAL1 OS=Homo sapiens OX=9606 GN=MICAL1 PE=1 SV=2	MICAL1	1	0.89619	0.993123	0.892526	0.893465	0.696334	0.467738	0.346141	0.258806	0.293641	1	0.896981	1.0447	0.923814	0.909368	0.664969	0.436894	0.381119	0.255146	0.259284	55.6223	53.2761	-0.0732548	0.250707	0.977815	55.3383	53.1889	-0.0788842	0.25194	0.978725	-0.283985	-0.0788842	TRUE
Q9UBX1	Cathepsin F OS=Homo sapiens OX=9606 GN=CTSF PE=1 SV=1	CTSF	1	0.863069	0.959504	0.849432	0.94176	0.705536	0.556464	0.410858	0.293314	0.314459	1	0.854715	1.00456	0.818978	0.859092	0.674228	0.513245	0.433818	0.250267	0.270756	57.1077	53.8506	-0.0549932	0.238112	0.945795	56.8236	53.6784	-0.0447019	0.113537	0.954043	-0.284187	-0.0549932	TRUE
Q9NZU5	LIM and cysteine-rich domains protein 1 OS=Homo sapiens OX=9606 GN=LMCD1 PE=1 SV=1	LMCD1	1	0.798778	1.01493	0.853262	0.970107	0.710649	0.469667	0.365752	0.238677	0.351712	1	0.896981	1.06022	0.866468	0.98434	0.616148	0.462345	0.370426	0.257238	0.242075	55.5686	53.5162	-0.0916309	0.294383	0.912871	55.2831	53.249	-0.081775	0.248567	0.955225	-0.285568	-0.0916309	TRUE
Q9HAD4	WD repeat-containing protein 41 OS=Homo sapiens OX=9606 GN=WDR41 PE=1 SV=3	WDR41	1	0.7189	0.922251	0.733556	1.03415	0.717807	0.449415	0.326529	0.229091	0.269536	1	0.774879	0.912406	0.765216	0.889081	0.584163	0.38458	0.362788	0.216108	0.209951	55.4222	53.8714	-0.101874	0.247589	0.803365	55.1302	52.5103	-0.0419692	0	0.904965	-0.292056	-0.101874	TRUE
Q6N069	N-alpha-acetyltransferase 16, NatA auxiliary subunit OS=Homo sapiens OX=9606 GN=NAA16 PE=1 SV=2	NAA16	1	0.991653	0.940423	0.853262	0.868267	0.669748	0.477383	0.365752	0.273184	0.301311	1	0.9477	0.919705	0.848547	0.843216	0.651501	0.441843	0.361261	0.214016	0.208804	55.8452	52.7887	-0.0575603	0.234606	0.984431	55.5525	53.2071	-0.0529501	0.102756	0.986181	-0.292728	-0.0575603	TRUE
Q15477	Superkiller complex protein 2 OS=Homo sapiens OX=9606 GN=SKIC2 PE=1 SV=3	SKIC2	1	0.89619	0.945875	0.997867	0.885065	0.752572	0.483169	0.368694	0.283728	0.322129	1	0.81057	0.942515	0.82077	0.800879	0.70453	0.400133	0.34904	0.24469	0.207083	55.9449	53.6555	-0.0825243	0.290066	0.978755	55.6513	53.1709	-0.0445689	0.0242418	0.942444	-0.293554	-0.0825243	TRUE
A5YKK6	CCR4-NOT transcription complex subunit 1 OS=Homo sapiens OX=9606 GN=CNOT1 PE=1 SV=2	CNOT1	1	0.864044	0.964048	0.836025	0.878766	0.63805	0.435913	0.347121	0.23005	0.264058	1	0.870682	1.01368	0.851235	0.895256	0.583321	0.43336	0.34904	0.21541	0.206509	55.2949	52.7205	-0.0597561	0.191808	0.959458	54.9994	52.8543	-0.0649598	0.169844	0.964363	-0.295529	-0.0649598	TRUE
Q6UB35	Monofunctional C1-tetrahydrofolate synthase, mitochondrial OS=Homo sapiens OX=9606 GN=MTHFD1L PE=1 SV=1	MTHFD1L	1	1.01114	0.987672	0.97201	0.859868	0.710649	0.480276	0.311821	0.235801	0.277206	1	0.864107	0.996347	0.876324	0.892609	0.595947	0.446792	0.363552	0.230747	0.212246	55.5413	53.5363	-0.0791413	0.231669	0.996073	55.2437	52.9743	-0.0634352	0.17768	0.967136	-0.297636	-0.0791413	TRUE
Q99615	DnaJ homolog subfamily C member 7 OS=Homo sapiens OX=9606 GN=DNAJC7 PE=1 SV=2	DNAJC7	1	0.927361	0.999484	0.88678	0.84097	0.667703	0.437842	0.305937	0.261682	0.278302	1	0.877257	0.99726	0.922918	0.854682	0.624566	0.419221	0.304742	0.214713	0.216261	55.0736	52.7172	-0.0702283	0.233738	0.986491	54.772	52.8993	-0.0752654	0.189555	0.983199	-0.301518	-0.0752654	TRUE
P11142	Heat shock cognate 71 kDa protein OS=Homo sapiens OX=9606 GN=HSPA8 PE=1 SV=1	HSPA8	1	0.800726	0.978585	0.641622	0.865117	0.511258	0.347187	0.32751	0.259765	0.302407	1	0.722281	0.980836	0.758048	0.823811	0.48568	0.361251	0.269609	0.194497	0.216261	53.8716	49.9328	-0.0437111	0.175086	0.862042	53.5697	51.0442	-0.0506801	0.095834	0.892101	-0.301954	-0.0506801	TRUE
Q92615	La-related protein 4B OS=Homo sapiens OX=9606 GN=LARP4B PE=1 SV=3	LARP4B	1	0.74033	0.908622	0.730684	0.84202	0.607375	0.406016	0.341238	0.299065	0.383487	1	0.834991	0.98996	0.794785	0.976402	0.628774	0.436894	0.362024	0.246084	0.261005	55.6121	49.8823	-0.0333594	0.156143	0.846014	55.3097	53.0718	-0.0727193	0.231979	0.915914	-0.302319	-0.0727193	TRUE
Q13618	Cullin-3 OS=Homo sapiens OX=9606 GN=CUL3 PE=1 SV=2	CUL3	1	0.811441	0.978585	0.795803	0.999505	0.684063	0.460023	0.292209	0.239635	0.28378	1	0.797421	1.00365	0.850339	0.956115	0.633825	0.420635	0.291758	0.200074	0.19561	55.23	53.5869	-0.0977705	0.249897	0.906186	54.9261	53.4034	-0.0857345	0.17984	0.936807	-0.303892	-0.0977705	TRUE
P60981	Destrin OS=Homo sapiens OX=9606 GN=DSTN PE=1 SV=3	DSTN	1	0.804622	0.946784	0.856135	0.933361	0.760752	0.487991	0.32849	0.250179	0.282684	1	0.857533	1.01551	0.857508	0.926126	0.670019	0.448913	0.355151	0.218199	0.195036	55.9477	54.0152	-0.0836879	0.242462	0.925184	55.64	53.7317	-0.06875	0.159937	0.961698	-0.307705	-0.0836879	TRUE
O75439	Mitochondrial-processing peptidase subunit beta OS=Homo sapiens OX=9606 GN=PMPCB PE=1 SV=2	PMPCB	1	0.923465	0.921342	0.85422	0.84097	0.672816	0.502457	0.353005	0.247304	0.270632	1	0.926098	0.906931	0.849443	0.867913	0.643926	0.44255	0.359733	0.255844	0.180122	56.0689	53.113	-0.050172	0.15402	0.980739	55.7555	53.4472	-0.0507562	0.0764527	0.980265	-0.31342	-0.0507562	TRUE
P22087	rRNA 2'-O-methyltransferase fibrillarin OS=Homo sapiens OX=9606 GN=FBL PE=1 SV=2	FBL	1	0.677013	0.956779	0.702912	0.844119	0.530686	0.331757	0.230433	0.186916	0.249814	1	0.670622	0.901457	0.758048	0.791177	0.516824	0.336508	0.245932	0.163824	0.173238	53.5156	50.7177	-0.0432642	0.0335896	0.838071	53.2011	50.7217	-0.0439085	0	0.882753	-0.314455	-0.0439085	TRUE
P11413	Glucose-6-phosphate 1-dehydrogenase OS=Homo sapiens OX=9606 GN=G6PD PE=1 SV=4	G6PD	1	0.730589	0.938606	0.653114	0.795824	0.49592	0.375155	0.222589	0.198418	0.259675	1	0.832173	0.955289	0.787617	0.774418	0.46127	0.312471	0.222255	0.144304	0.166355	53.1304	49.842	-0.0403395	0.0417987	0.875309	52.8139	51.0775	-0.0639056	0.0942314	0.963158	-0.316489	-0.0639056	TRUE
P48643	T-complex protein 1 subunit epsilon OS=Homo sapiens OX=9606 GN=CCT5 PE=1 SV=1	CCT5	1	0.771502	0.948601	0.735472	0.959608	0.664636	0.440735	0.308879	0.245387	0.298024	1	0.834991	1.00456	0.836003	0.922598	0.642242	0.43336	0.336056	0.209136	0.213966	55.5924	52.757	-0.0548102	0.183811	0.849682	55.2758	53.3085	-0.069078	0.170245	0.948606	-0.316638	-0.069078	TRUE
Q9NVM9	Integrator complex subunit 13 OS=Homo sapiens OX=9606 GN=INTS13 PE=1 SV=2	INTS13	1	0.857225	0.918616	0.681844	0.974307	0.557271	0.42434	0.36281	0.298106	0.398826	1	0.833112	0.983573	0.785825	0.924362	0.604364	0.410737	0.37119	0.27118	0.247237	55.6158	50.6481	-0.0420374	0.252795	0.822022	55.2923	52.4659	-0.056235	0.194625	0.922018	-0.323554	-0.056235	TRUE
P13674	Prolyl 4-hydroxylase subunit alpha-1 OS=Homo sapiens OX=9606 GN=P4HA1 PE=1 SV=2	P4HA1	1	0.952688	0.991306	0.783354	0.894515	0.732122	0.534283	0.334374	0.277019	0.29912	1	0.937369	0.99726	0.941735	0.940239	0.756718	0.492743	0.368135	0.246781	0.22716	56.516	53.5555	-0.055195	0.204769	0.952882	56.1882	54.366	-0.0817672	0.216063	0.992549	-0.327752	-0.0817672	TRUE
Q9Y295	Developmentally-regulated GTP-binding protein 1 OS=Homo sapiens OX=9606 GN=DRG1 PE=1 SV=1	DRG1	1	0.874759	0.954961	0.859966	0.926012	0.689176	0.436877	0.344179	0.273184	0.282684	1	0.828416	1.02281	0.814498	0.937593	0.625408	0.422049	0.316199	0.199377	0.200773	55.3748	53.1937	-0.0792784	0.258587	0.959192	55.0459	53.2522	-0.072766	0.163761	0.939399	-0.328848	-0.0792784	TRUE
Q9H8V3	Protein ECT2 OS=Homo sapiens OX=9606 GN=ECT2 PE=1 SV=4	ECT2	1	0.743253	0.895901	0.664606	0.809473	0.511258	0.36744	0.278481	0.210879	0.308981	1	0.708192	0.955289	0.749087	0.823811	0.447802	0.318834	0.294813	0.177069	0.223145	53.5144	49.3883	-0.0370922	0.0744961	0.872486	53.1842	50.5311	-0.048403	0.0844753	0.876029	-0.330143	-0.048403	TRUE
O75177	Calcium-responsive transactivator OS=Homo sapiens OX=9606 GN=SS18L1 PE=1 SV=2	SS18L1	1	0.769554	0.965865	0.708658	0.884016	0.552159	0.386728	0.256909	0.280853	0.356095	1	0.796482	1.03102	0.979369	0.84498	0.551335	0.414979	0.355914	0.272574	0.326973	54.2409	50.5034	-0.0490603	0.223345	0.844561	53.9078	51.8056	-0.0946208	0.31164	0.944714	-0.333118	-0.0946208	TRUE
P35232	Prohibitin 1 OS=Homo sapiens OX=9606 GN=PHB1 PE=1 SV=1	PHB1	1	0.728641	1.054	0.734514	0.926012	0.614532	0.407945	0.277501	0.225257	0.253101	1	0.657473	0.874997	0.824354	0.864385	0.542076	0.381752	0.285648	0.209136	0.213393	54.7525	52.5346	-0.0652096	0.181512	0.852805	54.4182	51.6756	-0.0413114	0	0.844311	-0.334348	-0.0652096	TRUE
Q92974	Rho guanine nucleotide exchange factor 2 OS=Homo sapiens OX=9606 GN=ARHGEF2 PE=1 SV=4	ARHGEF2	1	0.797804	0.93588	0.714404	0.878766	0.611465	0.451344	0.330451	0.259765	0.32432	1	0.768304	0.975362	0.75984	0.887317	0.561436	0.436894	0.34904	0.232141	0.224292	55.6256	51.4741	-0.0381163	0.11185	0.884964	55.2871	52.5046	-0.0434388	0.0444858	0.902255	-0.338491	-0.0434388	TRUE
P53582	Methionine aminopeptidase 1 OS=Homo sapiens OX=9606 GN=METAP1 PE=1 SV=2	METAP1	1	0.734486	0.911347	0.737387	0.870367	0.616577	0.45713	0.338296	0.255931	0.261867	1	0.910131	0.924267	0.870948	0.851154	0.661602	0.425583	0.33682	0.204257	0.196184	55.6826	52.0916	-0.0357965	0	0.879022	55.3439	53.2766	-0.0590232	0.116177	0.981967	-0.338716	-0.0590232	TRUE
O00425	Insulin-like growth factor 2 mRNA-binding protein 3 OS=Homo sapiens OX=9606 GN=IGF2BP3 PE=1 SV=2	IGF2BP3	1	0.999446	0.964048	0.832194	0.827321	0.607375	0.44845	0.346141	0.251138	0.252006	1	0.839687	0.941603	0.865572	0.833514	0.618674	0.385287	0.317726	0.213319	0.188726	55.0879	52.2654	-0.0560305	0.191806	0.990536	54.7486	52.6364	-0.0596286	0.125654	0.965727	-0.339274	-0.0596286	TRUE
Q8IWE5	Pleckstrin homology domain-containing family M member 2 OS=Homo sapiens OX=9606 GN=PLEKHM2 PE=1 SV=2	PLEKHM2	1	0.887422	0.887723	0.895399	0.865117	0.798585	0.525603	0.442236	0.37479	0.330894	1	1.12428	1.0447	1.00535	1.05755	0.821531	0.599493	0.506376	0.301854	0.306896	58.2666	53.8798	-0.0426674	0.219773	0.947065	57.9251	55.4702	-0.0784402	0.295034	0.963336	-0.34157	-0.0784402	TRUE
P31943	Heterogeneous nuclear ribonucleoprotein H OS=Homo sapiens OX=9606 GN=HNRNPH1 PE=1 SV=4	HNRNPH1	1	0.760787	0.980403	0.633961	0.914463	0.546024	0.353938	0.295151	0.211838	0.285971	1	0.701618	0.988135	0.738335	0.887317	0.51009	0.338629	0.271136	0.187526	0.189874	54.1837	50.855	-0.0432466	0.102037	0.826595	53.8399	51.6622	-0.0526315	0.0699709	0.862881	-0.343847	-0.0526315	TRUE
P48556	26S proteasome non-ATPase regulatory subunit 8 OS=Homo sapiens OX=9606 GN=PSMD8 PE=1 SV=2	PSMD8	1	0.705262	0.964048	0.679928	0.888215	0.524551	0.35876	0.257889	0.224299	0.294737	1	0.721342	0.968063	0.722206	0.867913	0.50504	0.343577	0.240586	0.171492	0.199052	53.9406	50.5008	-0.04252	0.102359	0.818605	53.5961	51.4048	-0.0505176	0.048608	0.8768	-0.344461	-0.0505176	TRUE
P23368	NAD-dependent malic enzyme, mitochondrial OS=Homo sapiens OX=9606 GN=ME2 PE=1 SV=1	ME2	1	0.751046	0.970408	0.77282	0.966958	0.687131	0.417589	0.273578	0.212796	0.271728	1	0.757972	1.02189	0.818978	0.938475	0.624566	0.378925	0.300923	0.22029	0.205936	54.9716	53.4419	-0.0969045	0.225411	0.870902	54.6238	52.991	-0.0851099	0.196494	0.908182	-0.347787	-0.0969045	TRUE
P04406	Glyceraldehyde-3-phosphate dehydrogenase OS=Homo sapiens OX=9606 GN=GAPDH PE=1 SV=3	GAPDH	1	0.816312	0.971317	0.743133	0.991105	0.666681	0.484133	0.279462	0.208962	0.254197	1	0.73637	1.00821	0.778656	0.938475	0.594263	0.420635	0.331474	0.200771	0.203067	55.4822	53.6361	-0.0760186	0.190516	0.886062	55.1327	53.0063	-0.0581943	0.117422	0.880635	-0.349464	-0.0760186	TRUE
Q9BUL8	Programmed cell death protein 10 OS=Homo sapiens OX=9606 GN=PDCD10 PE=1 SV=1	PDCD10	1	0.764683	0.920434	0.688547	0.910263	0.523528	0.355867	0.24122	0.192667	0.270632	1	0.733552	0.980836	0.717726	0.848508	0.489889	0.332973	0.272664	0.161732	0.192168	53.839	50.9899	-0.0465273	0.0887998	0.85422	53.4887	51.2615	-0.0499005	0.0462214	0.888207	-0.350235	-0.0499005	TRUE
P33176	Kinesin-1 heavy chain OS=Homo sapiens OX=9606 GN=KIF5B PE=1 SV=1	KIF5B	1	0.784166	0.946784	0.823575	0.825221	0.677928	0.477383	0.32751	0.27606	0.287067	1	0.867864	0.953464	0.802849	0.872323	0.6414	0.453861	0.341403	0.243992	0.202494	56.0349	52.5738	-0.0430247	0.1226	0.92301	55.6812	53.2543	-0.0492842	0.0760445	0.962469	-0.353692	-0.0492842	TRUE
Q9P0M9	Large ribosomal subunit protein bL27m OS=Homo sapiens OX=9606 GN=MRPL27 PE=1 SV=1	MRPL27	1	0.633177	0.855922	0.594698	0.722331	0.439682	0.292216	0.255928	0.199377	0.213657	1	0.639627	0.884121	0.614682	0.741783	0.412449	0.262985	0.180248	0.135242	0.158324	51.375	47.3571	-0.0353387	0	0.857744	51.0213	48.297	-0.042834	0	0.863132	-0.353751	-0.042834	TRUE
Q96CW1	AP-2 complex subunit mu OS=Homo sapiens OX=9606 GN=AP2M1 PE=1 SV=2	AP2M1	1	0.755916	0.961322	0.713446	0.916562	0.514326	0.338508	0.262792	0.189791	0.272823	1	0.761729	0.976274	0.751775	0.84057	0.497464	0.327317	0.240586	0.151275	0.163486	53.7533	51.2934	-0.0576064	0.15481	0.856751	53.3988	51.59	-0.0576957	0.0605749	0.918138	-0.354499	-0.0576957	TRUE
P30876	DNA-directed RNA polymerase II subunit RPB2 OS=Homo sapiens OX=9606 GN=POLR2B PE=1 SV=1	POLR2B	1	0.809493	0.931337	0.765159	0.831521	0.592037	0.423376	0.284365	0.228133	0.256388	1	0.784271	0.992698	0.792097	0.863503	0.541234	0.397305	0.300159	0.186829	0.188153	54.7286	51.7175	-0.0451509	0.0944734	0.932604	54.3741	52.2555	-0.0563254	0.0981319	0.928901	-0.354521	-0.0563254	TRUE
P46459	Vesicle-fusing ATPase OS=Homo sapiens OX=9606 GN=NSF PE=1 SV=3	NSF	1	0.765658	0.943149	0.793888	0.854618	0.592037	0.369369	0.280442	0.234843	0.301311	1	0.735431	0.952552	0.738335	0.852036	0.521874	0.354888	0.288703	0.177766	0.211098	54.3016	51.5097	-0.0574503	0.198278	0.895988	53.9467	51.4873	-0.0459655	0.0314109	0.891704	-0.354989	-0.0574503	TRUE
Q9Y580	RNA-binding protein 7 OS=Homo sapiens OX=9606 GN=RBM7 PE=1 SV=1	RBM7	1	0.946844	1.07853	0.966264	0.920762	0.762797	0.495706	0.356927	0.233884	0.28378	1	0.850958	0.936128	0.818978	0.825576	0.629616	0.441136	0.3773	0.22517	0.208804	56.025	54.1717	-0.0880286	0.248767	0.987205	55.6691	53.1581	-0.0443232	0.0248492	0.967801	-0.355959	-0.0880286	TRUE
P06396	Gelsolin OS=Homo sapiens OX=9606 GN=GSN PE=1 SV=1	GSN	1	0.738382	0.969499	0.726853	0.950159	0.604307	0.455201	0.32751	0.277977	0.29912	1	0.843444	1.03832	0.886181	0.955233	0.653185	0.453861	0.378063	0.221685	0.236338	55.8779	52.2201	-0.0413795	0.11826	0.830493	55.5202	53.5398	-0.0771612	0.217823	0.952911	-0.357678	-0.0771612	TRUE
P09471	Guanine nucleotide-binding protein G(o) subunit alpha OS=Homo sapiens OX=9606 GN=GNAO1 PE=1 SV=4	GNAO1	1	0.75202	0.945875	0.803465	0.94386	0.669748	0.510172	0.422625	0.329738	0.393348	1	0.884771	0.943428	0.939943	0.893491	0.736516	0.519607	0.455967	0.341589	0.281082	57.7098	52.4133	-0.0384033	0.231763	0.834492	57.3485	53.9634	-0.0539836	0.243483	0.973912	-0.361281	-0.0539836	TRUE
P50995	Annexin A11 OS=Homo sapiens OX=9606 GN=ANXA11 PE=1 SV=1	ANXA11	1	0.889371	0.904987	0.828363	0.798974	0.477515	0.355867	0.300054	0.192667	0.246527	1	0.866925	1.0146	0.655899	0.82734	0.458744	0.352768	0.237531	0.162429	0.189874	53.3762	50.9614	-0.0613281	0.177807	0.969001	53.0147	50.8685	-0.0558705	0.0931728	0.924762	-0.361415	-0.0613281	TRUE
Q7L099	Protein RUFY3 OS=Homo sapiens OX=9606 GN=RUFY3 PE=1 SV=1	RUFY3	1	0.823131	0.998575	0.759413	0.957509	0.740302	0.526567	0.370655	0.293314	0.371434	1	0.780514	1.02372	0.810018	0.91025	0.626249	0.480018	0.413197	0.287214	0.277066	56.6468	53.4846	-0.0634292	0.291068	0.871777	56.285	52.8804	-0.0488434	0.191727	0.90223	-0.361791	-0.0634292	TRUE
Q9BXW9	Fanconi anemia group D2 protein OS=Homo sapiens OX=9606 GN=FANCD2 PE=1 SV=2	FANCD2	1	0.839691	0.895901	0.87433	0.808423	0.663613	0.467738	0.376538	0.256889	0.275015	1	0.988088	0.943428	0.937255	0.814991	0.695271	0.452447	0.355914	0.27118	0.204788	56.0927	52.7534	-0.0432197	0.111958	0.959263	55.7304	53.3647	-0.0605146	0.170817	0.995502	-0.362317	-0.0605146	TRUE
Q8IX01	SURP and G-patch domain-containing protein 2 OS=Homo sapiens OX=9606 GN=SUGP2 PE=1 SV=2	SUGP2	1	0.863069	1.0331	0.811126	0.916562	0.594082	0.473525	0.406936	0.304816	0.337468	1	0.842505	0.981749	0.897829	0.943767	0.667494	0.434067	0.363552	0.221685	0.27764	55.5996	52.1221	-0.0598698	0.296878	0.931079	55.2363	53.309	-0.0854782	0.248732	0.955506	-0.363354	-0.0854782	TRUE
P08253	72 kDa type IV collagenase OS=Homo sapiens OX=9606 GN=MMP2 PE=1 SV=2	MMP2	1	0.670194	0.897718	0.61002	0.819972	0.501033	0.311504	0.201997	0.181164	0.272823	1	0.667805	0.904194	0.6783	0.780592	0.467162	0.295505	0.198579	0.133847	0.17037	52.5186	48.9996	-0.0372545	0	0.815828	52.1539	49.7109	-0.044679	0	0.87374	-0.364658	-0.044679	TRUE
Q70Z53	Protein FRA10AC1 OS=Homo sapiens OX=9606 GN=FRA10AC1 PE=1 SV=3	FRA10AC1	1	0.909827	1.00675	0.808253	0.996355	0.761775	0.390586	0.250045	0.208004	0.260771	1	0.893224	0.965325	0.92471	0.960525	0.65571	0.385287	0.235239	0.166612	0.207083	54.9383	53.9535	-0.142484	0.230552	0.955678	54.5716	53.4982	-0.113982	0.183242	0.98224	-0.366641	-0.142484	TRUE
Q14195	Dihydropyrimidinase-related protein 3 OS=Homo sapiens OX=9606 GN=DPYSL3 PE=1 SV=1	DPYSL3	1	0.770528	0.969499	0.709615	0.950159	0.63805	0.426269	0.299073	0.222382	0.285971	1	0.816206	1.00273	0.844963	0.931419	0.600156	0.417807	0.337584	0.210531	0.204788	55.3247	52.4835	-0.0504564	0.140572	0.84904	54.9575	53.0366	-0.0718376	0.178639	0.940256	-0.367219	-0.0718376	TRUE
Q14691	DNA replication complex GINS protein PSF1 OS=Homo sapiens OX=9606 GN=GINS1 PE=1 SV=1	GINS1	1	0.826053	0.904079	0.848474	0.863018	0.577722	0.359725	0.263773	0.19746	0.246527	1	0.826538	1.09854	0.792097	0.873205	0.52945	0.348526	0.261971	0.185434	0.213966	54.0627	52.138	-0.0728399	0.183146	0.943009	53.6946	52.0493	-0.0814336	0.180407	0.933579	-0.368124	-0.0814336	TRUE
Q96EK6	Glucosamine 6-phosphate N-acetyltransferase OS=Homo sapiens OX=9606 GN=GNPNAT1 PE=1 SV=1	GNPNAT1	1	0.977041	0.954961	1.01415	1.00895	0.985706	0.764776	0.454984	0.274143	0.266249	1	0.965546	0.994522	0.976681	0.98434	0.862776	0.641203	0.452912	0.257935	0.211098	58.4174	57.1056	-0.120464	0.258653	0.995858	58.0425	56.3863	-0.0794662	0.180258	0.997122	-0.374959	-0.120464	TRUE
P40227	T-complex protein 1 subunit zeta OS=Homo sapiens OX=9606 GN=CCT6A PE=1 SV=3	CCT6A	1	0.756891	0.970408	0.688547	0.950159	0.645208	0.413732	0.267695	0.218548	0.280493	1	0.788968	0.983573	0.809122	0.907604	0.609415	0.399426	0.295577	0.200074	0.204215	55.1356	52.3907	-0.0498419	0.121145	0.831527	54.7555	52.8397	-0.0670108	0.148314	0.925893	-0.380096	-0.0670108	TRUE
A0AVT1	Ubiquitin-like modifier-activating enzyme 6 OS=Homo sapiens OX=9606 GN=UBA6 PE=1 SV=1	UBA6	1	0.991653	0.940423	0.889653	0.83257	0.740302	0.512101	0.388305	0.284687	0.29145	1	0.916705	0.973537	0.870948	0.873205	0.674228	0.480725	0.39563	0.274666	0.220276	56.6511	53.5103	-0.0535184	0.210806	0.989386	56.2701	53.6202	-0.0536521	0.15176	0.985083	-0.38098	-0.0536521	TRUE
P26639	Threonine--tRNA ligase 1, cytoplasmic OS=Homo sapiens OX=9606 GN=TARS1 PE=1 SV=3	TARS1	1	0.731563	0.93588	0.687589	0.917612	0.550114	0.360689	0.283384	0.253055	0.31665	1	0.764547	0.981749	0.771488	0.860857	0.517666	0.385287	0.285648	0.194497	0.215114	54.4502	50.5883	-0.0408431	0.12452	0.815191	54.0687	51.7069	-0.0545621	0.115164	0.910509	-0.381441	-0.0545621	TRUE
Q9Y230	RuvB-like 2 OS=Homo sapiens OX=9606 GN=RUVBL2 PE=1 SV=3	RUVBL2	1	0.72377	0.932246	0.687589	0.919712	0.581812	0.389621	0.298093	0.248262	0.279397	1	0.749519	0.988135	0.801057	0.904958	0.585004	0.390236	0.308561	0.202165	0.215114	55.0233	51.5605	-0.0370744	0.00942346	0.826199	54.6403	52.5398	-0.0631637	0.149979	0.900793	-0.383003	-0.0631637	TRUE
Q14CX7	N-alpha-acetyltransferase 25, NatB auxiliary subunit OS=Homo sapiens OX=9606 GN=NAA25 PE=1 SV=1	NAA25	1	0.773451	0.980403	0.716319	0.878766	0.560339	0.427233	0.273578	0.206086	0.242144	1	0.805874	0.98996	0.827042	0.876733	0.531975	0.385994	0.305506	0.205651	0.199052	54.5928	51.8827	-0.0466642	0.0765478	0.891239	54.2077	52.1685	-0.0661873	0.160496	0.939887	-0.385101	-0.0661873	TRUE
P11310	Medium-chain specific acyl-CoA dehydrogenase, mitochondrial OS=Homo sapiens OX=9606 GN=ACADM PE=1 SV=1	ACADM	1	0.763709	0.905896	0.65886	0.792674	0.556249	0.342365	0.233375	0.238677	0.244336	1	0.770183	0.945252	0.715038	0.796469	0.477263	0.332266	0.242877	0.176372	0.197905	53.4275	50.0532	-0.0390434	0.0289505	0.895391	53.041	50.6225	-0.0485254	0.0540623	0.921497	-0.386569	-0.0485254	TRUE
Q9H0W9	Ester hydrolase C11orf54 OS=Homo sapiens OX=9606 GN=C11orf54 PE=1 SV=1	C11orf54	1	1.01795	0.98222	0.986375	0.955409	0.917197	0.59504	0.43145	0.260723	0.261867	1	1.0698	0.96715	1.01073	0.957879	0.795438	0.553541	0.404795	0.272574	0.187579	57.4594	55.7912	-0.0961956	0.250962	0.993828	57.0723	55.3082	-0.0772618	0.186143	0.991207	-0.387107	-0.0961956	TRUE
P60953	Cell division control protein 42 homolog OS=Homo sapiens OX=9606 GN=CDC42 PE=1 SV=2	CDC42	1	0.784166	0.971317	0.704827	0.823121	0.501033	0.321148	0.232395	0.183081	0.252006	1	0.737309	1.00182	0.745503	0.790295	0.452011	0.298332	0.227602	0.13315	0.178401	53.1	50.6075	-0.0544606	0.128525	0.904063	52.7128	50.8973	-0.0609228	0.0847089	0.911082	-0.38718	-0.0609228	TRUE
P36915	Guanine nucleotide-binding protein-like 1 OS=Homo sapiens OX=9606 GN=GNL1 PE=1 SV=2	GNL1	1	0.800726	0.956779	0.85422	0.858818	0.65032	0.43302	0.357907	0.222382	0.238857	1	0.94864	0.978099	0.870948	0.848508	0.627933	0.43336	0.326127	0.232839	0.196757	55.4936	52.9467	-0.0543824	0.142942	0.941516	55.102	52.9494	-0.0627628	0.155892	0.992618	-0.391513	-0.0627628	TRUE
P11802	Cyclin-dependent kinase 4 OS=Homo sapiens OX=9606 GN=CDK4 PE=1 SV=2	CDK4	1	0.828001	1.00766	0.744091	0.910263	0.571587	0.39155	0.322607	0.251138	0.295833	1	0.96085	1.04197	0.908582	0.880261	0.599314	0.355595	0.256625	0.195891	0.173812	54.5516	51.7673	-0.0607764	0.224752	0.903302	54.1541	52.8224	-0.0938008	0.174226	0.993065	-0.397419	-0.0938008	TRUE
P00367	Glutamate dehydrogenase 1, mitochondrial OS=Homo sapiens OX=9606 GN=GLUD1 PE=1 SV=2	GLUD1	1	0.831898	0.990398	0.781439	0.982706	0.643163	0.379977	0.286326	0.219506	0.280493	1	0.702557	0.976274	0.706077	0.921716	0.519349	0.346405	0.268845	0.177766	0.190447	54.4416	53.0839	-0.114914	0.249496	0.915479	54.0399	51.904	-0.0484662	0.0196284	0.84504	-0.401738	-0.114914	TRUE
Q9BS26	Endoplasmic reticulum resident protein 44 OS=Homo sapiens OX=9606 GN=ERP44 PE=1 SV=1	ERP44	1	0.83482	0.973134	0.791973	1.0037	0.693266	0.460988	0.32751	0.258806	0.326511	1	0.857533	0.922442	0.758048	0.816755	0.614465	0.404375	0.310852	0.240507	0.212819	55.2838	53.4743	-0.100256	0.287914	0.905309	54.8806	52.1274	-0.0439124	0.0456067	0.958843	-0.403247	-0.100256	TRUE
Q8IVL6	Prolyl 3-hydroxylase 3 OS=Homo sapiens OX=9606 GN=P3H3 PE=1 SV=1	P3H3	1	0.883526	0.910439	0.804422	0.742279	0.584879	0.452308	0.341238	0.204169	0.273919	1	0.855654	0.886858	0.752671	0.754131	0.569853	0.429825	0.301687	0.21541	0.191595	54.7569	51.3855	-0.0434752	0.113251	0.978475	54.3492	51.5841	-0.0411729	0	0.977423	-0.407726	-0.0434752	TRUE
O43795	Unconventional myosin-Ib OS=Homo sapiens OX=9606 GN=MYO1B PE=1 SV=3	MYO1B	1	0.684806	0.833206	0.637792	0.775876	0.546024	0.347187	0.285345	0.22334	0.265154	1	0.659352	0.87226	0.719518	0.791177	0.482313	0.339335	0.24135	0.146395	0.183564	53.1018	48.5145	-0.0325924	0	0.863721	52.6878	49.8585	-0.0413638	0	0.871073	-0.41406	-0.0413638	TRUE
P48147	Prolyl endopeptidase OS=Homo sapiens OX=9606 GN=PREP PE=1 SV=2	PREP	1	0.920543	0.964956	0.92317	0.884016	0.678951	0.443628	0.331432	0.272226	0.285971	1	0.845322	0.999084	0.873636	0.894373	0.618674	0.407203	0.3246	0.239113	0.21454	55.2456	53.0414	-0.0787761	0.259261	0.988029	54.828	52.8471	-0.0742042	0.201019	0.963295	-0.417586	-0.0787761	TRUE
Q9NR46	Endophilin-B2 OS=Homo sapiens OX=9606 GN=SH3GLB2 PE=1 SV=1	SH3GLB2	1	1.01406	0.989489	0.959561	0.884016	0.748482	0.52271	0.376538	0.273184	0.252006	1	0.93549	0.983573	1.05284	0.963171	0.747459	0.463052	0.433818	0.286517	0.238633	56.4772	54.1908	-0.0696858	0.223143	0.999053	56.0534	54.0718	-0.0887378	0.272325	0.979683	-0.423826	-0.0887378	TRUE
P51003	Poly(A) polymerase alpha OS=Homo sapiens OX=9606 GN=PAPOLA PE=1 SV=4	PAPOLA	1	0.905931	0.960413	0.851347	0.917612	0.677928	0.534283	0.382422	0.296189	0.333086	1	0.92328	0.984486	0.905894	0.892609	0.697797	0.458103	0.406323	0.292094	0.23978	56.5123	53.1823	-0.0575387	0.265872	0.96306	56.0877	53.485	-0.0634016	0.224221	0.98489	-0.424604	-0.0634016	TRUE
Q12907	Vesicular integral-membrane protein VIP36 OS=Homo sapiens OX=9606 GN=LMAN2 PE=1 SV=1	LMAN2	1	0.825079	0.992215	0.860923	0.93861	0.668726	0.525603	0.332413	0.271267	0.336373	1	0.773	0.987223	0.822562	0.941121	0.68012	0.414272	0.350568	0.221685	0.215114	55.8542	53.2759	-0.072346	0.276647	0.930479	55.4273	53.4791	-0.0713333	0.180918	0.910465	-0.426904	-0.072346	TRUE
Q9ULK4	Mediator of RNA polymerase II transcription subunit 23 OS=Homo sapiens OX=9606 GN=MED23 PE=1 SV=2	MED23	1	0.765658	0.952235	0.703869	0.819972	0.535799	0.38287	0.27554	0.203211	0.295833	1	0.669683	0.981749	0.707869	0.882025	0.460428	0.340749	0.246696	0.172189	0.17668	53.8741	50.4484	-0.0435973	0.117092	0.890069	53.4454	51.2961	-0.0469928	0	0.840194	-0.428661	-0.0469928	TRUE
O75962	Triple functional domain protein OS=Homo sapiens OX=9606 GN=TRIO PE=1 SV=2	TRIO	1	0.805596	0.93588	0.751752	0.896614	0.65032	0.462916	0.32751	0.286604	0.328703	1	0.782393	1.01551	0.834211	0.916424	0.642242	0.465172	0.358969	0.254449	0.274772	56.0197	51.9828	-0.0414768	0.16056	0.889309	55.5902	52.9852	-0.0632858	0.222724	0.915809	-0.429584	-0.0632858	TRUE
Q9P0V9	Septin-10 OS=Homo sapiens OX=9606 GN=SEPTIN10 PE=1 SV=2	SEPTIN10	1	0.888397	0.987672	0.859008	0.949109	0.818013	0.508244	0.374577	0.270309	0.295833	1	0.941126	1.04927	0.941735	1.0108	0.714631	0.483553	0.382646	0.216805	0.225439	56.3861	54.4719	-0.0913448	0.272684	0.959422	55.9559	54.2971	-0.0892093	0.220401	0.980259	-0.430172	-0.0913448	TRUE
Q15021	Condensin complex subunit 1 OS=Homo sapiens OX=9606 GN=NCAPD2 PE=1 SV=3	NCAPD2	1	0.856251	0.944966	0.764201	0.810523	0.60942	0.411803	0.350063	0.271267	0.252006	1	0.856593	0.975362	0.86378	0.863503	0.579954	0.401547	0.340639	0.245387	0.213393	55.1136	51.6557	-0.0430969	0.11913	0.958127	54.6829	52.3696	-0.0643383	0.188904	0.966622	-0.430711	-0.0643383	TRUE
P41240	Tyrosine-protein kinase CSK OS=Homo sapiens OX=9606 GN=CSK PE=1 SV=1	CSK	1	0.923465	0.995849	0.872415	0.811572	0.59715	0.396372	0.282404	0.255931	0.284876	1	0.821841	0.980836	0.801953	0.820283	0.530292	0.367613	0.263499	0.17916	0.203067	54.2059	51.8841	-0.0721268	0.238634	0.986203	53.7747	51.7308	-0.0617228	0.128785	0.953256	-0.431176	-0.0721268	TRUE
P28331	NADH-ubiquinone oxidoreductase 75 kDa subunit, mitochondrial OS=Homo sapiens OX=9606 GN=NDUFS1 PE=1 SV=3	NDUFS1	1	0.959507	0.963139	0.980629	0.868267	0.741324	0.528496	0.41478	0.324946	0.311172	1	0.927037	1.02189	0.939943	0.886435	0.686854	0.515366	0.392575	0.248175	0.218556	56.7692	53.6881	-0.0639666	0.286098	0.995377	56.3361	54.0861	-0.0634025	0.177199	0.991329	-0.43309	-0.0639666	TRUE
P05091	Aldehyde dehydrogenase, mitochondrial OS=Homo sapiens OX=9606 GN=ALDH2 PE=1 SV=2	ALDH2	1	0.742279	0.945875	0.65886	0.953309	0.574654	0.356831	0.264753	0.201294	0.256388	1	0.783332	1.02372	0.77776	0.926126	0.520191	0.369027	0.27801	0.164521	0.199052	54.4404	51.6817	-0.0440123	0.0453631	0.818958	54.006	52.3416	-0.0754257	0.154475	0.909022	-0.434374	-0.0754257	TRUE
P50897	Palmitoyl-protein thioesterase 1 OS=Homo sapiens OX=9606 GN=PPT1 PE=1 SV=1	PPT1	1	0.906905	0.98222	0.818787	0.83992	0.656456	0.446521	0.31084	0.279894	0.333086	1	0.718524	0.965325	0.788513	0.874969	0.564803	0.402961	0.319254	0.166612	0.171517	55.1869	52.0648	-0.0591172	0.253143	0.962874	54.7511	52.7884	-0.0485452	0	0.89564	-0.435826	-0.0591172	TRUE
Q9BXJ9	N-alpha-acetyltransferase 15, NatA auxiliary subunit OS=Homo sapiens OX=9606 GN=NAA15 PE=1 SV=1	NAA15	1	0.703314	0.954961	0.656945	0.909213	0.498988	0.318255	0.238278	0.19746	0.260771	1	0.700678	0.988135	0.728478	0.882907	0.455378	0.287021	0.223783	0.142213	0.176106	53.4612	50.5476	-0.0444895	0.0666088	0.811726	53.0245	51.3574	-0.0647947	0.089813	0.864719	-0.436738	-0.0647947	TRUE
P12931	Proto-oncogene tyrosine-protein kinase Src OS=Homo sapiens OX=9606 GN=SRC PE=1 SV=3	SRC	1	0.786114	0.960413	0.750794	0.892415	0.579767	0.364547	0.269656	0.218548	0.304598	1	0.710071	0.918793	0.747295	0.869677	0.527767	0.335801	0.25357	0.165218	0.180696	54.1954	51.6324	-0.0612397	0.19917	0.885912	53.7583	51.6443	-0.0472373	0	0.879214	-0.43713	-0.0612397	TRUE
Q02750	Dual specificity mitogen-activated protein kinase kinase 1 OS=Homo sapiens OX=9606 GN=MAP2K1 PE=1 SV=2	MAP2K1	1	1.14654	1.04401	1.10129	0.895564	0.78018	0.563215	0.371635	0.283728	0.272823	1	0.904495	0.94799	0.922918	0.8538	0.690221	0.477897	0.390284	0.281637	0.216261	56.6829	54.6101	-0.0819899	0.257283	0.96399	56.2453	53.662	-0.0559645	0.164062	0.98659	-0.437591	-0.0819899	TRUE
Q13619	Cullin-4A OS=Homo sapiens OX=9606 GN=CUL4A PE=1 SV=3	CUL4A	1	0.861121	0.981311	0.784312	0.896614	0.603285	0.379977	0.341238	0.231967	0.259675	1	0.743884	0.991785	0.782241	0.898784	0.537867	0.382459	0.293286	0.177069	0.202494	54.7224	52.2195	-0.062163	0.199345	0.938919	54.2844	52.2504	-0.0605588	0.120025	0.895857	-0.438033	-0.062163	TRUE
O15397	Importin-8 OS=Homo sapiens OX=9606 GN=IPO8 PE=1 SV=2	IPO8	1	0.815338	0.914982	0.768989	0.869317	0.595105	0.420482	0.352024	0.273184	0.371434	1	0.816206	0.999997	0.765216	0.830868	0.607731	0.422755	0.329946	0.225867	0.281082	55.3472	50.8617	-0.0429658	0.223313	0.896646	54.9087	51.793	-0.0494833	0.161589	0.929669	-0.438495	-0.0494833	TRUE
Q96EY7	Small ribosomal subunit protein mS39 OS=Homo sapiens OX=9606 GN=PTCD3 PE=1 SV=3	PTCD3	1	0.751046	0.954053	0.747921	0.875616	0.575677	0.35876	0.30986	0.258806	0.294737	1	0.78615	0.94434	0.743711	0.789413	0.566486	0.371148	0.276483	0.204257	0.184137	54.5065	51.1024	-0.0473987	0.16889	0.87008	54.0676	51.68	-0.0443638	0	0.940191	-0.438913	-0.0473987	TRUE
Q6UXN9	WD repeat-containing protein 82 OS=Homo sapiens OX=9606 GN=WDR82 PE=1 SV=1	WDR82	1	0.975093	1.0222	0.964349	0.959608	0.896747	0.715592	0.576574	0.352743	0.315555	1	1.03787	1.06751	1.05195	1.01962	0.946108	0.708363	0.544564	0.37296	0.239206	59.9625	57.1234	-0.0622018	0.251737	0.994238	59.5194	57.4156	-0.0753762	0.233136	0.981522	-0.44302	-0.0753762	TRUE
P63279	SUMO-conjugating enzyme UBC9 OS=Homo sapiens OX=9606 GN=UBE2I PE=1 SV=1	UBE2I	1	0.99555	0.957687	1.01319	0.954359	0.877319	0.616257	0.364771	0.290438	0.248718	1	1.09704	1.01277	1.02507	0.952587	0.836683	0.536574	0.372717	0.276757	0.192742	57.1849	55.5972	-0.100225	0.250557	0.996652	56.7399	55.1752	-0.0915955	0.213989	0.98752	-0.445009	-0.100225	TRUE
Q14527	Helicase-like transcription factor OS=Homo sapiens OX=9606 GN=HLTF PE=1 SV=2	HLTF	1	0.868914	0.927703	0.856135	0.915513	0.687131	0.48992	0.390266	0.298106	0.350616	1	0.917644	0.974449	0.885285	1.05931	0.741567	0.496985	0.328419	0.304642	0.241501	56.2183	52.9029	-0.0606976	0.287594	0.944313	55.7705	54.1977	-0.10744	0.270595	0.964203	-0.447734	-0.10744	TRUE
P06400	Retinoblastoma-associated protein OS=Homo sapiens OX=9606 GN=RB1 PE=1 SV=2	RB1	1	0.724745	0.952235	0.692378	0.829421	0.611465	0.40891	0.29417	0.203211	0.245431	1	0.78615	0.996347	0.823458	0.891727	0.564803	0.366906	0.288703	0.211925	0.208804	54.638	51.5329	-0.038799	0	0.874488	54.1888	52.3384	-0.0743406	0.179868	0.929253	-0.449107	-0.0743406	TRUE
O43447	Peptidyl-prolyl cis-trans isomerase H OS=Homo sapiens OX=9606 GN=PPIH PE=1 SV=1	PPIH	1	0.833846	0.943149	0.795803	0.901864	0.600217	0.379013	0.274559	0.224299	0.279397	1	0.78615	0.99361	0.742815	0.816755	0.537867	0.371148	0.274955	0.191011	0.188153	54.3712	52.2587	-0.0727876	0.212348	0.926722	53.9194	51.6318	-0.050897	0.067522	0.929688	-0.45178	-0.0727876	TRUE
Q14687	Genetic suppressor element 1 OS=Homo sapiens OX=9606 GN=GSE1 PE=1 SV=3	GSE1	1	0.828001	0.957687	0.774735	0.890315	0.64623	0.482205	0.352024	0.270309	0.390061	1	0.855654	0.976274	0.852131	0.872323	0.664127	0.427704	0.38341	0.253752	0.278787	56.0024	51.8075	-0.0473655	0.253602	0.895346	55.5471	52.7405	-0.0594835	0.219681	0.956921	-0.455266	-0.0594835	TRUE
O43347	RNA-binding protein Musashi homolog 1 OS=Homo sapiens OX=9606 GN=MSI1 PE=1 SV=1	MSI1	1	0.731563	0.939515	0.668437	0.83887	0.578744	0.410838	0.29319	0.231009	0.281589	1	0.785211	0.94069	0.805538	0.763834	0.553019	0.381045	0.309325	0.191708	0.18299	54.6358	50.9355	-0.0356251	0	0.862161	54.1788	51.8109	-0.0458358	0.0187258	0.952973	-0.456944	-0.0458358	TRUE
P48506	Glutamate--cysteine ligase catalytic subunit OS=Homo sapiens OX=9606 GN=GCLC PE=1 SV=2	GCLC	1	1.054	0.925885	0.982544	0.814722	0.78836	0.513066	0.39713	0.32207	0.314459	1	1.0266	0.980836	0.923814	0.888199	0.696955	0.471535	0.429999	0.279546	0.230602	56.7784	53.6807	-0.0620558	0.275007	0.97738	56.3213	53.7429	-0.0615614	0.208343	0.991907	-0.457143	-0.0620558	TRUE
P24941	Cyclin-dependent kinase 2 OS=Homo sapiens OX=9606 GN=CDK2 PE=1 SV=2	CDK2	1	0.86794	1.0013	0.811126	0.918662	0.698379	0.449415	0.425567	0.279894	0.328703	1	0.81057	1.02919	0.917542	0.904958	0.703689	0.45174	0.368898	0.264906	0.230028	56.1915	52.9386	-0.0588634	0.267434	0.932634	55.7322	53.6158	-0.0740198	0.222178	0.95221	-0.459271	-0.0740198	TRUE
O60264	SWI/SNF-related matrix-associated actin-dependent regulator of chromatin subfamily A member 5 OS=Homo sapiens OX=9606 GN=SMARCA5 PE=1 SV=1	SMARCA5	1	0.91275	0.897718	0.846559	0.869317	0.662591	0.476418	0.372616	0.27606	0.306789	1	0.950518	0.946165	0.922022	0.850272	0.680962	0.451033	0.34904	0.277454	0.219703	56.0772	52.6163	-0.0496507	0.206066	0.966598	55.6153	53.2385	-0.0638215	0.196173	0.993643	-0.461901	-0.0638215	TRUE
Q9UJW0	Dynactin subunit 4 OS=Homo sapiens OX=9606 GN=DCTN4 PE=1 SV=1	DCTN4	1	0.744227	0.934063	0.791015	0.908163	0.677928	0.493778	0.389286	0.281811	0.315555	1	0.795542	0.991785	0.792097	0.904076	0.617832	0.478604	0.426944	0.2907	0.224292	57.1884	53.5264	-0.035564	0.0140829	0.866801	56.7264	53.9004	-0.0404358	0.0101256	0.916491	-0.462073	-0.0404358	TRUE
Q9UNQ2	Dimethyladenosine transferase OS=Homo sapiens OX=9606 GN=DIMT1 PE=1 SV=1	DIMT1	1	0.927361	0.974951	0.913594	0.83257	0.732122	0.495706	0.38046	0.279894	0.252006	1	0.996541	0.953464	0.965032	0.866149	0.688538	0.469414	0.384174	0.282334	0.217982	56.3982	53.6742	-0.0571535	0.192527	0.989878	55.9358	53.5689	-0.0658196	0.209032	0.996503	-0.462429	-0.0658196	TRUE
Q14202	Zinc finger MYM-type protein 3 OS=Homo sapiens OX=9606 GN=ZMYM3 PE=1 SV=2	ZMYM3	1	0.865992	1.08762	0.820702	0.867217	0.696334	0.561286	0.446158	0.371914	0.353903	1	0.874439	1.02463	0.822562	0.915542	0.710423	0.513952	0.44222	0.328344	0.289113	57.7121	52.882	-0.0457281	0.29257	0.933031	57.2325	53.6614	-0.0495852	0.220188	0.948514	-0.479633	-0.0495852	TRUE
Q9UNW9	RNA-binding protein Nova-2 OS=Homo sapiens OX=9606 GN=NOVA2 PE=1 SV=1	NOVA2	1	0.880604	0.957687	0.897314	0.856718	0.702469	0.537176	0.437333	0.295231	0.346234	1	0.891346	0.981749	0.908582	0.888199	0.728941	0.467293	0.440692	0.305339	0.248385	57.1296	53.1767	-0.0492773	0.25451	0.969899	56.6472	53.7728	-0.0579294	0.217938	0.973648	-0.482466	-0.0579294	TRUE
P85037	Forkhead box protein K1 OS=Homo sapiens OX=9606 GN=FOXK1 PE=1 SV=1	FOXK1	1	0.943921	0.999484	0.782396	0.912363	0.674861	0.509208	0.453022	0.318236	0.354999	1	1.0003	0.968975	0.957864	0.896138	0.732308	0.503348	0.429999	0.294882	0.270756	57.1164	52.6835	-0.0466885	0.269792	0.947118	56.6299	53.9224	-0.0651056	0.250033	0.996294	-0.486438	-0.0651056	TRUE
Q9UNH7	Sorting nexin-6 OS=Homo sapiens OX=9606 GN=SNX6 PE=1 SV=1	SNX6	1	0.870862	0.946784	0.867627	0.844119	0.671793	0.474489	0.383402	0.274143	0.333086	1	0.866925	0.932479	0.875428	0.84498	0.661602	0.446085	0.345222	0.217502	0.236338	55.9835	52.4606	-0.0530288	0.246153	0.963408	55.4926	53.0701	-0.0567377	0.147418	0.971208	-0.490875	-0.0567377	TRUE
O15372	Eukaryotic translation initiation factor 3 subunit H OS=Homo sapiens OX=9606 GN=EIF3H PE=1 SV=1	EIF3H	1	0.948792	0.95587	0.799634	0.784275	0.660546	0.460988	0.354966	0.313443	0.325416	1	0.734491	0.956201	0.770592	0.830868	0.601839	0.418514	0.33682	0.223776	0.220276	55.6365	51.4835	-0.0464899	0.2387	0.97997	55.139	52.3583	-0.0407593	0	0.904909	-0.497537	-0.0464899	TRUE
Q86U44	N6-adenosine-methyltransferase catalytic subunit OS=Homo sapiens OX=9606 GN=METTL3 PE=1 SV=2	METTL3	1	0.757865	0.963139	0.773778	0.93756	0.672816	0.403123	0.331432	0.238677	0.338564	1	0.815267	0.991785	0.837795	0.897902	0.590055	0.398012	0.308561	0.192405	0.242648	55.0355	52.7883	-0.0788446	0.265473	0.854206	54.5342	52.589	-0.0736694	0.191963	0.941306	-0.50127	-0.0788446	TRUE
P19623	Spermidine synthase OS=Homo sapiens OX=9606 GN=SRM PE=1 SV=1	SRM	1	1.15043	0.97586	1.03617	0.740179	0.700424	0.500528	0.338296	0.255931	0.232283	1	0.894163	1.02281	0.827042	0.850272	0.648134	0.398719	0.353623	0.253752	0.187579	55.6964	53.3434	-0.0646436	0.19873	0.958783	55.1897	52.8861	-0.0589871	0.148943	0.970088	-0.506664	-0.0646436	TRUE
Q9H2U1	ATP-dependent DNA/RNA helicase DHX36 OS=Homo sapiens OX=9606 GN=DHX36 PE=1 SV=2	DHX36	1	0.925413	1.00221	1.02372	0.975357	0.801653	0.460023	0.350063	0.26935	0.259675	1	0.783332	1.04653	0.808226	0.921716	0.629616	0.417807	0.352859	0.191011	0.210525	55.718	54.2872	-0.116795	0.27123	0.992092	55.2106	53.213	-0.0657632	0.153818	0.915539	-0.507416	-0.116795	TRUE
Q92900	Regulator of nonsense transcripts 1 OS=Homo sapiens OX=9606 GN=UPF1 PE=1 SV=2	UPF1	1	0.716952	0.948601	0.690462	0.884016	0.578744	0.379013	0.30986	0.26264	0.293641	1	0.72322	0.991785	0.787617	0.873205	0.550493	0.374683	0.310088	0.189617	0.203067	54.895	50.9686	-0.036661	0.0524631	0.832209	54.3854	52.1402	-0.0545697	0.100245	0.890145	-0.509604	-0.0545697	TRUE
O75521	Enoyl-CoA delta isomerase 2 OS=Homo sapiens OX=9606 GN=ECI2 PE=1 SV=4	ECI2	1	0.930284	1.03038	0.917424	0.823121	0.64623	0.472561	0.331432	0.256889	0.261867	1	0.836869	0.960763	0.858404	0.829986	0.595947	0.424169	0.307797	0.181949	0.198478	55.2825	52.798	-0.0658073	0.223597	0.991033	54.7678	52.6981	-0.0584676	0.110336	0.966903	-0.514727	-0.0658073	TRUE
O60645	Exocyst complex component 3 OS=Homo sapiens OX=9606 GN=EXOC3 PE=1 SV=3	EXOC3	1	1.02283	0.934972	1.03905	0.759078	0.65441	0.482205	0.344179	0.237718	0.214753	1	1.0219	0.986311	0.948007	0.785002	0.65066	0.4171	0.304742	0.212622	0.15775	55.4174	53.1551	-0.0641549	0.182097	0.981195	54.9023	53.1263	-0.0681351	0.13371	0.997327	-0.515082	-0.0681351	TRUE
Q92922	SWI/SNF complex subunit SMARCC1 OS=Homo sapiens OX=9606 GN=SMARCC1 PE=1 SV=3	SMARCC1	1	0.811441	0.94951	0.747921	0.857768	0.556249	0.40023	0.271617	0.250179	0.301311	1	0.711949	0.962588	0.732958	0.857328	0.512615	0.350647	0.265026	0.18404	0.223718	54.2845	51.0717	-0.0507876	0.185164	0.909982	53.7664	51.2337	-0.0472695	0.0572839	0.871609	-0.518182	-0.0507876	TRUE
Q09028	Histone-binding protein RBBP4 OS=Homo sapiens OX=9606 GN=RBBP4 PE=1 SV=3	RBBP4	1	0.807545	0.961322	0.795803	0.949109	0.683041	0.466774	0.39713	0.270309	0.354999	1	0.796482	1.01277	0.853027	0.9667	0.628774	0.478604	0.371953	0.235627	0.273051	56.0833	52.9004	-0.0612982	0.277739	0.885489	55.5641	53.2899	-0.072784	0.237919	0.918375	-0.519273	-0.072784	TRUE
Q99661	Kinesin-like protein KIF2C OS=Homo sapiens OX=9606 GN=KIF2C PE=1 SV=2	KIF2C	1	0.815338	0.967682	0.763243	0.881916	0.809833	0.575752	0.442236	0.305775	0.342947	1	0.881014	0.969887	0.842275	0.884671	0.674228	0.587475	0.474298	0.33183	0.294849	58.8482	55.269	-0.0348502	0	0.884669	58.3278	54.6106	-0.0382633	0.0831812	0.967485	-0.52044	-0.0382633	TRUE
P25325	3-mercaptopyruvate sulfurtransferase OS=Homo sapiens OX=9606 GN=MPST PE=1 SV=3	MPST	1	0.675065	0.908622	0.601401	0.844119	0.511258	0.346223	0.278481	0.201294	0.25858	1	0.633992	0.96715	0.680988	0.803525	0.442752	0.327317	0.258916	0.153367	0.191021	53.2191	49.2837	-0.0350495	0	0.81561	52.6977	49.9988	-0.0423257	0	0.836279	-0.521401	-0.0423257	TRUE
P08237	ATP-dependent 6-phosphofructokinase, muscle type OS=Homo sapiens OX=9606 GN=PFKM PE=1 SV=2	PFKM	1	0.724745	0.89681	0.695251	0.898714	0.602262	0.425304	0.302996	0.251138	0.29912	1	0.750458	0.973537	0.781345	0.874969	0.611098	0.374683	0.315435	0.217502	0.22085	55.3126	51.3527	-0.0342556	0	0.834329	54.7903	52.3263	-0.0521379	0.107855	0.899026	-0.522244	-0.0521379	TRUE
P41223	Protein BUD31 homolog OS=Homo sapiens OX=9606 GN=BUD31 PE=1 SV=2	BUD31	1	0.916646	1.00039	0.921255	0.93861	0.807788	0.540069	0.416741	0.314402	0.306789	1	0.980574	1.02919	0.986537	0.964936	0.764293	0.510417	0.397158	0.265603	0.238633	56.9565	54.4735	-0.0772878	0.291932	0.983394	56.4266	54.5179	-0.0839123	0.240288	0.995439	-0.529882	-0.0839123	TRUE
Q5JPH6	Nondiscriminating glutamyl-tRNA synthetase EARS2, mitochondrial OS=Homo sapiens OX=9606 GN=EARS2 PE=1 SV=2	EARS2	1	0.925413	1.0122	0.831236	0.802123	0.589992	0.431091	0.306918	0.224299	0.281589	1	0.8735	0.994522	0.789409	0.782356	0.542918	0.378218	0.307033	0.196588	0.197905	54.4827	51.8424	-0.061419	0.211288	0.980697	53.9503	51.5933	-0.0556393	0.124033	0.97306	-0.532442	-0.061419	TRUE
P12694	2-oxoisovalerate dehydrogenase subunit alpha, mitochondrial OS=Homo sapiens OX=9606 GN=BCKDHA PE=1 SV=2	BCKDHA	1	0.784166	0.933154	0.600444	0.759078	0.515348	0.336579	0.287306	0.218548	0.24324	1	0.667805	0.936128	0.660379	0.789413	0.465478	0.292677	0.250515	0.141516	0.200773	52.9554	49.2985	-0.0390757	0.0597799	0.903826	52.4218	49.711	-0.042348	0	0.859034	-0.533586	-0.042348	TRUE
Q9H857	5'-nucleotidase domain-containing protein 2 OS=Homo sapiens OX=9606 GN=NT5DC2 PE=1 SV=1	NT5DC2	1	0.705262	0.953144	0.608105	0.878766	0.522506	0.326935	0.238278	0.195543	0.264058	1	0.684711	0.964413	0.654107	0.825576	0.470529	0.328731	0.243641	0.154064	0.17668	53.3948	50.2004	-0.0394645	0.0152323	0.810276	52.8573	50.3942	-0.0441977	0	0.85964	-0.537564	-0.0441977	TRUE
O43237	Cytoplasmic dynein 1 light intermediate chain 2 OS=Homo sapiens OX=9606 GN=DYNC1LI2 PE=1 SV=1	DYNC1LI2	1	0.796829	0.946784	0.735472	0.924962	0.608397	0.402159	0.386344	0.281811	0.348425	1	0.863168	0.984486	0.842275	0.867913	0.622882	0.425583	0.349804	0.230747	0.228307	55.7141	51.3699	-0.0426836	0.207549	0.859318	55.175	52.7522	-0.0595208	0.169469	0.965917	-0.539096	-0.0595208	TRUE
Q9BZX2	Uridine-cytidine kinase 2 OS=Homo sapiens OX=9606 GN=UCK2 PE=1 SV=1	UCK2	1	0.764683	0.90317	0.97201	0.800024	0.787338	0.444593	0.290248	0.264558	0.329799	1	0.81151	1.00638	0.858404	0.91025	0.589213	0.420635	0.363552	0.253752	0.216835	55.5549	53.3648	-0.0790425	0.258971	0.884261	55.0158	52.7204	-0.0669112	0.204389	0.939211	-0.539099	-0.0790425	TRUE
Q5SRE5	Nucleoporin NUP188 OS=Homo sapiens OX=9606 GN=NUP188 PE=1 SV=1	NUP188	1	0.942947	0.984946	0.866669	0.902914	0.675883	0.42434	0.356927	0.247304	0.317746	1	0.801178	0.990873	0.842275	0.881143	0.572378	0.397305	0.334529	0.223776	0.20823	55.188	52.908	-0.0786611	0.269391	0.976675	54.6477	52.4487	-0.0641245	0.171092	0.939432	-0.54027	-0.0786611	TRUE
P26368	Splicing factor U2AF 65 kDa subunit OS=Homo sapiens OX=9606 GN=U2AF2 PE=1 SV=4	U2AF2	1	0.759813	0.981311	0.677055	0.918662	0.624758	0.406981	0.271617	0.213755	0.267345	1	0.715706	1.00456	0.801057	0.925244	0.574904	0.371855	0.307797	0.229353	0.217982	54.9475	52.1085	-0.0453839	0.0775169	0.84624	54.4029	52.4507	-0.0738695	0.193918	0.873804	-0.544524	-0.0738695	TRUE
Q15438	Cytohesin-1 OS=Homo sapiens OX=9606 GN=CYTH1 PE=1 SV=1	CYTH1	1	0.78514	0.942241	0.663648	0.893465	0.592037	0.329828	0.235336	0.199377	0.298024	1	0.73637	0.883209	0.708765	0.755896	0.516824	0.354181	0.303215	0.209136	0.212819	53.9239	50.9708	-0.04802	0.121093	0.848311	53.3786	50.0141	-0.0377598	0	0.923325	-0.545297	-0.04802	TRUE
Q9Y606	Pseudouridylate synthase 1 homolog OS=Homo sapiens OX=9606 GN=PUS1 PE=1 SV=3	PUS1	1	0.908853	0.966773	0.80538	0.804223	0.584879	0.372262	0.268676	0.249221	0.313363	1	0.668744	1.0073	0.750879	0.867913	0.478104	0.318834	0.267318	0.18404	0.211672	53.9419	51.2708	-0.0638466	0.231816	0.966504	53.3961	51.2351	-0.0591539	0.124799	0.84336	-0.54582	-0.0638466	TRUE
Q16881	Thioredoxin reductase 1, cytoplasmic OS=Homo sapiens OX=9606 GN=TXNRD1 PE=1 SV=3	TXNRD1	1	0.763709	0.964956	0.753667	0.977457	0.708604	0.459059	0.286326	0.186916	0.244336	1	0.742945	1.00638	0.750879	0.945531	0.590897	0.422049	0.290231	0.191011	0.197331	55.4772	53.877	-0.0836252	0.185487	0.871245	54.9312	52.9616	-0.0596477	0.105482	0.877165	-0.546057	-0.0836252	TRUE
Q9NTZ6	RNA-binding protein 12 OS=Homo sapiens OX=9606 GN=RBM12 PE=1 SV=1	RBM12	1	0.860147	0.992215	0.813999	0.965908	0.669748	0.420482	0.288287	0.235801	0.294737	1	0.778636	1.00821	0.758048	0.803525	0.543759	0.376097	0.338348	0.199377	0.183564	54.855	53.2503	-0.101197	0.254729	0.938712	54.3032	51.852	-0.0473661	0.050383	0.928847	-0.551793	-0.101197	TRUE
P24385	G1/S-specific cyclin-D1 OS=Homo sapiens OX=9606 GN=CCND1 PE=1 SV=1	CCND1	1	0.868914	0.948601	0.808253	0.917612	0.676906	0.475454	0.401052	0.302899	0.345138	1	0.857533	0.991785	0.882597	0.91025	0.652343	0.439722	0.425417	0.271877	0.243222	56.4047	52.6118	-0.0517945	0.262442	0.932146	55.8524	53.1771	-0.061648	0.220411	0.957126	-0.552387	-0.061648	TRUE
O43301	Heat shock 70 kDa protein 12A OS=Homo sapiens OX=9606 GN=HSPA12A PE=1 SV=2	HSPA12A	1	0.833846	0.934063	0.747921	0.741229	0.600217	0.410838	0.32849	0.255931	0.305694	1	0.757033	0.938866	0.740127	0.811463	0.5244	0.373976	0.298632	0.186829	0.210525	54.5435	50.396	-0.0408501	0.155147	0.953202	53.9893	51.3673	-0.0427687	0.00595008	0.918147	-0.554183	-0.0427687	TRUE
Q13177	Serine/threonine-protein kinase PAK 2 OS=Homo sapiens OX=9606 GN=PAK2 PE=1 SV=3	PAK2	1	0.919568	0.976768	0.880076	0.956459	0.79654	0.54682	0.405955	0.283728	0.317746	1	0.844383	1.00821	0.826146	0.947295	0.680962	0.492036	0.39563	0.250964	0.242648	56.878	54.4941	-0.0779424	0.282145	0.972464	56.3234	53.8434	-0.0597373	0.18168	0.940604	-0.55465	-0.0779424	TRUE
Q9NVP1	ATP-dependent RNA helicase DDX18 OS=Homo sapiens OX=9606 GN=DDX18 PE=1 SV=2	DDX18	1	0.930284	0.905896	0.931789	0.83572	0.752572	0.558393	0.382422	0.305775	0.314459	1	0.929855	0.965325	0.922022	0.902312	0.748301	0.482139	0.410905	0.278151	0.225439	57.1033	53.7373	-0.0528041	0.230121	0.97711	56.5485	54.2016	-0.0644853	0.198568	0.986542	-0.554734	-0.0644853	TRUE
Q9Y4A5	Transformation/transcription domain-associated protein OS=Homo sapiens OX=9606 GN=TRRAP PE=1 SV=3	TRRAP	1	0.813389	0.980403	0.783354	0.892415	0.671793	0.43302	0.333393	0.242511	0.281589	1	0.806813	0.995435	0.852131	0.91466	0.57322	0.435481	0.339111	0.220987	0.212819	55.5079	52.7095	-0.055437	0.184667	0.917078	54.9491	52.8084	-0.0663704	0.178473	0.937536	-0.558816	-0.0663704	TRUE
Q13616	Cullin-1 OS=Homo sapiens OX=9606 GN=CUL1 PE=1 SV=2	CUL1	1	0.857225	0.974042	0.833152	0.971157	0.744392	0.552606	0.441256	0.28277	0.319937	1	0.820902	1.00365	0.866468	0.939357	0.647293	0.509003	0.44222	0.250964	0.217408	57.3099	54.2706	-0.05988	0.253699	0.931196	56.7497	54.2677	-0.0527274	0.122791	0.938026	-0.560201	-0.05988	TRUE
Q9NVH6	Trimethyllysine dioxygenase, mitochondrial OS=Homo sapiens OX=9606 GN=TMLHE PE=1 SV=1	TMLHE	1	0.830924	0.930429	0.868584	1.18114	1.1442	0.730058	0.696203	0.344116	0.295833	1	0.906374	0.995435	0.950696	1.03726	0.824898	0.678671	0.611012	0.341589	0.244943	60.633	58.73	-0.0883058	0.262897	0.827635	60.0708	58.0203	-0.0563774	0.106275	0.965211	-0.562258	-0.0883058	TRUE
[truncated: 503 more rows]

## Sheet: Sheet2
Protein FDR Confidence: Combined	Master	Accession	Description	Contaminant	Coverage [%]	# Peptides	# PSMs	# Protein Unique Peptides	# AAs	MW [kDa]	calc. pI	# Razor Peptides	Abundance Ratio: (DMSO, 127N) / (DMSO, 126)	Abundance Ratio: (DMSO, 127C) / (DMSO, 126)	Abundance Ratio: (DMSO, 128N) / (DMSO, 126)	Abundance Ratio: (DMSO, 128C) / (DMSO, 126)	Abundance Ratio: (DMSO, 129N) / (DMSO, 126)	Abundance Ratio: (DMSO, 129C) / (DMSO, 126)	Abundance Ratio: (DMSO, 130N) / (DMSO, 126)	Abundance Ratio: (DMSO, 130C) / (DMSO, 126)	Abundance Ratio: (DMSO, 131) / (DMSO, 126)	Abundance Ratio: (Isoginkgetin, 127N) / (Isoginkgetin, 126)	Abundance Ratio: (Isoginkgetin, 127C) / (Isoginkgetin, 126)	Abundance Ratio: (Isoginkgetin, 128N) / (Isoginkgetin, 126)	Abundance Ratio: (Isoginkgetin, 128C) / (Isoginkgetin, 126)	Abundance Ratio: (Isoginkgetin, 129N) / (Isoginkgetin, 126)	Abundance Ratio: (Isoginkgetin, 129C) / (Isoginkgetin, 126)	Abundance Ratio: (Isoginkgetin, 130N) / (Isoginkgetin, 126)	Abundance Ratio: (Isoginkgetin, 130C) / (Isoginkgetin, 126)	Abundance Ratio: (Isoginkgetin, 131) / (Isoginkgetin, 126)	Abundance Ratio (log2): (DMSO, 127N) / (DMSO, 126)	Abundance Ratio (log2): (DMSO, 127C) / (DMSO, 126)	Abundance Ratio (log2): (DMSO, 128N) / (DMSO, 126)	Abundance Ratio (log2): (DMSO, 128C) / (DMSO, 126)	Abundance Ratio (log2): (DMSO, 129N) / (DMSO, 126)	Abundance Ratio (log2): (DMSO, 129C) / (DMSO, 126)	Abundance Ratio (log2): (DMSO, 130N) / (DMSO, 126)	Abundance Ratio (log2): (DMSO, 130C) / (DMSO, 126)	Abundance Ratio (log2): (DMSO, 131) / (DMSO, 126)	Abundance Ratio (log2): (Isoginkgetin, 127N) / (Isoginkgetin, 126)	Abundance Ratio (log2): (Isoginkgetin, 127C) / (Isoginkgetin, 126)	Abundance Ratio (log2): (Isoginkgetin, 128N) / (Isoginkgetin, 126)	Abundance Ratio (log2): (Isoginkgetin, 128C) / (Isoginkgetin, 126)	Abundance Ratio (log2): (Isoginkgetin, 129N) / (Isoginkgetin, 126)	Abundance Ratio (log2): (Isoginkgetin, 129C) / (Isoginkgetin, 126)	Abundance Ratio (log2): (Isoginkgetin, 130N) / (Isoginkgetin, 126)	Abundance Ratio (log2): (Isoginkgetin, 130C) / (Isoginkgetin, 126)	Abundance Ratio (log2): (Isoginkgetin, 131) / (Isoginkgetin, 126)	Abundance: F3: 126, Sample, DMSO
[truncated: 6,078 more rows]
[truncated: 20 more columns]
