# Supplementary material for: Isoginkgetin protects against degeneration of ALS motor neurons via regulating the GSK-3β–TFEB signaling axis
Source: Pharmacol Res. 2026 May;227:108172. doi: 10.1016/j.phrs.2026.108172 (PMC13132972; doi:10.1016/j.phrs.2026.108172)
Supplement: Supplementary file 8 — Supplementary material [file mmc8.xlsx]

## Sheet: Name
			Supplementary Table S4: Top 100 ISO targets predicted by SwissTargetPrediction

## Sheet: Supplementary Table S4-SwissTar
Target	Common name	Uniprot ID	ChEMBL ID	Target Class	Probability*	Known actives (3D/2D)
Beta-secretase 1	BACE1	P56817	CHEMBL4822	Protease	1	11 / 17
Transitional endoplasmic reticulum ATPase	VCP	P55072	CHEMBL1075145	Primary active transporter	0.244387	1 / 1
Placenta growth factor	PGF	P49763	CHEMBL1697671	Unclassified protein	0.244387	1 / 1
Vascular endothelial growth factor A	VEGFA	P15692	CHEMBL1783	Secreted protein	0.244387	1 / 1
GABA-A receptor; alpha-1/beta-2/gamma-2	GABRA1 GABRB2 GABRG2	P14867 P47870 P18507	CHEMBL2095172	Ligand-gated ion channel	0.244387	1 / 1
Serotonin 2c (5-HT2c) receptor	HTR2C	P28335	CHEMBL225	Family A G protein-coupled receptor	0.244387	1 / 2
Dopamine D3 receptor	DRD3	P35462	CHEMBL234	Family A G protein-coupled receptor	0.244387	1 / 1
Delta opioid receptor	OPRD1	P41143	CHEMBL236	Family A G protein-coupled receptor	0.244387	2 / 5
Protein-tyrosine phosphatase 1B	PTPN1	P18031	CHEMBL335	Phosphatase	0.244387	7 / 19
Cyclin-dependent kinase 5/CDK5 activator 1	CDK5R1 CDK5	Q15078 Q00535	CHEMBL1907600	Kinase	0.0912088498733	0 / 17
Induced myeloid leukemia cell differentiation protein Mcl-1	MCL1	Q07820	CHEMBL4361	Other cytosolic protein	0.0822215166115	11 / 4
Cytochrome P450 1B1	CYP1B1	Q16678	CHEMBL4878	Cytochrome P450	0.0822215166115	0 / 45
NEDD8-activating enzyme E1 regulatory subunit	NAE1	Q13564	CHEMBL2016431	Unclassified protein	0.0822215166115	0 / 1
Bcl-2-related protein A1	BCL2A1	Q16548	CHEMBL6044	Unclassified protein	0.0822215166115	8 / 0
Tankyrase-2	TNKS2	Q9H2K2	CHEMBL6154	Enzyme	0.0822215166115	0 / 12
Tankyrase-1	TNKS	O95271	CHEMBL6164	Enzyme	0.0822215166115	0 / 27
Stem cell growth factor receptor	KIT	P10721	CHEMBL1936	Kinase	0.0822215166115	0 / 3
Adenosine A1 receptor (by homology)	ADORA1	P30542	CHEMBL226	Family A G protein-coupled receptor	0.0822215166115	0 / 23
Adenosine A3 receptor	ADORA3	P0DMS8	CHEMBL256	Family A G protein-coupled receptor	0.0822215166115	0 / 18
Serine/threonine-protein kinase PIM1	PIM1	P11309	CHEMBL2147	Kinase	0.0822215166115	0 / 4
Adenosine A2a receptor (by homology)	ADORA2A	P29274	CHEMBL251	Family A G protein-coupled receptor	0.0822215166115	0 / 11
NADPH oxidase 4	NOX4	Q9NPH5	CHEMBL1250375	Enzyme	0.0822215166115	0 / 8
Aldose reductase (by homology)	AKR1B1	P15121	CHEMBL1900	Enzyme	0.0822215166115	0 / 66
Monoamine oxidase A	MAOA	P21397	CHEMBL1951	Oxidoreductase	0.0822215166115	0 / 5
Tyrosine-protein kinase receptor FLT3	FLT3	P36888	CHEMBL1974	Kinase	0.0822215166115	0 / 7
Cytochrome P450 19A1	CYP19A1	P11511	CHEMBL1978	Cytochrome P450	0.0822215166115	0 / 18
Cyclin-dependent kinase 1/cyclin B	CCNB3 CDK1 CCNB1 CCNB2	Q8WWL7 P06493 P14635 O95067	CHEMBL2094127	Other cytosolic protein	0.0822215166115	0 / 9
Cyclooxygenase-2	PTGS2	P35354	CHEMBL230	Oxidoreductase	0.0822215166115	0 / 16
Estrogen receptor beta	ESR2	Q92731	CHEMBL242	Nuclear receptor	0.0822215166115	0 / 19
Cyclin-dependent kinase 6	CDK6	Q00534	CHEMBL2508	Kinase	0.0822215166115	0 / 4
Tyrosine-protein kinase SYK	SYK	P43405	CHEMBL2599	Kinase	0.0822215166115	0 / 3
Glycogen synthase kinase-3 beta	GSK3B	P49841	CHEMBL262	Kinase	0.0822215166115	0 / 7
Transthyretin	TTR	P02766	CHEMBL3194	Secreted protein	0.0822215166115	0 / 2
Casein kinase II alpha	CSNK2A1	P68400	CHEMBL3629	Kinase	0.0822215166115	0 / 2
Cystic fibrosis transmembrane conductance regulator	CFTR	P13569	CHEMBL4051	Other ion channel	0.0822215166115	0 / 1
Aldo-keto reductase family 1 member B10	AKR1B10	O60218	CHEMBL5983	Enzyme	0.0822215166115	0 / 3
Tyrosinase	TYR	P14679	CHEMBL1973	Oxidoreductase	0.0822215166115	0 / 2
Arachidonate 5-lipoxygenase	ALOX5	P09917	CHEMBL215	Oxidoreductase	0.0822215166115	0 / 47
Aryl hydrocarbon receptor	AHR	P35869	CHEMBL3201	Transcription factor	0.0822215166115	0 / 1
Estrogen-related receptor alpha	ESRRA	P11474	CHEMBL3429	Nuclear receptor	0.0822215166115	0 / 2
Xanthine dehydrogenase	XDH	P47989	CHEMBL1929	Oxidoreductase	0.0822215166115	5 / 20
Receptor-type tyrosine-protein phosphatase S	PTPRS	Q13332	CHEMBL2396508	Phosphatase	0.0822215166115	0 / 8
AMY1C	AMY1A	P04745	CHEMBL2478	Enzyme	0.0822215166115	0 / 1
G-protein coupled receptor 35	GPR35	Q9HC97	CHEMBL1293267	Family A G protein-coupled receptor	0.0822215166115	0 / 4
Death-associated protein kinase 1	DAPK1	P53355	CHEMBL2558	Kinase	0.0822215166115	0 / 2
DNA-3-methyladenine glycosylase	MPG	P29372	CHEMBL3396943	Enzyme	0.0822215166115	0 / 1
Solute carrier family 22 member 12	SLC22A12	Q96S37	CHEMBL6120	Electrochemical transporter	0.0822215166115	0 / 1
Carbonyl reductase [NADPH] 1	CBR1	P16152	CHEMBL5586	Enzyme	0.0822215166115	0 / 2
Butyrylcholinesterase	BCHE	P06276	CHEMBL1914	Hydrolase	0	0 / 7
Ornithine decarboxylase	ODC1	P11926	CHEMBL1869	Lyase	0	0 / 1
Phosphodiesterase 5A	PDE5A	O76074	CHEMBL1827	Phosphodiesterase	0	0 / 10
Glyoxalase I	GLO1	Q04760	CHEMBL2424	Enzyme	0	0 / 4
Poly [ADP-ribose] polymerase-1	PARP1	P09874	CHEMBL3105	Enzyme	0	0 / 9
Matrix metalloproteinase 9	MMP9	P14780	CHEMBL321	Protease	0	0 / 2
Matrix metalloproteinase 2	MMP2	P08253	CHEMBL333	Protease	0	0 / 2
Matrix metalloproteinase 12	MMP12	P39900	CHEMBL4393	Protease	0	0 / 1
Lymphocyte differentiation antigen CD38	CD38	P28907	CHEMBL4660	Enzyme	0	0 / 2
DNA topoisomerase I (by homology)	TOP1	P11387	CHEMBL1781	Isomerase	0	0 / 1
Arginase-1 (by homology)	ARG1	P05089	CHEMBL1075097	Enzyme	0	0 / 2
P-glycoprotein 1	ABCB1	P08183	CHEMBL4302	Primary active transporter	0	1 / 47
Microtubule-associated protein tau	MAPT	P10636	CHEMBL1293224	Unclassified protein	0	0 / 1
Lysine-specific demethylase 4D-like	KDM4E	B2RXH2	CHEMBL1293226	Eraser	0	0 / 2
Vasopressin V2 receptor	AVPR2	P30518	CHEMBL1790	Family A G protein-coupled receptor	0	0 / 1
DNA topoisomerase II alpha	TOP2A	P11388	CHEMBL1806	Isomerase	0	0 / 1
Insulin-like growth factor I receptor	IGF1R	P08069	CHEMBL1957	Kinase	0	0 / 1
Insulin receptor	INSR	P06213	CHEMBL1981	Kinase	0	0 / 1
Epidermal growth factor receptor erbB1	EGFR	P00533	CHEMBL203	Kinase	0	0 / 30
Serine/threonine-protein kinase Aurora-B	AURKB	Q96GD4	CHEMBL2185	Kinase	0	0 / 1
Dopamine D4 receptor	DRD4	P21917	CHEMBL219	Family A G protein-coupled receptor	0	0 / 1
Myosin light chain kinase, smooth muscle	MYLK	Q15746	CHEMBL2428	Kinase	0	0 / 1
Myeloperoxidase	MPO	P05164	CHEMBL2439	Enzyme	0	0 / 1
PI3-kinase p85-alpha subunit	PIK3R1	P27986	CHEMBL2506	Enzyme	0	0 / 1
Liver glycogen phosphorylase	PYGL	P06737	CHEMBL2568	Enzyme	0	0 / 1
Tyrosine-protein kinase SRC	SRC	P12931	CHEMBL267	Kinase	0	0 / 9
Focal adhesion kinase 1	PTK2	Q05397	CHEMBL2695	Kinase	0	0 / 1
Vascular endothelial growth factor receptor 2	KDR	P35968	CHEMBL279	Kinase	0	0 / 1
Matrix metalloproteinase 13	MMP13	P45452	CHEMBL280	Protease	0	0 / 1
Matrix metalloproteinase 3	MMP3	P08254	CHEMBL283	Protease	0	0 / 1
Carbonic anhydrase III	CA3	P07451	CHEMBL2885	Lyase	0	0 / 2
Serine/threonine-protein kinase PLK1	PLK1	P53350	CHEMBL3024	Kinase	0	0 / 1
Cyclin-dependent kinase 1	CDK1	P06493	CHEMBL308	Kinase	0	0 / 10
PI3-kinase p110-gamma subunit	PIK3CG	P48736	CHEMBL3267	Enzyme	0	0 / 1
Protein kinase N1	PKN1	Q16512	CHEMBL3384	Kinase	0	0 / 2
Arachidonate 12-lipoxygenase	ALOX12	P18054	CHEMBL3687	Enzyme	0	0 / 10
Hepatocyte growth factor receptor	MET	P08581	CHEMBL3717	Kinase	0	0 / 1
Serine/threonine-protein kinase NEK2	NEK2	P51955	CHEMBL3835	Kinase	0	0 / 1
Carbonic anhydrase XIII (by homology)	CA13	Q8N1Q1	CHEMBL3912	Lyase	0	0 / 2
Interleukin-8 receptor A	CXCR1	P25024	CHEMBL4029	Family A G protein-coupled receptor	0	0 / 1
CaM kinase II beta	CAMK2B	Q13554	CHEMBL4121	Kinase	0	0 / 2
ALK tyrosine kinase receptor	ALK	Q9UM73	CHEMBL4247	Kinase	0	0 / 2
Serine/threonine-protein kinase NEK6	NEK6	Q9HC98	CHEMBL4309	Kinase	0	0 / 1
Phospholipase A2 group 1B	PLA2G1B	P04054	CHEMBL4426	Enzyme	0	0 / 2
Carbonic anhydrase VA	CA5A	P35218	CHEMBL4789	Lyase	0	0 / 2
Tyrosine-protein kinase receptor UFO	AXL	P30530	CHEMBL4895	Kinase	0	0 / 2
DNA-(apurinic or apyrimidinic site) lyase	APEX1	P27695	CHEMBL5619	Enzyme	0	0 / 1
NUAK family SNF1-like kinase 1	NUAK1	O60285	CHEMBL5784	Kinase	0	0 / 1
Aldo-keto reductase family 1 member C2 (by homology)	AKR1C2	P52895	CHEMBL5847	Enzyme	0	0 / 1
Aldo-keto reductase family 1 member C1 (by homology)	AKR1C1	Q04828	CHEMBL5905	Enzyme	0	0 / 1
Aldo-keto-reductase family 1 member C3 (by homology)	AKR1C3	P42330	CHEMBL4681	Enzyme	0	0 / 1
Aldo-keto reductase family 1 member C4 (by homology)	AKR1C4	P17516	CHEMBL4999	Enzyme	0	0 / 1
